# Supplementary material for: Uncovering the role of the subcommissural organ in early brain development through transcriptomic analysis
Source: Biol Res. 2024 Jul 27;57:49. doi: 10.1186/s40659-024-00524-y (PMC11282827; doi:10.1186/s40659-024-00524-y)
Supplement: Supplementary file 3 — Supplementary Material 3. Table S1. Differentially expressed genes in the SCO HH30 vs brain HH30. List of DEGs identified in the SCO at stage HH30 compared to the brain at the same stage. A total of 1588 DEGs were identified in the SCO, with 1,110 genes (Table S1A) upregulated and 478 genes downregulated (Table S1B). The analysis was conducted using the Deseq2 package in R[84]. [file 40659_2024_524_MOESM3_ESM.xlsx]

## Sheet: TABLE S1A
Gene Symbol	baseMean	log2FoldChange	lfcSE	stat	pvalue	padj
LRGUK	560.044360494026	2.71183723908553	0.166171066879106	16.3195512312529	7.16604586335863e-60	2.22334687771e-58
LOC121109412	12.7303114320112	5.99760067741982	1.65335737426204	3.62752830742161	0.000286147411175848	0.000652998365662568
GATA3	1990.8499757988	8.28134960429623	0.324277276095995	25.5378659399024	7.489289157285e-144	1.11147292168407e-141
LOC112532970	136.308263899709	5.31439135753011	0.51642526272623	10.2907269281817	7.75883858312025e-25	6.84045328350439e-24
STRG.111-gene	6.01960345449797	5.90916775689243	2.0023412532673	2.951129207996	0.0031661443976657	0.00632483068738402
CCDC3	214.272728724392	3.9658102894558	0.364857733288685	10.8694702828676	1.6113365237813e-27	1.61305745654982e-26
CCDC146	102.880047573276	2.88628054082261	0.402014636124676	7.1795409456871	6.99458734550676e-13	3.23633686765731e-12
FBXL13	75.4975977413348	2.40617569444542	0.459531711430574	5.2361472224729	1.63963183120911e-07	5.1490395489337e-07
SLC26A4	203.43435931675	2.77817719078515	0.315345617388585	8.80994387615585	1.25208531302244e-18	7.98081150308397e-18
LOC124417354	10.4546037627908	4.38579545069592	1.68314813260748	2.60570972080847	0.0091684126052524	0.0170527686774872
LOC417741	8.01795398566308	4.17384580596395	1.7985267472669	2.32070265972227	0.0203028970858897	0.0356617313544344
GRM8	780.163607806531	3.01499326597873	0.159079048588895	18.9527992072062	4.18706819012631e-80	2.03181191820053e-78
IQUB	744.622078219333	2.52095418629178	0.184996167115413	13.6270617148464	2.76490129631164e-42	4.9240127186014e-41
CADPS2	1459.28085880183	2.11468576820999	0.123563103137614	17.1142170640926	1.1626847775719e-65	4.21715951197106e-64
STRG.360-gene	5.2411197874614	5.24556668355413	1.97514770063415	2.65578451771985	0.00791241556737561	0.014856321437996
LOC100859665	363.352186824439	2.26671384082616	0.214885487302266	10.5484733719487	5.16291352262603e-26	4.84437971150933e-25
STRG.331-gene	19.4563834292306	5.04393559291614	1.5349929967297	3.28596651819404	0.00101633089796429	0.00217624587734111
CFTR	138.86840057437	3.63241496879553	0.402376239520422	9.02740920568489	1.75784062069057e-19	1.17468606431063e-18
ASZ1	89.9161639370467	4.80794364630034	0.661756171799997	7.26543076012814	3.71851366468393e-13	1.74592696689576e-12
MET	122.60195665704	2.94964090323051	0.360296465719303	8.1867050717297	2.68475012152123e-16	1.52027710378924e-15
MIR1695	13.8530432969777	2.40606488692789	0.979006715432831	2.45765922643763	0.0139845802183177	0.0252536391308071
DNAJB9	1041.5612175888	2.12412957227075	0.162720864139622	13.0538243113566	6.04358147862164e-39	9.39180999587895e-38
AVPR2	38.3887906230398	4.24188649999684	0.951224269091291	4.45939684029418	8.21906202738482e-06	2.23095984828069e-05
PRLL	26.0630780892313	2.08505294235638	0.769505276401586	2.70960187837392	0.00673640132888684	0.0127857371060584
DBX2	733.538769133418	2.50209947682758	0.178988186634828	13.9791319408826	2.09021885037013e-44	3.98978644225527e-43
STRG.442.1-gene	7.11937355960848	4.05518746451801	1.80216208682537	2.25017910107159	0.0244375783892988	0.0422532848092255
LOC121107321	14.2588064695981	2.01096858398028	0.887871403194285	2.26493226017354	0.0235168367380563	0.0408397216448606
STRG.456-gene	17.4327100380613	2.37633464171175	1.07650463785712	2.20745416057106	0.0272823461166612	0.0467633591907236
AVPR1A	117.368538554884	2.45039271867595	0.357682210162235	6.85075368317737	7.34619124972718e-12	3.17621558549141e-11
WIF1	134.664277773016	2.47602327675231	0.404699258797274	6.11818090329792	9.46495835872374e-10	3.51389292079448e-09
LOC101752108	39.2547524732317	2.24119489006808	0.591186218341333	3.79101342442675	0.00015003384361184	0.00035418249216374
GLIPR1L	126.606519855129	3.05012296787194	0.560985802362104	5.43707693675847	5.41617552078554e-08	1.76563554548178e-07
PAWR	2422.1732563549	2.06359787883501	0.148219940433088	13.9225388487226	4.62189894382794e-44	8.71020087731552e-43
TSPAN19	55.2333899198512	4.22801829068761	0.82840648789729	5.10379668973793	3.32905924903709e-07	1.0174569446731e-06
LRRIQ1	325.409068718039	3.06820634943266	0.224648776924584	13.6577923611963	1.81400178669316e-42	3.24352990152795e-41
LOC112533329	71.4817455201663	3.74832825378914	0.573990944778624	6.53029161502677	6.56417583156219e-11	2.64842336620505e-10
RASSF9	329.474443523856	2.0883648703541	0.218757022026998	9.5465043864803	1.34146294618181e-21	9.99586343454055e-21
LOC427873	505.15717370282	2.63965974290944	0.161290390157132	16.3658835491553	3.35128494760841e-60	1.05261082243313e-58
LOC107052879	7.42952230293506	5.68420455036677	1.83997317117697	3.08928664798453	0.00200637754564388	0.00412795491108732
KERA	359.539415265828	2.13969619460884	0.275069808477217	7.77873880981039	7.32511193971831e-15	3.83009156002476e-14
LUM	3388.55087449662	3.69072259736753	0.233021061879151	15.8385794297067	1.68586480272307e-56	4.78844757124324e-55
DCN	3584.55787947511	2.62180384590936	0.111567647024088	23.4996785882138	4.1097149700857e-122	4.60313923913562e-120
LOC101751743	73.5660732132086	2.9070798732171	0.518452019101591	5.60723030504287	2.05590014009015e-08	6.91734849704618e-08
CFAP54	568.690800959256	2.32053418703408	0.189825580291219	12.2245599537958	2.29822825012095e-34	3.02730376526656e-33
LOC121110859	106.120802454321	4.39430808139366	0.487245757189194	9.01866874478988	1.90388756728306e-19	1.26942469808102e-18
LOC124416958	36.1121284189758	5.67993699103075	1.1142228341145	5.09766701697936	3.43864990430163e-07	1.05041022548384e-06
STRG.650.1-gene	33.4704311190573	4.43395056052405	0.891827137123178	4.97176008214655	6.63477804704947e-07	1.97556867145802e-06
ANO4	356.824916838688	2.39908158678218	0.190533924856753	12.5913618196122	2.35573736838744e-36	3.32172025285922e-35
PDE6H	45.6112658239623	2.65263889911494	0.774247655155249	3.42608580271779	0.000612346910794338	0.0013450032232778
HIST1H46L2	28.8840304869332	2.95199728480295	0.741214174510076	3.98265088056922	6.81508314725646e-05	0.000167199084955903
LOC417973	21.1277965620577	2.15832174349221	0.726334766461263	2.97152476124425	0.00296324977835872	0.00594753919788013
FAM83F	12.7883146491443	6.22940562358154	1.66941839919656	3.73148254900004	0.000190356198663214	0.000443898591330781
IGF1	24.4874123356793	2.90897947005886	0.850534147107647	3.42017951889554	0.00062579823744261	0.00137319379135232
STRG.937-gene	25.7245850643946	4.04145981316265	1.02458655218825	3.94447868218762	7.99737672266962e-05	0.000194809577423093
LOC418108	39.881277709727	2.68773123048884	0.631004796629804	4.25944659191818	2.04933656641599e-05	5.33031034194571e-05
LOC121106700	13.5445484422292	4.25447435030916	1.58709433644624	2.68066885036941	0.00734751858584114	0.0138790791785368
PKP2	358.458405954015	2.02056699836397	0.220096524200583	9.18036759418583	4.2962231067231e-20	2.96096893605386e-19
NINJ2	201.513950371231	3.7972797836186	0.351051046498041	10.8168878044914	2.86335892029247e-27	2.82983124370081e-26
SLCO1B3	94.5044450658623	2.44805766821043	0.437674200925888	5.59333326714628	2.22751132816361e-08	7.480624032296e-08
SLCO1B1	41.9548896280203	5.53012185363074	1.47462743143614	3.75018240929164	0.00017670598092986	0.000413692232730363
SLCO1A2	23.59129822451	3.42248931940423	1.01566853244315	3.36969120345944	0.000752524626021699	0.0016349531615006
IAPP	19.7743873655585	4.87569585981403	1.18845745518491	4.10254135606009	4.08636784467185e-05	0.00010294825993176
BHLHE41	157.11174262271	3.76634869287626	0.379110928862937	9.93468772892574	2.94095969228364e-23	2.3915776785333e-22
STRG.1153-gene	9.95729301928487	3.05193003587556	1.17679215791786	2.59343165684877	0.00950234229502037	0.0176388590715049
RIBC1	219.218093298519	3.59110503748577	0.336235814410178	10.6803168597172	1.25841393679304e-26	1.2094492067106e-25
LOC124417677	196.528563670312	2.78942038409669	0.296979965687804	9.39262141012244	5.85251886593509e-21	4.2197371855643e-20
MIRLET7B	924.094551121618	2.15706888940921	0.490874421657347	4.39433955863145	1.11110028024122e-05	2.97602419774641e-05
LOC121107180	28.3828973019079	2.1196378173244	0.771922848024927	2.74591926220061	0.00603416114500202	0.0115414430062658
MANSC4	17.0914920201225	4.07745278734493	1.11512485371719	3.65649888777299	0.000255683520151496	0.000587089712529396
STRG.1224-gene	3.37411494241046	4.7294043354843	2.08391766001089	2.26947754522105	0.023239301225748	0.0403931988609551
STRG.1225-gene	24.5438665838211	2.79227765401242	0.718013221881653	3.88889447842599	0.000100701886888168	0.000242547998862779
LOC121109342	17.0255134251755	2.00792856535172	0.807264429160887	2.48732446620851	0.0128707952026745	0.0233822290895063
KCNA6	1000.01347162693	2.57015195247341	0.137722604328571	18.661801851653	1.0125853486507e-77	4.65972415351944e-76
KCNA1	397.987765819607	2.1686814053733	0.197543900743875	10.9782250791185	4.86386169905929e-28	4.9867883131e-27
LOC124417639	11.3942249165068	4.26148236062608	1.65447663763817	2.57572833830372	0.0100029202427112	0.0185140310333032
ANO2	14.1028609547589	3.9959940010243	1.27752188246553	3.12792606989426	0.00176044456408186	0.00364894753744575
CD9	435.683054905689	7.67358577579929	0.660754447332878	11.6133698483205	3.52446283955374e-31	4.11318209106242e-30
ARHGEF5	36.1460302541764	2.62182651761202	0.681611150897775	3.84651353511268	0.00011981051511357	0.000285713104399781
STRG.1274-gene	30.3638909042064	3.194334087649	0.710573280816639	4.49543231343833	6.94287417190178e-06	1.89524288975167e-05
STRG.1278-gene	32.6562722031715	2.73956104872128	0.619513758264368	4.42211494446297	9.7739432828825e-06	2.63294745008099e-05
FKBP4	21.1313521371588	2.29385182124247	0.870430099074845	2.6353084798889	0.008406084885909	0.0157136523284511
A2ML3	30.3412358236268	4.16857544054463	1.51495866848526	2.75161001237915	0.00593030971317025	0.0113537825931895
LOC121107415	12.3969495778768	2.50021549697625	1.03863778743696	2.40720636897489	0.0160750832575133	0.0287500730098791
SPAG17	688.877180521408	2.5222707870652	0.158717921822951	15.8915310766151	7.25340733286426e-57	2.08348276114483e-55
ILDR1	117.159523257506	2.23538624517251	0.413420731620404	5.40704922177198	6.40715398974798e-08	2.0746364618804e-07
CD200R1A	187.307012456127	2.24468943346756	0.273655354525216	8.20261469892314	2.35214139680059e-16	1.33660772608876e-15
STRG.1490-gene	5.19943215634995	5.52157244277472	1.88493778557205	2.92931283198772	0.00339712334858328	0.00675216179854015
COL8A1	160.586520341006	2.28926159438763	0.578926406668926	3.95432229039227	7.67518935015783e-05	0.000187268731520703
ZPLD1	57.6822149328743	2.00539711202009	0.453266272367809	4.42432458418787	9.67444743413284e-06	2.60811738350699e-05
LOC101751304	22.8705272258399	2.23138123689543	0.870190627539384	2.56424416246019	0.0103400777279842	0.0190983659259148
LOC418421	9.76868318924975	4.77179622556659	1.66996031071602	2.85743091913401	0.0042708558801346	0.00836740070069496
LOC101749285	27.9391335313352	3.50686951153022	0.979353379562701	3.58080094959809	0.000342542543982981	0.000774929575963647
LOC101749311	94.6418210662134	2.03813962134037	0.419488231096099	4.85863361652562	1.18198628976394e-06	3.44179101281982e-06
DUSP27	61.0761584489212	6.13111288898657	1.09134856306246	5.61792363732254	1.93265874736254e-08	6.51376223160097e-08
LOC121107710	22.2611776081264	3.4317743408608	0.889830236598798	3.85666186617583	0.000114945992181386	0.000274627471794781
MIR99A	51.7149838882447	4.21345245033591	0.700533256665483	6.01463586524331	1.80291501413986e-09	6.55267622179936e-09
LOC121109146	17.1648537205681	3.56537766855246	1.36490827916278	2.61217381635301	0.00899684994566801	0.0167494146646876
LOC107051636	57.0318824932572	2.68605977477414	0.493330222200766	5.44475009617599	5.1878167236746e-08	1.69429356376162e-07
LOC124417328	63.0606424294283	3.19328704347737	0.520326252727221	6.13708615842499	8.40488078345383e-10	3.13077853738819e-09
EVA1C	43.6824682871982	2.09679459730091	0.531625145534916	3.94412231045079	8.00927745690155e-05	0.000195072787513621
KCNE1	13.4067737980719	2.46813611848596	1.06136807921463	2.32542900697775	0.0200490319311334	0.0352610319634164
CLIC6	303.3242010291	7.14571489421625	0.672799388926473	10.620870071862	2.38329252369633e-26	2.27095005642097e-25
SIM2	70.4898318433249	2.1056140757323	0.405813911879575	5.18861974440428	2.11858510520395e-07	6.58577101389023e-07
DSCAM	3403.42820801906	2.18333127555233	0.0982039435484223	22.2326232192068	1.66136986425271e-109	1.51729927756289e-107
UMODL1	24.9492014219814	2.55444107772744	0.848595263111543	3.01019954832304	0.0026107610369373	0.00528412811760613
RSPH1	723.018283086965	2.45564646715163	0.166016661134772	14.7915664028332	1.66044095049322e-49	3.73368597062295e-48
LOC107055549	7.30120144271415	4.25427267040057	1.72905313274061	2.46046381678126	0.0138757562855899	0.0250825562007786
LOC101750924	21.2478912709886	2.95741974750168	0.895220434921608	3.30356595106171	0.000954635118651983	0.00204931253954594
OTC	52.9376506786205	7.22778518505925	1.50561360953019	4.80055781862558	1.58224284257435e-06	4.55662399472941e-06
STRG.1911-gene	13.8409313467168	5.28516366523011	1.63005524744198	3.24232180076351	0.00118560066894633	0.00251691051534929
LOC121107139	284.377383805238	3.52075900346473	0.511031195250732	6.88951875381561	5.59814446336679e-12	2.43997441870042e-11
STRG.1935-gene	70.0511385095791	6.02407562410071	1.44644918352636	4.16473367520202	3.11716220508769e-05	7.95550898687398e-05
STRG.1937-gene	192.893139030781	4.69089281142575	1.28338625918755	3.65509041244942	0.000257091358546723	0.000590170147506909
STRG.1939-gene	44.8918248040072	7.45778770719339	1.50561504261102	4.9533164163	7.29591909880354e-07	2.16555038717654e-06
LOC107049214	49.9199501777867	2.07418497311407	0.496208097683442	4.18007078642499	2.91418367608318e-05	7.46314309568095e-05
STRG.1966-gene	10.1129267355248	4.59517813955849	1.7115483472289	2.68480767545852	0.00725715530418898	0.0137127510676182
ADGRG2	677.018305879333	3.3583342467399	0.170248139500578	19.7261142271014	1.28690285328207e-86	7.4169750531069e-85
EGFL6	166.142975656698	2.34775021698737	0.27691388480634	8.47826832023706	2.28570350401508e-17	1.3730910681883e-16
LOC121109301	6.81069038665192	4.5689051580573	1.80954669786612	2.52488933468537	0.0115734727997322	0.0212136658182823
GPR143	30.4372440384603	3.89630856562185	0.810435589031551	4.80767209430899	1.52697954811368e-06	4.40388320200107e-06
MXRA5	2176.52797117032	4.21433399780019	0.138873252929952	30.3466211735237	2.7840897599574e-202	8.54859560949679e-200
SHOX	113.966770336176	9.23829224569682	1.46557848072236	6.30351248139465	2.90974767830559e-10	1.12042586817177e-09
STRG.2135.1-gene	12.0178173401321	6.56801930047526	1.64603182176168	3.9902140491098	6.60136930642466e-05	0.000162246461465797
STRG.2135.2-gene	9.80828737195769	4.51847995160291	1.63356192673799	2.76602917688326	0.00567434576446284	0.0109012323321811
PLCXD1	21.0582308928587	2.04987162242091	0.885049642634691	2.31610920300321	0.0205523069490062	0.0360678000054052
OCA2	1031.10734633855	8.33232878529318	0.490467801927737	16.988533707093	9.98542907083809e-65	3.55661012645111e-63
LOC100858753	9.24192011166981	3.47781637637106	1.38062037197985	2.51902437987624	0.01176805081526	0.0215260083164508
GABRB3	860.370670252989	2.02469845318702	0.137706727151978	14.7029741760727	6.16895884542941e-49	1.3613753169548e-47
CRACDL	177.518806557618	3.27255827195355	0.33976074103141	9.6319494183438	5.8606910622796e-22	4.4584812955206e-21
TSGA10	29.4802106878	2.28896960318225	0.899936534387603	2.54347891847714	0.0109754679795064	0.0201798584810066
LOC112531513	32.1630780082903	2.55510154038547	0.622727727833614	4.10307976693815	4.07686611592531e-05	0.000102723413495351
IL1RL2	68.6149718071658	2.12123590636973	0.453621628901162	4.67622302646402	2.92206807556505e-06	8.24708563514073e-06
IL1RL1	50.8863947939084	4.216135298489	0.85512565505021	4.93042779571553	8.20497393643809e-07	2.42285493009494e-06
SLC9A2	44.598308446204	2.00107168173931	0.568697304519671	3.51869380395507	0.000433676927625253	0.000970026677226592
FAM155A	684.496078026795	2.00226793934243	0.147298598178341	13.593258619598	4.3908728089992e-42	7.74995578349522e-41
LOC107050476	26.4507926531988	3.21734767438099	0.778872542222156	4.13077557619603	3.61541405584664e-05	9.16409179057397e-05
STRG.2316-gene	29.9240701212419	5.49662563055928	1.50949764392835	3.64136085449908	0.0002712006915306	0.000621117941804071
METTL21EP	11.5469333726814	2.96132514850134	1.17616960947857	2.51777050234631	0.0118100244725664	0.0215872653014405
ZIC5	735.601235346299	2.71946973559938	0.147118372164107	18.4849090946022	2.7315888024896e-76	1.21313877764432e-74
STRG.2341-gene	77.5530378145785	2.12018891614562	0.433179690576186	4.89447904015418	9.85664805053911e-07	2.89235533254327e-06
STRG.2342-gene	8.19343823603906	3.84915248091224	1.70819999562227	2.25333830393206	0.0242378263630878	0.0419445583228287
LOC121109302	172.711919514496	3.51322012816841	0.35695781636454	9.84211569856918	7.41351546133544e-23	5.91520147181554e-22
CLYBL	5752.01833119422	3.64398524671759	0.637808432878819	5.71329110571659	1.10811878450319e-08	3.80607279329166e-08
STRG.2351-gene	9.20391584308544	2.86717510150407	1.26794684936284	2.26127388773817	0.0237423021631872	0.0411790669287301
STRG.2380-gene	10.098938469319	4.71903871222466	1.64966230188754	2.86060892997624	0.00422828267957038	0.0082912889496222
DCT	28.4790795687542	2.13008477804985	0.768775990299932	2.77074831280671	0.00559276384155084	0.0107584285217303
LOC121107648	579.292070142856	2.07269936019844	0.14653482555051	14.1447560497077	2.01213196655002e-45	3.95519406095909e-44
SLITRK6	264.927172576923	3.74441020956004	0.334212233733013	11.2036898462289	3.91097287943936e-29	4.195814217466e-28
STRG.2418-gene	19.3789913690076	2.21354098437741	0.753315376968038	2.93839877965391	0.00329912367410884	0.00656837266765839
LOC101749244	37.5932281498593	2.0233471761748	0.544003364890074	3.71936518551434	0.000199724114512879	0.000464830992597996
POU4F1	580.900356498662	9.11714146322526	0.842292079551495	10.8242041977647	2.64365635373186e-27	2.62142962158189e-26
STRG.2441.0-gene	9.63595909093468	6.35619032018232	1.71667953150769	3.70260739032632	0.000213394984321341	0.000494579812048251
STRG.2441.1-gene	4.67283408159705	5.38785236413763	1.92997225891016	2.7916734757525	0.00524362412282656	0.010121797312315
STRG.2443-gene	12.4607250149388	4.21148550825976	1.28904143462215	3.26714517869185	0.00108637953484735	0.00231547663261498
LOC418813	21.2425260924367	2.05620923975757	0.749831718603884	2.74222760753045	0.00610240401119843	0.0116669579211415
STRG.2466.0-gene	29.6716211436332	5.73543346336357	1.14729234658392	4.99910374233814	5.75974091086152e-07	1.72424316492743e-06
LOC112532134	46.196583584913	3.3743673970117	0.77171522034712	4.37255519658392	1.22800756222736e-05	3.27291030764846e-05
LOC101747747	11.1997957018617	4.90331685268406	1.61694371533528	3.03245982292423	0.00242569385800653	0.00493197647188473
PCDH20	284.536168231407	2.83940688639278	0.260936718931584	10.8815918971421	1.41077401440113e-27	1.41466635261654e-26
LOC112531558	35.3370029724454	3.02182799749219	0.734817335883266	4.11235262143059	3.91647487669465e-05	9.89059856481211e-05
STRG.2541.0-gene	56.02188358654	3.3657704427654	0.535650542016003	6.28351915802755	3.30993399248186e-10	1.26930694384387e-09
LOC121109046	48.4581328859038	2.65278054756304	0.588934467752992	4.50437305475498	6.65691766049482e-06	1.82053204262519e-05
ATP7B	2773.60723003059	2.09702728879045	0.292600410964823	7.16686378489934	7.67353132132066e-13	3.5403606036632e-12
NEK5	154.488950264418	2.49700468928763	0.324836823253152	7.68695083359335	1.50683007190503e-14	7.75133932713941e-14
POSTN	687.02100791751	4.4532877981395	0.20923071164786	21.2841019516986	1.59370931861936e-100	1.16321185472509e-98
CCNA1	261.459062529844	2.59025570163989	0.248061286701385	10.4419989756726	1.59417863105635e-25	1.4551884797787e-24
CCDC169	132.402024738511	2.08368710504847	0.328955071286087	6.3342604718087	2.38482339165279e-10	9.24294228116312e-10
LOC121109244	13.0896345460158	2.45403503680552	1.00898700528373	2.43217704881684	0.0150083690170573	0.0269548249117359
MAB21L1	2070.47283694746	3.76872317829701	0.129166360407369	29.1772808834366	3.76670111236128e-187	1.01638151681882e-184
LOC107052088	24.1966908944419	2.11162765979341	0.738557564436337	2.85912400261582	0.00424812689079996	0.00832653442639846
RNF17	8.81362254097186	3.85297296850972	1.68184133791588	2.29092535761089	0.0219677310996615	0.0383627498680008
SLN	7.45182694272603	5.43854960903538	1.79713625492658	3.02623109078481	0.00247622970871094	0.00502841218727859
LOC124417379	28.2616754973917	2.91408673194158	0.740206907989374	3.93685427748455	8.25567044552983e-05	0.000200771862576049
MMP27	18.5160126779748	4.59581419252377	1.54770248957333	2.96944291521476	0.00298340237683867	0.00598326722174773
CEP126	122.780416049123	2.82816900988167	0.358377624628332	7.89158924978846	2.98362339073158e-15	1.59278623997418e-14
SESN3	3965.93661955198	2.56289485799144	0.133616204814031	19.1810182122634	5.33258157658939e-82	2.69795299140569e-80
C11orf97	141.614783871702	2.12498374694742	0.327127050242175	6.49589737496263	8.25399109980363e-11	3.29881794201981e-10
LOC107052349	17.0078488292173	3.09004069622988	1.24497269702149	2.48201482941962	0.0130641838354944	0.0237142034376027
DEUP1	42.6280570274265	3.0883007654537	0.787388697011789	3.92220611900333	8.77418808861868e-05	0.000212569059543205
LOC121107448	1122.9563363147	3.25406116202198	0.157639791659677	20.6423843102195	1.14283580290796e-94	7.65141459172477e-93
LOC121107447	355.629519251261	3.01036192987195	0.242849174348267	12.3960146784557	2.74647076383811e-35	3.73373265902236e-34
P4HA3	201.162545955217	2.2654077494562	0.285125124480621	7.94531086512572	1.93704394863009e-15	1.04314531845036e-14
FOLR1	12.7897536909495	3.62798225857737	1.61478604263008	2.24672629239989	0.0246575248560411	0.0426128927861462
SSPO	2031.73137373232	9.8690122298498	0.651318887278002	15.1523507495606	7.31043001463312e-52	1.82596701445444e-50
LOC107052485	21.1330654036419	2.77698969353163	0.975028980273343	2.84810990208016	0.00439797339951082	0.00859753109460903
WNT3A	2605.58274337446	13.7729450099471	1.44455498861595	9.53438610401618	1.50774972437304e-21	1.12068091992318e-20
WNT9A	367.769766238532	3.18729705736316	0.231228204830732	13.7842053468191	3.17240572890977e-43	5.86072340520271e-42
LOC101752077	113.582606526677	3.48929588586365	0.394631687610483	8.8419049848519	9.41002311189453e-19	6.03685524494703e-18
PTH2R	625.668259658801	4.00491859183263	0.686306855374157	5.83546348178214	5.36412448213286e-09	1.88235848083358e-08
EN2	77.9908310735356	6.18907095191639	1.45101619678775	4.26533553906409	1.99601998648363e-05	5.19846737924641e-05
LOC112531937	14.8362345259839	5.12089290993706	1.64245628261001	3.11782600496344	0.0018219032765598	0.00376800318804476
STRG.3264-gene	13.7224644793563	2.171766925318	0.990862332944126	2.19179481660695	0.0283943255671263	0.048510604760644
STRG.3265-gene	20.9341580067347	7.65731047349466	1.57689001247259	4.85595724047225	1.19806554858001e-06	3.48576202494061e-06
MKX	271.430989673553	2.0789433170434	0.275647104240754	7.54204664246217	4.62652200155848e-14	2.3092413207891e-13
PTCHD3	115.496364823358	2.506103344683	0.365382342539248	6.85885181880073	6.94161957663195e-12	3.00494173651528e-11
LOC428417	191.332256863168	2.6812663425771	0.305701847319861	8.77085423619192	1.77315868191411e-18	1.12138433828865e-17
STRG.3349.0-gene	30.2209472955383	3.13662483461557	0.711281916133274	4.40981945902285	1.03456835069486e-05	2.77814049419854e-05
STRG.3349.1-gene	45.9024781258358	2.07095508258987	0.554914165212338	3.73202778450864	0.000189944544494166	0.000442996646529151
SLC39A12	558.09766585518	3.63831922804393	0.203083859294037	17.9153539857451	8.94980071262725e-72	3.65566515805456e-70
STRG.3396-gene	6.26066770923594	4.73596865165496	1.87129357084366	2.5308528418231	0.0113785576083486	0.0208843380858579
STRG.3413-gene	8.81878413098015	4.88118569616585	1.79126596220567	2.72499215591381	0.00643030147502873	0.0122491431135722
LOC124417799	60.3981040644642	2.5501973257585	0.445895389015064	5.71927270069245	1.06980979943083e-08	3.68230435215766e-08
LOC395159	811.851664612481	2.12457971785754	0.174222025050752	12.194667793803	3.31854583216945e-34	4.34133042764411e-33
STRG.3487.2-gene	106.29065473076	3.61834229098059	0.430344461375526	8.40801408112735	4.17011096431268e-17	2.47634231955467e-16
SOSTDC1	128.616667207921	2.84776858105835	0.347236475048841	8.20123686792349	2.37926197064488e-16	1.35158776507862e-15
AGR2	26.4698434693847	2.52375281556585	0.84855381869506	2.97418120096021	0.00293771540342798	0.00589961362422744
STRG.3518-gene	23.563795256534	6.38335324394221	1.55406683946512	4.10751525084934	3.99938377810729e-05	0.000100913893035297
FERD3L	219.452589998878	10.4597269307266	1.45748371690937	7.17656520575528	7.14845659975026e-13	3.30323984392715e-12
LOC112531701	21.9402793480483	3.35984894713052	0.922740786616756	3.64116228074134	0.000271409983791195	0.000621517346192284
HOXA1	10.8054763744558	5.17670941250977	1.67575146169273	3.08918686980026	0.00200705153992005	0.0041288646037237
STRG.3580-gene	11.7620770539387	6.09662565792597	1.65474813753416	3.68432241719331	0.000229311831368232	0.000529608922946031
PP2D1	79.9516013726451	2.68187491246203	0.428118826156922	6.26432370782736	3.74446906832578e-10	1.42825550734234e-09
NEK10	87.9957413693104	4.33816161143908	0.570851163322845	7.59946180399675	2.97364832799534e-14	1.50106868121511e-13
LOC107052529	50.0471281907255	2.18490249629795	0.491487024334339	4.44549375287606	8.76902292590443e-06	2.37156460573169e-05
CCR8L	33.5080155343079	7.70815894803352	1.51849307851413	5.0761897153829	3.85078817639669e-07	1.17188459729065e-06
LOC107052525	1481.96135291578	7.27135386891802	0.314261860134741	23.1378821018892	1.9253833578895e-118	2.00521358015521e-116
SUSD5	100.12982939798	2.34265057534345	0.396030354097655	5.91533086063851	3.31209112457592e-09	1.18182790698402e-08
NPSR1	10.1358492819156	3.90053132459523	1.64854254584845	2.36604832214855	0.0179790975889252	0.0318501690004146
POU6F2	72.6764491107626	2.32262611613701	0.441538747360329	5.26029964532551	1.43820837084075e-07	4.53971160515828e-07
LOC112531739	29.6472605972733	3.25974941500304	0.797629405005977	4.08679694422576	4.37369593150635e-05	0.00010981411369547
LOC107052614	49.7655085803826	3.84282794318562	0.690887019484323	5.56216549857009	2.66447420409817e-08	8.89940380734889e-08
STRG.3904-gene	43.4266615120671	4.74671305413859	0.843320654189921	5.62859812641278	1.81680136288594e-08	6.13954752782462e-08
STRG.3907-gene	12.5430114281298	4.63935113108199	1.69724049661845	2.73346714288596	0.00626713759383316	0.0119600785907174
STRG.3949-gene	14.5800125878428	4.23846029571869	1.29124303318832	3.28246518027914	0.00102903693464583	0.0022008068655107
LOC112531800	43.0682214150278	4.7674088125819	0.867997274798251	5.49242371030485	3.96454827146184e-08	1.3053178067381e-07
STRG.3966-gene	13.9657854394563	6.62666075515891	1.61388355348008	4.1060340077632	4.02510247654713e-05	0.000101519685603778
STRG.3968-gene	5.54653527124618	5.12982972259337	1.89902156597019	2.70130145677023	0.00690687042296842	0.013091151060307
STRG.3969-gene	9.40752901896957	5.70423425214906	1.87589476523818	3.04080716991861	0.00235944885328476	0.00480464660807852
DCDC2	206.050993624879	3.11303535088109	0.280884372685031	11.0829780992191	1.51739838429171e-28	1.57938911898604e-27
LOC101749621	33.347980013531	2.3145601948504	0.638204019501809	3.62667755783985	0.000287091428268627	0.000654984786835253
STRG.3860.0-gene	7.3934428370491	3.93557838606852	1.79550617750039	2.19190467589893	0.0283863903844337	0.0485063544767203
STMND1	67.8836361695779	4.71547128690018	1.46503232653563	3.21868070860313	0.00128781796161673	0.00272287190768519
TFAP2A	701.967702795458	7.42119696871367	0.424196149340795	17.4947296910787	1.5715632230226e-68	6.04491780535841e-67
LOC101749691	140.556497839929	7.20555882807087	0.871325995273766	8.26964748802992	1.34355673094381e-16	7.73598506995745e-16
OFCC1	4.7226905931882	4.93100881051043	2.05451210291236	2.40008749693931	0.0163911533549232	0.0292788415343859
LOC121109961	11.0099454743505	2.72169540453491	1.18590597712034	2.29503473044621	0.02173113402129	0.037964465939293
LOC101751974	18.0715716044334	2.67483103185444	0.950820184442188	2.81318284531756	0.00490537493215566	0.00952046884990847
LOC101748992	6.58766794145103	4.17066064984902	1.84334584759703	2.26254918754712	0.0236634934472991	0.0410583743962344
MYLK4	23.2015912060055	3.02367553008991	0.864409680811644	3.49796583403695	0.000468821187074056	0.00104378503820501
SERPINB1	55.9963032181058	6.05065667147204	1.46044206974571	4.14303093345263	3.42745693607479e-05	8.7112288532262e-05
SERPINB5	13.0936376701317	3.59614859344423	1.24667847935942	2.88458383856279	0.00391931384614145	0.00771857351387073
LOC121109722	50.7039938481134	2.12975621156974	0.479467413800417	4.44192066086116	8.91594372192916e-06	2.40983520631107e-05
LOC121109749	9.4294688663903	2.59393792554313	1.14533433931961	2.26478665354963	0.0235257748386043	0.0408483973067476
LOC124417691	23.1634424217516	2.08364955994952	0.869728575771508	2.39574692380457	0.0165865380830129	0.0295803782015198
STRG.4101.2-gene	6.52997720445686	4.48051340320888	1.91647940191039	2.33788758634327	0.0193930803977435	0.0342087330431274
C5orf49	27.3426744493649	2.33374152948862	0.745717781573477	3.12952377850557	0.00175089900985288	0.00363000703916997
COBL	1162.08886969101	2.05592791941648	0.116426045985905	17.6586596410341	8.72879318847107e-70	3.44680882247187e-68
STRG.4228-gene	9.41223648784184	4.02159498751985	1.665854726185	2.41413307193345	0.0157727006189009	0.0282364319784888
STRG.4229-gene	12.469236291965	2.74620396763904	1.08600152222526	2.52872939073968	0.0114476252286802	0.0209959585682355
LOC121109790	7.90290856975892	5.87234136961531	1.73721518125494	3.38031893399251	0.000724017619720079	0.00157609458374219
FHOD3	3337.69358770112	2.07560725702426	0.0778973487633312	26.6454159220541	2.02256727151133e-156	3.83190431258992e-154
LOC107052653	445.529101659661	3.17082586108729	0.211009292657232	15.0269489137525	4.89016405305143e-51	1.18327352745643e-49
LOC121109625	9.77731397655188	4.57197574645645	1.63662950285158	2.79353130228343	0.00521359828940411	0.0100671117788136
IRX4	17.7054344569775	6.2580388894456	1.59230082967557	3.93018628943418	8.48800727883747e-05	0.000206168741992385
LOC107052665	5.81909614446616	5.56396061641528	1.97869221515494	2.81193839739223	0.00492439334764331	0.00955009486313619
IRX2	1293.22974252016	9.59928014501543	0.726698751750808	13.2094353016133	7.74029166283314e-40	1.25315322021269e-38
LOC121109799	15.8479058375018	5.02099570118465	1.5565659990271	3.22568763825172	0.00125670429058935	0.00266119461487584
STRG.4286-gene	5.16539477794128	4.65748849222504	1.93449183479975	2.40760307613661	0.0160576285687376	0.0287262990638522
STRG.4287-gene	4.38555239369946	4.55352045724845	2.01155452936119	2.26368233661283	0.0235936596418544	0.0409531661366263
LOC107052667	89.0261174226106	6.14681868225565	0.898403028781804	6.84193895760845	7.81283820292863e-12	3.37117000894752e-11
IRX1	1420.80122591948	6.75321353872002	0.277409114180739	24.3438776648129	6.73087542303875e-131	8.44156059217585e-129
LOC107052668	32.7987645651802	5.05379292448723	1.12313133274328	4.49973460551867	6.80383531085058e-06	1.85956880065896e-05
STRG.4293-gene	7.24269517394767	5.56137014122417	1.76840626741615	3.144848694384	0.00166172749053027	0.00345519029525436
GALNT12	694.491349524928	2.31706811186668	0.155855665831251	14.8667557224094	5.41757600063915e-50	1.24331972932194e-48
CTNNAL1	4136.59786484995	2.28638362467159	0.0910675002675474	25.1064717704386	4.22647505995211e-139	5.88041362052244e-137
DNAH5L	990.493134203781	2.40462997199986	0.136050461454347	17.6745447703369	6.5869958043079e-70	2.6302199165677e-68
LOC121113121	204.882297096817	2.44075028052844	0.313051405672527	7.7966437342295	6.35754000215257e-15	3.33494638875803e-14
NETO1	647.718773373086	2.0661973811322	0.198374796158561	10.4156244701605	2.10412119232177e-25	1.9069869879928e-24
STRG.4388-gene	4.46138132155841	4.79756795575853	1.93117805714755	2.4842701262072	0.0129817291961478	0.0235765465280641
CBLN2	2986.63135338526	4.57948835721079	0.106464601492807	43.0141877487812	0	0
LOC107052682	25.1309515604848	2.40516185460932	0.918697000701553	2.618014266698	0.00884431073082285	0.016478661129021
LOC121109849	7.70382471548211	5.22707101460752	1.7791403526276	2.9379756391269	0.00330362981452971	0.00657587385346593
LOC107052005	66.9225309531124	3.25118089839262	0.622849445587228	5.21985035296512	1.79067762239971e-07	5.608092481152e-07
COLEC12	4445.00740826657	2.14774860385474	0.124508694091843	17.2497882137489	1.12310286198953e-66	4.11550182493243e-65
ABHD3	602.62795513185	2.61304233274262	0.568793508809639	4.59400870838197	4.34811220990372e-06	1.21068684093457e-05
LOC121110071	10.4680780407356	4.4499746096685	1.6313299425743	2.72782010158306	0.00637543670577505	0.0121498290308344
LOC107052000	125.513512611562	2.10836236471764	0.320500620656686	6.57834097293706	4.75726302488432e-11	1.94138627887637e-10
ANKRD29	127.534078460755	2.21712087263056	0.315957283233858	7.0171538694664	2.26433207810344e-12	1.01269437415731e-11
LOC121109886	10.8015508621161	3.47775513147382	1.41479178120121	2.45813919594662	0.013965903140095	0.0252308140760806
LOC769098	23.513325965329	4.04622902461514	1.18142368056099	3.42487550502952	0.000615081201545702	0.0013505093229352
CCDC178	141.023167259324	2.26326761350712	0.316617391313823	7.14827320165692	8.78762876672676e-13	4.04389872626969e-12
C8orf22	670.669603188846	5.35307881714416	0.260043244738653	20.585340805619	3.71416560593531e-94	2.41407209036868e-92
SNTG1	1176.21651779943	2.13360942899775	0.123645945329752	17.2557977805711	1.01214053789601e-66	3.73192771001863e-65
LOC112531854	27.8082745856817	4.01966137014745	0.979201559103555	4.10503979775868	4.04245280284286e-05	0.000101913989192849
TTPA	45.5045032064035	2.78617925908551	0.709350033912515	3.92779181769819	8.57293688127612e-05	0.000208089727298141
LOC121109900	1092.10766355837	2.05228871248072	0.27573703249543	7.44292013991529	9.84836291977462e-14	4.818392726326e-13
MIR124A	139.126791856145	2.61098462537071	0.306174869076182	8.52775615859267	1.49213649288766e-17	9.06943986410799e-17
MCMDC2	19.1002129296614	2.67999312258574	0.842647857836074	3.18044257475238	0.00147050280756645	0.00308060045876379
CPA6	9.39361107895309	3.90050570225928	1.75447450017651	2.22317605748437	0.0262039306279445	0.0450754178067288
TRPA1	69.6645558457895	2.15705174965923	0.442143602694994	4.87862254822046	1.06829279949708e-06	3.12503719879165e-06
HNF4G	35.9293387491418	3.588469642338	0.707388679967177	5.07284007217151	3.91921870172903e-07	1.19108132865345e-06
STRG.4725-gene	35.2253569414237	4.91300695173404	0.87442030076949	5.61858747722416	1.92524913645727e-08	6.49001738996167e-08
STRG.4726-gene	13.6593371077248	4.20310554572077	1.29455198092397	3.24676460092462	0.00116724889366827	0.00248002094337129
STRG.4732-gene	36.8901007743605	3.11886411896556	0.711139507817888	4.3857275326127	1.15598749088913e-05	3.09253135425035e-05
STRG.4742-gene	8.26020733680051	4.79120087947362	1.83259927588686	2.61442910215873	0.00893767077629282	0.016642720499268
LOC112531874	29.0309649895836	6.45730563373868	1.53737291716661	4.20022075427187	2.66654862245354e-05	6.86151776004552e-05
STRG.4783-gene	10.3443113241036	3.78451271439412	1.34708629606066	2.8094062907932	0.00496329660021605	0.00961611718377367
STRG.4798-gene	24.3148297241796	3.04567216673696	0.895094639689866	3.40262585841452	0.000667416074288638	0.00145983945799636
SLC7A7	90.5059366303637	2.29982673425343	0.383253499926012	6.00079773491285	1.96350456583677e-09	7.11600586344873e-09
LOC101752273	60.6840537922703	3.77976791714683	0.610557570443065	6.1906822552441	5.99043578048012e-10	2.25546872758077e-09
STRG.4820-gene	12.1122928505696	2.89302373698246	1.284714295323	2.25188101939436	0.0243297919030455	0.0420832618493917
CDH17	10.9081840351353	2.72551041980549	1.19939703890635	2.27240049074217	0.0230623321078007	0.0401130063978731
RGS22	414.351156083184	3.55572390126581	0.248872369457601	14.2873389642058	2.62447673922438e-46	5.30525610089069e-45
STRG.4885-gene	30.6097419608535	7.26713290210189	1.5770029119981	4.60819244328108	4.06184636790938e-06	1.1327501090839e-05
LOC121110137	9.77076130557488	2.62810391328733	1.19379427404805	2.20147136773881	0.0277026714989678	0.047429315671374
STRG.4816-gene	6.24953071793059	3.33426834476459	1.50986336845528	2.20832455070145	0.0272216571081261	0.0466773051645117
LOC112531897	39.5094058558882	4.00722502748713	0.819609820320863	4.88918620560009	1.01253685470711e-06	2.96680961590637e-06
COL14A1	1846.13292636137	4.81707868644508	0.160702076099856	29.9752112937972	2.0654441614643e-197	5.93282178572866e-195
HAS2	509.236248969287	2.15821258566009	0.181834123285355	11.8691285588524	1.71242038117419e-32	2.09166629412423e-31
LOC101751629	42.123085022558	7.0979689316149	1.4934577182374	4.7527083257449	2.00709791594349e-06	5.7310256188933e-06
FAM83A	57.9562155183377	7.20018830159246	1.45484479004365	4.949110964185	7.45532358801789e-07	2.21139003629265e-06
FER1L6	72.7719240188744	2.39853477031206	0.438211048993726	5.47346940662467	4.41309099162334e-08	1.44818016343873e-07
NDRG1	2207.70055596339	3.18112379415805	0.102904989932696	30.9132122381881	7.9367617437941e-210	2.71818826721595e-207
MIR30B	185.76487619029	2.45662092197017	0.275997780475574	8.90087202055443	5.54096189193168e-19	3.59748415360595e-18
FAM135B	444.965657620327	2.04677547512553	0.164273219750697	12.4595809239737	1.24020614772238e-35	1.6963772108132e-34
LOC428383	10.8945106590937	3.91047328270747	1.64702011343964	2.37427172309441	0.0175836052031807	0.03120461773114
CCDC166	29.9335429629942	4.01146430334217	1.15857595298775	3.46240942857252	0.0005353620675274	0.00118511660168993
LOC121113170	13.8734308919674	5.00403196527424	1.60416761227915	3.11939471098328	0.00181223015924746	0.00374886826646974
EFEMP1	569.326033950343	2.28777208291204	0.188046492527602	12.1659917829961	4.71681377900343e-34	6.11811628479767e-33
STRG.5135-gene	15.0164666265909	5.82645397159095	1.65228485031633	3.52630115229554	0.000421407484657282	0.00094364967864473
MTLN	12.1606492358673	3.2466428366637	1.26872266346895	2.55898545060014	0.0104978134882644	0.0193615949060171
FOXA2	66.5333313535467	7.30694454795741	1.44946293390046	5.04113929170622	4.62768461844869e-07	1.39709163197072e-06
STRG.5214-gene	21.5397429507505	6.99948433588297	1.56480636301462	4.47306740394281	7.71054589684009e-06	2.09836662403462e-05
STRG.5216-gene	11.6138898684391	3.04481293721415	1.29542615370663	2.35043342957216	0.0187515615552287	0.0331389942676467
NKX2-2	464.702628758432	3.71593492340834	0.243215553570143	15.2783605688962	1.06588573582953e-52	2.72343745615323e-51
CTAGE1	45.1821498679187	2.020152178495	0.547555437565621	3.68940209502148	0.000224781710333954	0.000519550613801089
STRG.5263-gene	24.452781225566	2.40482268702666	0.723250804740067	3.3250190269625	0.000884125011419527	0.00190483696205787
FAM179A	127.039950044762	4.44890456201899	0.458927804873033	9.69412730015307	3.19356106088907e-22	2.46101812779634e-21
LOC101750701	1862.27791955076	2.29734123954141	0.284865443004541	8.06465401808948	7.34435616259805e-16	4.05442154059853e-15
BFSP1	408.064071047712	3.33070128749101	0.251254933299381	13.2562622502713	4.15073760747764e-40	6.8066745903839e-39
LOC107052858	17.7590149453362	4.49678553705473	1.27645314751843	3.5228755131334	0.000426891821183924	0.000955330038133264
STRG.5347-gene	28.6351348588114	2.35817506099853	0.705195432697238	3.34400217536713	0.00082579089905908	0.00178780818397072
MORN2	60.9454832996637	2.40906141967563	0.485938603101929	4.95754279305592	7.1390321281525e-07	2.1221669699594e-06
DNAH14	29.4873676319147	2.3779837629395	0.627665534981624	3.78861611862936	0.000151488783589495	0.000357332946615274
TGFB2	2069.15223937751	3.46992554591321	0.101565426270325	34.16443639667	8.16286453809414e-256	4.27566042820349e-253
LOC107052948	35.534411250194	3.14620814429655	0.711894382890334	4.41948724405263	9.89353606359978e-06	2.66194264627056e-05
LOC124418341	17.5331229646905	6.81854046159448	1.5870145062949	4.29645755256093	1.7354918156038e-05	4.55525036758853e-05
LOC107052924	42.9932050386538	2.69667871380433	1.14229869784505	2.36074742875189	0.0182381472819282	0.0322898066352381
LOC101751111	11.866886912786	4.79401642197273	1.68210948093748	2.85000261653654	0.00437188694427025	0.00854935045465124
LOC101751536	6.7809742484913	5.28677802230042	1.78034169201866	2.96952997618449	0.00298255711391786	0.00598224570804856
PLB1	18.1298814931799	2.05614899308531	0.768840506596088	2.67435049980465	0.00748741515324611	0.0141178799856178
KIF6	95.0097378894941	3.19396414995088	0.459153947599361	6.95619446734628	3.49587223240793e-12	1.5471667143875e-11
KCNK17	114.678435268631	2.88493455075123	0.666418817153106	4.32901124112232	1.49780289252078e-05	3.95763778425534e-05
KCNK5	1790.74710004025	2.52159374516432	0.107804933661962	23.390337153503	5.35979812998278e-121	5.75015933113635e-119
STRG.5609-gene	13.6720491626058	5.69121743115872	1.63446134637133	3.48201408604358	0.000497657513083134	0.00110494734453279
LOC121110319	11.1884401819327	4.88173783413389	1.63963143703952	2.97733851880044	0.00290762769592746	0.00584380336720146
LTBP1	4254.33731960955	2.09673869151199	0.0961908470173148	21.7976944431581	2.44001455338541e-105	2.04010418691271e-103
LOC107052895	521.368666359359	2.35662917570802	0.166251591084551	14.1750774253313	1.30698920871324e-45	2.5977869216489e-44
STRG.5677-gene	10.324037586487	4.19066494738216	1.64398347203603	2.54909189700803	0.0108003836138918	0.0198887428166477
VIT	2110.87903887264	2.72835004422233	0.138370301224909	19.7177430421839	1.51855110514266e-86	8.72383117144696e-85
LOC100858777	42.994513473913	2.44812013681044	0.643912576762457	3.8019448992896	0.000143564659952999	0.000339540906919384
MAP1LC3C	42.0079483474242	2.08648767750405	0.641144778056387	3.25431595002486	0.0011366578630362	0.00241762091040389
SMOC2	276.277073970229	2.50412810230713	0.284085961855656	8.81468442139878	1.20022654988167e-18	7.6584860719608e-18
FRMD1	1412.88089721363	2.28706852909953	0.140950229209253	16.226071727093	3.29908520853639e-59	9.99207627190893e-58
LOC121110378	1092.68769134413	2.17892676830579	0.115302230315197	18.8975248991224	1.19529798240096e-79	5.73775249826917e-78
ADGB	355.922493122298	2.09184708934609	0.192505798747325	10.8664107936393	1.66627610430574e-27	1.66618254584957e-26
IYD	28.7710652904553	2.79428853301296	0.735120509648818	3.80112987780445	0.000144037773546675	0.000340614620779808
PERPB	37.0546848134957	3.37022813205449	1.53009166409607	2.20263152276273	0.0276207302515193	0.0473023930233009
PERPA	57.0506857807526	3.84950513572315	1.09598124185332	3.51238231889224	0.000444108633900208	0.000991740521771636
STRG.6039-gene	83.2709683101784	3.50274223579548	0.623041917454449	5.62200092428222	1.88758254859947e-08	6.37027811408149e-08
LOC121110362	18.417225966262	2.13652312234032	0.862900463474056	2.47597864733858	0.0132871524522819	0.0240943791897657
LOC107052992	68.3698089246414	4.58302956117954	0.731165214815686	6.26811761324674	3.65438730084758e-10	1.39568911517895e-09
MOXD1	1797.02974082415	3.81364318855018	0.723917600823656	5.2680625311653	1.37871146818624e-07	4.35963645897173e-07
LOC101751476	472.995950106715	3.82980931773561	0.745963333701574	5.13404499217349	2.83580257204181e-07	8.72091314202944e-07
SMPDL3A	184.27678352619	2.19458769762647	0.300372625575832	7.30621738055962	2.7476753114984e-13	1.30211148543041e-12
STRG.6139.3-gene	18.1437794499362	3.0096362779949	0.978150760295462	3.07686340404807	0.00209191138175223	0.0042925279176893
LOC121113151	33.051329181112	4.58972229365064	0.881876600555184	5.20449492679722	1.9452493820525e-07	6.07877631952501e-07
SLC22A16	94.9385236896914	2.41604164278736	0.384765269205913	6.27926124354634	3.40185565149052e-10	1.30259400768426e-09
DDO	85.6640465006299	3.19710802573794	0.461956908487865	6.92079275576398	4.49123131631078e-12	1.97492193857231e-11
PPIL6	155.043391974186	4.47846304575762	0.458911814493836	9.75887502634295	1.69019641306167e-22	1.32252671002703e-21
LOC101748060	126.791672649849	3.2628067791191	0.436743000331833	7.47077062858489	7.97265208552242e-14	3.92440467084214e-13
LOC112532206	31.9272230418215	2.55048680829319	0.738285771745699	3.45460647611085	0.000551096560208519	0.00121767725071384
LOC101751157	35.4390956722306	2.406876799221	0.600396557884896	4.00881178882846	6.10250283193305e-05	0.000150567294172757
LOC121113177	19.9939861286961	2.88253514620732	1.07280530855202	2.68691357437251	0.00721156095261641	0.013630937062741
LOC101751234	70.2354565524236	2.6944908905849	0.470933862292037	5.72159087790121	1.05531184221845e-08	3.63380676683456e-08
LOC121110382	22.8545532992203	6.30794004919042	1.56053201395529	4.04217279285571	5.29581833033841e-05	0.000131888167591941
LOC124417853	57.7227798719353	7.06921158328429	1.44978898415093	4.87602793273007	1.0824328775314e-06	3.16432158830543e-06
STRG.6324-gene	5.34590312363077	4.99656768233499	1.89173709141367	2.64125903383389	0.00825985404945628	0.0154646489452026
STRG.6326-gene	29.5922443886898	7.36702598783131	1.55465755538819	4.73868085116132	2.15113992131673e-06	6.12366541859488e-06
STRG.6327-gene	17.7884923607508	6.89452379652481	1.61260034740402	4.27540760959384	1.90787909492483e-05	4.98568140887986e-05
STRG.6328-gene	90.344129527162	4.94320875938276	0.667821170896754	7.40199468780691	1.34153869240862e-13	6.49048154661918e-13
LOC107053105	8.26203260146024	3.31477289775645	1.47896581514191	2.24127756288836	0.0250081013962972	0.0431768567878485
LOC107053120	158.659446368134	4.13415819822144	0.38317735896548	10.7891505108314	3.87353382508387e-27	3.79657478761248e-26
LOC124417828	67.7964261395466	3.93355455934809	0.563912154356383	6.9754739793428	3.0484130082636e-12	1.3562125222125e-11
FILIP1	4245.63443705092	3.04740408722641	0.286977689938577	10.6189581771275	2.43260833976858e-26	2.31670170710902e-25
COL9A1	72.7144419639295	2.22544771574187	0.510457586211941	4.35971131755864	1.30234136619129e-05	3.45911967046989e-05
EYS	209.059729326411	2.37292828960069	0.253511346791092	9.36024489490058	7.95520890263858e-21	5.70347485294245e-20
STRG.6477-gene	10.9057698174822	2.7303981338146	1.04221223786756	2.61981008724402	0.00879787467305794	0.0164115795592845
COL21A1	114.795625898846	2.10085166980902	0.34435519338383	6.10082760525508	1.05520669541661e-09	3.90852247060615e-09
BMP5	411.072038196174	3.87203631932329	0.261635917489276	14.7993301396854	1.47948666993259e-49	3.34792606160476e-48
HMGCLL1	347.626715382879	2.36178179639617	0.212059702538713	11.1373437202903	8.25446687752947e-29	8.74502085793708e-28
GFRAL	65.9226859592124	2.12975122741737	0.432237540374728	4.92727037445888	8.33863309394234e-07	2.46069124722484e-06
MLIP	18.2924426850667	3.71966108774992	1.21506244432565	3.06129212133973	0.00220383964841723	0.00451076661287926
LOC121113147	1249.28848749837	2.55740597703298	0.376695793922695	6.78904840004083	1.12875572573032e-11	4.819470323551e-11
LOC121110164	25.725371856771	4.83822135360919	1.53716276051164	3.14750101804365	0.00164672532543804	0.00342479637051571
STRG.6591.1-gene	34.0893769106223	3.20889948356867	0.862886493014104	3.71879674736805	0.000200174036851624	0.000465695548307064
STRG.6591.2-gene	5.26280845423054	4.57419287295462	1.92079321794058	2.38140827978294	0.0172465850702803	0.0306561965781637
STRG.6591.4-gene	26.0621423268313	2.69122120019625	1.12244138657462	2.39764965225409	0.0165006390834663	0.0294521811336255
STRG.6614-gene	5.72178638651573	5.33506561477878	1.87466273329143	2.84588023223344	0.00442888490515895	0.00865131197498911
LOC107051687	37.27562822126	2.18593589099674	0.57612872780024	3.79417964339849	0.00014813239997811	0.000349786516999492
LOC107051692	6.68355424364646	5.05739151296688	1.79823182671725	2.81242464838328	0.00491695423785441	0.00953878409825155
STRG.6644-gene	14.6225048437814	3.01467940855135	1.00470159194345	3.00057194367521	0.00269473087494539	0.00544541724179081
STRG.6646-gene	9.99052457129673	2.99341502890172	1.2151825415529	2.46334598016557	0.013764702015591	0.0248944427943191
STRG.6647-gene	11.123870657144	3.82622083851464	1.29664608519222	2.95085982382574	0.00316890697167504	0.00632963932913423
STRG.6648-gene	18.560806711735	2.55740749797128	0.846933380587119	3.01960881055179	0.002531013591409	0.00513380649765408
STRG.6649-gene	223.552345824524	2.6714861442881	0.24175042407407	11.0505954830077	2.17765575510418e-28	2.25344981653982e-27
STRG.6657-gene	4.25835151214424	4.39194190566467	1.97966668143784	2.21852595027501	0.0265189922210985	0.0455601709883797
RAD51AP2	20.1664978762897	2.66239867674945	0.841981867597445	3.16206177259669	0.0015665632882763	0.00327029956639463
KCNS3	24.5924183478908	2.69215236138522	0.804121507572403	3.34794224011328	0.000814139774897608	0.00176322695502268
OSR1	28.8064013047222	7.20824533862333	1.5363907807803	4.69167442866484	2.709781016926e-06	7.6625103414473e-06
LOC421965	18.5299946354122	3.45773049594256	0.923350825849568	3.74476352773187	0.000180563763289734	0.000422113423526761
GDF7	482.620878629252	2.20094124119037	0.180795439241354	12.1736546586898	4.29416124325577e-34	5.58617367283725e-33
KCNK3	597.78835468076	2.20850026029365	0.192231185839977	11.4887719734097	1.5023231599982e-30	1.6998013441174e-29
PKHD1	19.612969751846	2.18486376710284	0.773289868214764	2.82541367333167	0.00472196099520927	0.00918551647882926
TFAP2B	5745.16287784577	8.85253707587551	0.402101018914741	22.0157041625218	2.03682058103065e-107	1.77812439841053e-105
LOC124417867	20.4703343868761	5.95263297900521	1.57918941038659	3.7694230596113	0.000163625338184976	0.000384534659242047
LOC121110713	1665.56658109206	5.61923417523444	0.18700836784023	30.0480360324583	2.31618293188249e-198	6.87481697231587e-196
ZIC3	2691.19356024415	3.21791549768622	0.294038933658799	10.9438415438558	7.11210674225999e-28	7.21706603834235e-27
LOC121110715	276.539859790407	4.06565186214065	0.294424705732173	13.8087999511801	2.25557801985222e-43	4.17997803907889e-42
STRG.7048.0-gene	9.77140673610056	3.24917765154774	1.34036118555629	2.42410604437134	0.0153461235746338	0.0275170272594295
LOC121110690	11.3345908845044	4.78753727424067	1.62124626103436	2.95299818991484	0.00314703808355733	0.00629019093491273
LOC112532332	10.1078642240177	2.90098860350411	1.31429960027528	2.20725061690386	0.0272965552781627	0.0467832117167549
POU4F1L	139.175500791255	5.83146959446356	0.687324740516685	8.4843004342894	2.17020380079531e-17	1.30615611653814e-16
CAPN6	196.868926715694	2.85186532747566	0.291079223295648	9.79755715707348	1.15341289490624e-22	9.09704616713249e-22
KIAA1210	515.21027804509	2.44939159955636	0.20394046762108	12.0103264846254	3.13604510766043e-33	3.94141336078508e-32
STRG.7304-gene	6.39798344188932	3.92698405098999	1.74000149743715	2.25688544335971	0.0240152338575322	0.04159168528336
PDGFC	1000.84734219544	2.56620998299451	0.139058132869713	18.4542243595263	4.82238658571046e-76	2.12054031370167e-74
STRG.7313.1-gene	15.0144009337182	2.90541652729526	1.06541620920497	2.72702489617961	0.00639082169831214	0.0121778454553008
NPY1R	630.481926476606	2.72493938615071	0.152972149787485	17.8133038591423	5.57214719221261e-71	2.25021245682799e-69
LOC107052719	742.437786835181	6.57739368143474	0.369123975676935	17.8189283678268	5.03926295815563e-71	2.03964168231349e-69
LOC101749214	668.687324350957	5.87734981431875	0.325480656052333	18.0574473629356	6.89375520899466e-73	2.89553977634401e-71
POU4F2	117.422065846115	10.0104051278131	1.47547544760487	6.78452843391121	1.16466296836518e-11	4.96801983320131e-11
TTC29	420.267794031174	5.610387762288	0.336049201598341	16.6951379012462	1.42190283758876e-62	4.77786181785251e-61
LOC121110626	4.32312474310194	4.65768142023196	2.00113248797526	2.3275227643446	0.0199374588353007	0.03507519553471
MAB21L2	2146.65973448261	5.05944905059541	0.185484416692912	27.2769494106443	7.96293602696284e-164	1.63002215751932e-161
FHIP1A	350.604548486279	3.06801437683445	0.231358750135376	13.2608530044325	3.90429355840575e-40	6.40843907664958e-39
SH2D4A	57.7044713955177	2.87981468721415	0.568852088093175	5.0625017425311	4.13790282089172e-07	1.25390354495934e-06
CSGALNACT1	339.756052211834	2.16639690689041	0.211451866050305	10.245343053038	1.24183556811293e-24	1.08570690390394e-23
LOC112532415	12.9676932763393	2.47583768955119	1.01691192756059	2.43466284783416	0.0149056709788045	0.0267838860318363
OPN4-1	50.3570727405565	2.82499354151432	0.550179450514661	5.13467658392494	2.82629620002406e-07	8.69468112389506e-07
LEF1	2271.78261499493	2.39933035390174	0.0988581168503534	24.2704436453481	4.02330448334321e-130	4.94145031336961e-128
DKK2	124.46819472621	2.01056287589906	0.383477852357238	5.24297000084914	1.58012237911406e-07	4.96741384812751e-07
LOC101748815	21.4250209723992	2.51325796854831	0.788608214711358	3.18695382784999	0.00143779725481628	0.00301598719800036
HPGD	29.6590746086146	2.23223250094745	0.725223373126615	3.07799304829869	0.00208399776516966	0.00427678223091801
GLRA3	182.272649100229	2.66989743084683	0.311536634601991	8.57009139312878	1.03402943795915e-17	6.32818909299466e-17
LOC121110689	12.2832319604063	3.62224583928758	1.31141943991182	2.76208032994474	0.00574343455678464	0.0110244477281502
WDR17	527.829434403319	2.10150988139337	0.155343066380411	13.52818590723	1.06622429575102e-41	1.85796364804598e-40
ARHGAP24	589.116061671125	2.11813623424225	0.164206165413792	12.8992491171366	4.54504197625975e-38	6.76212636217292e-37
HOPX	86.0687252961307	2.53971223667726	0.512545769202811	4.95509355316191	7.22954960993405e-07	2.14692427886136e-06
LOC422643	334.702723788135	3.03113703948684	0.253493827529378	11.9574392364072	5.93644729044529e-33	7.38799369640393e-32
SLC4A4	1318.25316270306	2.30023611100949	0.118773592068462	19.3665618000642	1.47803980867434e-83	7.69661138967289e-82
QRFPR	163.98070706498	2.13538920675468	0.303243628601658	7.04182711637361	1.89735158390191e-12	8.5328117064922e-12
LOC121113240	8.3847233748468	3.99931222847344	1.67758028094634	2.38397665607836	0.0171266887440707	0.0304613202679671
MYOZ2	19.0584325604042	5.68883993251461	1.58773073092455	3.5830004557523	0.00033967001491848	0.000768735963360428
PITX2	306.813974145465	7.54629646322644	0.739825984541105	10.2000965374408	1.98075522017092e-24	1.70494295389193e-23
LOC124417935	7.31865892200735	3.96119380254987	1.7211784020505	2.30144289390963	0.0213666097443774	0.0373753023217383
LOC107053275	35.0739757815614	5.6430498615244	1.48383523265619	3.80301649221718	0.000142944835444423	0.000338209721592895
BANK1	15.0373210384966	2.1793609532956	0.878221080017044	2.48156301742757	0.0130807578604399	0.0237383028174641
LOC107053254	19.9044278446138	3.59840201730889	1.06551137472838	3.37715964620856	0.000732385288127011	0.00159316503284146
SGCZ	324.509156022319	3.52643179918225	0.239764925845505	14.7078718321567	5.73838570614886e-49	1.26950200050689e-47
LOC107053246	55.468113901442	2.13584285226878	0.47149202486338	4.52996602198661	5.89931731465691e-06	1.62281343924506e-05
LOC100857440	129.972857052886	2.59429541187797	0.374543245376039	6.92655773106606	4.31203961460477e-12	1.89753183831224e-11
LOC121110765	9.74810549809667	4.56652453683805	1.64711558304852	2.77243721317129	0.00556382516052965	0.0107073873226575
LOC124417971	30.3995264711453	4.13191000937622	1.14155794374564	3.61953594385121	0.00029513181540054	0.000671693610283479
GABRG1	2620.86159382581	2.10706733912467	0.139397863792374	15.1154923167477	1.28010781250912e-51	3.16631111569096e-50
PHOX2B	3.84081419450378	5.06860519489047	2.02321403888248	2.50522440902502	0.012237372326987	0.0223020224899009
NSUN7	242.132714720459	3.35018137563034	0.764989612814179	4.37938152298039	1.19016605883556e-05	3.17764709163635e-05
ARAP2	251.386208543207	2.39339791947027	0.283876414960183	8.43112633998134	3.42353890004304e-17	2.04117188720678e-16
LOC112532352	23.9143997205092	4.88923085644468	1.16140052758569	4.20977151319915	2.55629075273977e-05	6.59113681997142e-05
STRG.8063.4-gene	11.0523836401025	5.79206444634401	1.6901036069481	3.42704697069018	0.000610183513857224	0.00134041670140413
LOC107053281	5.8190688966658	5.37379416654869	2.00736136664031	2.67704373305875	0.00742749393420531	0.0140152828432149
KCNIP4	808.04366130163	2.55012308339502	0.163737618003857	15.5744484040005	1.08585695322073e-54	2.93000401210727e-53
LOC121110523	90.0388072758788	3.2562740154198	0.484096173193962	6.72650228555952	1.73789919741617e-11	7.33244416175897e-11
FAM184B	235.728189198287	2.11248904121107	0.22296860622067	9.47437882407696	2.68352564405047e-21	1.97238581076743e-20
BST1	422.556372835108	2.22570601187663	0.200059011227962	11.1252474868053	9.45431318573956e-29	9.98054911231985e-28
STRG.8113-gene	6.97894007347399	5.1817023831795	1.82565984057482	2.83826278478472	0.00453598213808375	0.00884789768862361
LOC112532372	67.000876317044	7.7318549719781	1.48835015908103	5.19491661609529	2.04811618871058e-07	6.37999846728549e-07
MSX1	580.721222756937	5.49988363217863	0.476713072280259	11.5370942228856	8.57739966116855e-31	9.84245557769012e-30
LOC121110687	58.1165309622762	3.79628515001811	0.687961833020917	5.51816244419868	3.42562709435682e-08	1.13501382183071e-07
CYTL1	300.119337651397	4.19255480994031	1.04809880257387	4.00015227538133	6.33017379794636e-05	0.000155774582240744
LOC121110752	5.52605954906035	4.00798064397935	1.82822571172233	2.19227889547814	0.028359374683679	0.0484648405855138
LOC101751220	17.1117039323348	2.71577885227098	0.888726592842109	3.0558091477673	0.00224454078329689	0.00458879885314364
CFAP99	510.625603506792	2.30160061124764	0.15976274153335	14.406366522993	4.71891088360513e-47	9.7493136805248e-46
LOC101749199	14.207889602705	4.48200968927358	1.65834241302858	2.70270461278755	0.00687778380395108	0.0130429615338691
LOC101749155	102.374075593036	5.61716999270979	0.703751516550406	7.98175188345397	1.44270810932469e-15	7.81898622001318e-15
SMOX	1039.85310707037	2.25722910449061	0.117546868313725	19.2028008646409	3.50663141095867e-82	1.77919084893912e-80
PGA5	10.9868350861988	2.54976075684607	1.09738521731352	2.32348742867895	0.0201529822220714	0.035422864231432
LOC428824	41.3910684608536	5.57138970493285	1.49162240630689	3.73512068562114	0.000187625186730648	0.000437931448294379
LEUTX	1812.64238724077	4.46418855744404	0.187606104257343	23.7955399965048	3.71443617770203e-125	4.32355515612388e-123
STRG.8527-gene	43.6506652634649	3.0613823233108	0.649405602403644	4.71412983192586	2.42745856204986e-06	6.88275904020793e-06
LOC124418384	16.0673717338039	2.33995470559124	0.91333260615877	2.56199624300336	0.0104072444297139	0.0192064887097176
SLC5A12	5.37247252725362	5.00832455926395	1.95673057842965	2.55953712507694	0.0104811660273962	0.0193328934005073
BDNF	223.240262383854	2.39923005507452	0.287767256149925	8.33739768441386	7.5943311442879e-17	4.4474660752589e-16
LOC107053347	12.6564888055701	4.05569064339721	1.32123436660553	3.06962242725865	0.00214329541458403	0.00439391597079854
LOC107056428	3.69757296085478	4.64280274641746	2.01706363520098	2.30176314985463	0.0213485327349269	0.0373473496538619
SYT9	3351.84699171645	2.24714534178207	0.0971806838458879	23.1233744490383	2.69479221842876e-118	2.79020666383708e-116
OLFML1	15.0862225633696	5.11008630998436	1.56210326677118	3.27128584818004	0.00107059637881734	0.00228475145720287
TRIM66	500.150803311962	3.03261283659553	0.207215533384452	14.6350651761663	1.67814800040941e-48	3.64021166130222e-47
ASCL2	63.60146870938	3.47905228806301	0.540322394611385	6.43884525749713	1.20385855551182e-10	4.75904928193341e-10
FGF19	52.7548603214772	2.54613494345102	0.610984644360195	4.16726503186878	3.08276007226208e-05	7.87560954338191e-05
LOC121113264	297.528705496219	5.13073341061161	0.364426565606638	14.0789226001425	5.11841752920136e-45	9.92961849428618e-44
CD59	920.652388936356	2.36209511973569	0.13399204927954	17.6286214923677	1.48544747067298e-69	5.78869453068164e-68
PAMR1	86.0499348737311	2.39984261498356	0.457505456602783	5.24549506535649	1.55863231878033e-07	4.90072086249273e-07
SYT13	1762.80723056543	2.63405935556918	0.103719496242168	25.3959906382412	2.79263547054746e-142	4.01081008830481e-140
LOC107053449	17.0490840607924	2.0047442226755	0.834493850981338	2.40234750719612	0.0162902249355842	0.029110236391513
SPTBN5	53.3603355770756	2.42592653343559	0.519768102721091	4.66732475643538	3.05146817399574e-06	8.59595012823318e-06
PLA2G4F	10.1667236146138	6.11444579848746	1.69880571483993	3.59926137819921	0.00031912231129963	0.000724073033753995
PAPLN	1791.96488324498	5.07645963788499	0.153590085321279	33.0520008974932	1.4559648412016e-239	7.00791293431332e-237
PLEKHH1	320.075530981084	2.24406321956883	0.223230719189698	10.0526631268068	8.94176904672994e-24	7.51150778081195e-23
LOC121110934	17.046994476153	4.01054709356186	1.06889772631865	3.7520400640896	0.000175401424762099	0.000410854133051193
BMF	1368.49587008243	2.05365926320917	0.117247769509019	17.5155508015971	1.0902560301042e-68	4.21179384818345e-67
ACTC1	36.5395327918847	3.83405155347223	0.87010012671782	4.40644867842393	1.05079190577749e-05	2.81958008889429e-05
LOC112531814	22.2794042162017	2.54751844028456	0.858392631676627	2.9677776186274	0.0029996126406266	0.00601442259816698
COCH	47.2680213485041	2.66322759224926	0.79780362750931	3.33819940198026	0.000843232128620147	0.00182312989906473
LOC121111050	15.0709113612472	2.59374522592321	0.981304648002296	2.64316003312881	0.00821362035219519	0.0153845566735638
NKX2-8	20.2634384348966	4.80334447791115	1.57441318363011	3.05087922779973	0.0022817233399567	0.0046578646218809
FOXA1	40.663332538032	5.64236352719511	1.10264855505456	5.11710054969954	3.10268237693388e-07	9.50063109539467e-07
LOC121110892	9.84045153589292	5.90669857836186	1.68558834230693	3.50423554204098	0.000457920136861217	0.00102117452008032
TTC6	158.827412929621	2.54874764705279	0.294632532040117	8.65059818549077	5.12301822103963e-18	3.17452440843754e-17
STRG.9161-gene	14.3739156444846	2.3369776780009	0.944896707278445	2.47326259050264	0.0133885727284385	0.0242684062820112
VSX2	66.4946180012798	3.452425946125	0.515660103102901	6.6951581581561	2.15438498305016e-11	9.02975809911517e-11
ESRRB	602.859154508452	4.71293791791746	0.21730035895785	21.6885878169747	2.62934999179918e-104	2.16787472240516e-102
LOC107053519	451.397175196761	2.79799164943789	0.172547454387116	16.2157805189088	3.9009021820751e-59	1.17747740611145e-57
NGB	250.55748235525	2.0894633819866	0.253725991737718	8.23511760729078	1.79381327335436e-16	1.02555443291069e-15
LOC121110831	29.6282582303668	2.14310307578618	0.626293804855976	3.42188132657486	0.000621894510714393	0.0013651324222005
STRG.9269-gene	4.96295002389346	4.86912442253984	1.89109039191121	2.57477085355974	0.0100306515890337	0.0185614998076788
LOC101748507	24.996016290377	3.39190509499553	0.886449538884922	3.82639388505098	0.000130034165605335	0.000308894018309378
EML5	651.319165854542	2.12537595334807	0.163330376317804	13.0127414217951	1.03559144965125e-38	1.58716421057135e-37
TC2N	229.599246817039	4.81494207323431	0.42678142147732	11.2819861196563	1.61067892968338e-29	1.75548231693582e-28
FBLN5	1704.70700364742	6.89355819773334	0.336147959737676	20.5075116419357	1.84494665119369e-93	1.17345196111101e-91
LOC121110933	36.3635389649918	3.65728730703567	0.755187649771005	4.84288548434905	1.27967047368365e-06	3.71227422476497e-06
ASB2	65.6388578191998	2.1683505657487	0.481784500617669	4.5006648469778	6.77412452860969e-06	1.85173267429025e-05
LOC107053541	402.923099234897	2.2564994006609	0.17816721041623	12.6650655605446	9.23431874042311e-37	1.31563185958556e-35
C14orf132	99.265226181278	2.00396144162569	0.368377683560183	5.43996428409676	5.32912537789437e-08	1.73821234166522e-07
AK7	323.576575962627	3.45798386900592	0.255439155146261	13.5374072429339	9.40502560050415e-42	1.64371050951304e-40
DIO3	90.4237089967897	3.73255490913568	0.480160344587966	7.77355929369522	7.63109083072923e-15	3.98656780887231e-14
MOK	1097.99888862491	2.28676531755538	0.132561953282428	17.2505403015853	1.10857822721141e-66	4.07065353575423e-65
C14orf180	50.9305000316056	3.77796119169875	0.610181097928364	6.1915408466853	5.95788935604961e-10	2.24368897318434e-09
INF2	1154.54530609538	2.3264509151824	0.115538338564401	20.1357483939033	3.58851039209995e-90	2.1961436966635e-88
LOC121110845	53.4560545776815	2.89428982780592	0.538802094713373	5.37171227841197	7.79924829788017e-08	2.50988097103267e-07
LOC101751780	28.1939573281395	2.14719370649213	0.654550749525816	3.28040829232515	0.00103656957978066	0.00221611856498365
STRG.9491-gene	19.1476547926283	2.28635003086323	0.834449078951192	2.73995153034013	0.00614482455423379	0.0117442777941993
CCDC175	42.2331243896928	2.91151204985843	0.634486986347279	4.58876558937783	4.45874768422281e-06	1.23936066034531e-05
LOC107053584	62.8183869373767	3.28584765634644	0.593765783713931	5.53391210216572	3.13165956248968e-08	1.04032317008727e-07
LOC101752106	1157.65728931672	6.87124070884928	0.32240776956295	21.3122677476532	8.73599883042463e-101	6.42890095748067e-99
OTX2	5521.07246382882	4.8928685965447	0.0983195807034589	49.7649457161748	0	0
STRG.9543-gene	5.29054796858607	5.513071712864	1.92618719220022	2.86216819174599	0.00420753561249157	0.00825424121203595
LOC121110995	8.94485092074381	4.25498486534932	1.88893227289845	2.2525873089247	0.0242851820560212	0.0420101804017176
STRG.9619-gene	5.01391823622315	5.11167182036324	1.93712241493285	2.63879648542523	0.00832009117713936	0.0155692449063439
LOC121113301	10.443092703738	5.87869308566894	1.71170873419024	3.43440035576496	0.00059386636673352	0.00130699037631701
LOC121113300	10.4090779492641	3.40660341279792	1.35902844430777	2.50664614641902	0.0121882659843906	0.0222238997559141
LOC121113302	8.82073861129134	4.49239918554087	1.77240621434825	2.53463294654087	0.0112565204495648	0.0206795309146172
LOC107049798	139.781313799302	2.90003988290858	0.398499271021079	7.27740323207563	3.40306937324563e-13	1.60204235971799e-12
LOC777017	190.903021729371	3.92718887377521	0.399995299006853	9.81808757134401	9.4111943330486e-23	7.46565522838586e-22
LOC112532660	73.8328952417569	2.261442728634	0.429423408376587	5.26623068170239	1.39253285888388e-07	4.40099692703868e-07
LOC423605	38.6704989286302	2.77835000455959	0.617211668133781	4.5014541169649	6.74901356250295e-06	1.84543501511769e-05
SNCG	543.145423146498	2.8732336703805	0.20928462686409	13.7288328982061	6.82236427185516e-43	1.24232602574099e-41
DYDC2	1181.29175035094	3.26114628056031	0.150249348386589	21.7048946672929	1.84445295373326e-104	1.52780756525747e-102
SLC22A15L	260.845370205829	2.28455704207382	0.226951004465046	10.0663006425498	7.78514147484585e-24	6.5584477069787e-23
LOC100857497	14.4202116975542	2.87096787896781	1.04882622390122	2.73731511812217	0.00619429268063388	0.0118312053141794
LOC124418075	22.427034268672	6.4758755573697	1.5586595979463	4.15477219394303	3.25611788922865e-05	8.29706731853958e-05
LOC112532614	25.2088365387616	3.402472073389	0.838599380256173	4.05732719758226	4.96375184955093e-05	0.000123947639776574
LOC121106536	74.580398709501	2.25070458006784	0.434474955478503	5.18028611704226	2.21545820823415e-07	6.87100801197919e-07
ATOH7	3.51380130517751	4.80208672924746	2.06155942050082	2.32934674668794	0.0198407037835195	0.0349237611743446
HKDC1	851.0824761054	2.97151783657217	0.449319087019464	6.61337993959613	3.75642678903052e-11	1.54499317981165e-10
LOC124418396	58.5253607848093	2.0601580566254	0.53816273621255	3.82813212063745	0.000129119443375686	0.000306884848135272
LOC101749404	25.675971680013	4.87459080821021	1.15402190838828	4.22400196458845	2.4000195529068e-05	6.2052770350925e-05
LOC101750098	207.328299457163	2.08651547985247	0.233983164566328	8.91737439195544	4.77473335446361e-19	3.10793955810097e-18
TLL2	1698.14548960981	2.09236997344342	0.0951305752445735	21.9947158740931	3.23552640377521e-107	2.81080437682111e-105
PITX3	71.7269413247353	2.96694260825593	0.502872283798334	5.89999231185658	3.6351851115817e-09	1.29348674629687e-08
PAX2	24.3510961518584	4.08740342299151	1.17202647723542	3.48746679565882	0.000487619467590029	0.00108347038032574
RBP3	14.58737715921	4.17180041517043	1.69248912470674	2.46489052973578	0.0137055117337207	0.0247946475763341
FRMPD2	133.37257746683	2.22129437534826	0.31556228073901	7.03916314125456	1.93397829217069e-12	8.69313967826041e-12
ARHGAP22	572.329491296039	3.57323446153171	0.184104027045843	19.4087794757578	6.50540480255757e-84	3.42765544759609e-82
LRRC18	129.300492131608	3.41503191813394	0.383609116621473	8.90237424024448	5.46645963638833e-19	3.550407719345e-18
VSTM4	1292.56328657738	2.19266962941444	0.111215015566129	19.7155898261838	1.58458026424678e-86	9.04480446345222e-85
C10orf71	33.4309371575697	3.48447244021674	0.961118664502041	3.62543416220313	0.000288476386820307	0.00065789165999268
DRGX	88.284435333547	5.24481402236706	0.706964473590307	7.41878017679073	1.18203907668521e-13	5.7437746020974e-13
FAS	30.7365006326971	2.13288702235009	0.733464895232558	2.90796060754049	0.00363794160256625	0.00719388207862562
STRG.10090.2-gene	20.0770425862181	2.46666817136443	0.792186329742272	3.11374745909455	0.0018472752968236	0.00381737360885722
LOC107050073	330.428648089901	3.27869279592349	0.227745252340546	14.3963167716044	5.45754575290058e-47	1.12492398510887e-45
FGFBP3	178.442570669849	2.70182584664425	0.342317441384013	7.89274959441326	2.95600349319556e-15	1.57898818867186e-14
CFAP43	919.579544318927	2.1818776534868	0.130611727260705	16.7050669893653	1.20392716263353e-62	4.06074599229933e-61
TCF7L2	13706.0286722401	6.06329194794467	0.0832109083811656	72.8665515844443	0	0
HABP2	46.9311323418337	2.70111408595215	0.587518778461728	4.5974940461041	4.27602843552756e-06	1.19117457231832e-05
CASP7	39.6473794494056	2.00884334925527	0.609249354047664	3.29724329768942	0.000976388822159741	0.00209399187546277
SLC18A2	28.9923888317513	4.71307123397319	1.14119912250224	4.12992889763105	3.62875443732854e-05	9.19659709326654e-05
LOC121111176	48.7937428484361	2.10192911024168	0.481641540797991	4.36409431536816	1.2765049914476e-05	3.39353297397975e-05
NANOS1	753.847133909097	2.12274522730505	0.154645326453123	13.7265397926429	7.04170570169763e-43	1.2809574753987e-41
LOC124418079	21.2402605327618	2.25905797161832	0.784307779376409	2.88032075037488	0.00397270780823322	0.00781508376856571
PLPP4	3073.12150516999	2.90927487549409	0.113476289876946	25.6377334740933	5.79373644088253e-145	8.8948838168687e-143
HTRA1	1901.77367663164	3.87500170287428	0.14011194202223	27.6564698693526	2.33305510536534e-168	5.00594920137968e-166
ADAM9L	72.27643884472	2.3894684703207	0.439465451985354	5.43721573453818	5.41195958302177e-08	1.76458418553707e-07
NKX1-2	69.7075200117205	2.57347960906921	0.462187286568577	5.56804499789582	2.57613306005797e-08	8.60757104438506e-08
ADAM12	582.555580365054	2.55017581849283	0.184971998438881	13.7868209243329	3.05948113945749e-43	5.65797503765301e-42
LOC101749231	4.15343700983569	4.88453494549026	2.14206487942681	2.28029271774312	0.022590333423049	0.0393343026917364
EBF3	2941.82049716603	5.14697942265512	0.381125610767377	13.5046800247612	1.46749948252998e-41	2.54476127403859e-40
LOC124418057	45.8917699657949	7.69657890579065	1.50024388868561	5.13021846903422	2.89406097282729e-07	8.89239680211892e-07
STRG.10279-gene	9.66479666346319	4.60147303069819	1.72578243450139	2.6663111981596	0.00766886680442564	0.0144364549381424
LOC121111120	15.1030631167466	2.89686021588961	0.948956535277151	3.05267955717651	0.00226807993905777	0.00463160596659556
LOC107053745	141.463056840202	3.056913296564	0.367231079498044	8.32422272303966	8.48838742913466e-17	4.95151299461052e-16
TCERG1L	730.832925248023	2.45648168093156	0.146054757860836	16.8189089962556	1.77395478228583e-63	6.12255052669154e-62
LOC121111311	23.6454847585128	2.24836448594316	0.741873901220607	3.03065585976797	0.00244023205646905	0.0049604032295009
GULP1	769.741188604056	2.49705279114756	0.159775459086933	15.6285126978663	4.6554292968351e-55	1.26771468421003e-53
LOC101747532	39.418069853778	2.99861378167413	0.616691073548975	4.86242449467853	1.15956616242695e-06	3.38148252606215e-06
LOC424014	115.529814942584	2.80277875158857	0.364094232323455	7.69794878019004	1.38267769214407e-14	7.13328708557178e-14
LOC121111300	61.7367814292997	4.04276362056083	0.648071849451788	6.2381410702851	4.42801254465903e-10	1.68141738609451e-09
TWIST2	63.4224220817925	2.3440177166979	0.501419595541318	4.67476288828993	2.94293436544067e-06	8.30203043151162e-06
FAM237A	33.2719537088358	4.03272325953967	1.01933084618113	3.95624568279086	7.61368602975979e-05	0.000185844482598673
LOC121111273	18.3089089260146	2.6273458010695	0.867499164489665	3.02864360983578	0.00245654289803921	0.00499241954481117
CCDC141	618.410893725693	4.82123239456989	0.257442341058944	18.727426012126	2.95879780445997e-78	1.37940392930962e-76
OSBPL6	1497.73976517237	2.22597680133013	0.106311026289168	20.9383436415657	2.39646624519635e-97	1.68026249451582e-95
PDE11A	281.034055581598	2.25296605242407	0.217104054363529	10.3773559596985	3.1436100635455e-25	2.82607529639989e-24
EVX2	35.1747323684321	2.94632084982422	0.861956266310839	3.41817904803272	0.000630416205560356	0.00138264559172714
CHRNA1	71.8320371571763	2.52843811327369	0.448619438793793	5.63604225459317	1.74002701886591e-08	5.88680493521713e-08
SP5	201.210567729711	2.68241056664727	0.368453606233183	7.28018540534968	3.33361704243817e-13	1.57059221980903e-12
MYO3B	240.356530771949	2.12259623489852	0.236148034469563	8.98841372813587	2.50824250767119e-19	1.6605684319374e-18
LOC121106449	21.6972569530507	2.11918934178497	0.880357796644911	2.40719097378511	0.0160757609653757	0.0287500730098791
FAP	591.625232713778	2.16332916172099	0.302316935702515	7.15583186464202	8.31670282531599e-13	3.83213869640498e-12
CFAP65	208.271742757728	4.69253591250607	0.444963479806809	10.5458900010029	5.30680020637116e-26	4.96891718587087e-25
WNT6	80.3174191249183	8.36595584523098	1.47563855164579	5.66938010388816	1.43315099560723e-08	4.88758829581946e-08
CATIP	36.1129447332252	2.07364805383565	0.602188913465099	3.44351748673604	0.000574199460049007	0.00126511421304129
TFCP2L1	242.801958454621	2.51811850338859	0.22082407983653	11.4032785973916	4.02663653126859e-30	4.47351029228711e-29
SLC15A2	1415.12277086846	2.67832184881046	0.128869345648739	20.7832346422461	6.1380553291607e-96	4.17223768538255e-94
CFAP221	97.5199929980138	2.04554385928503	0.36611518278757	5.58715932977823	2.30813944065131e-08	7.73826342216851e-08
C1QL2	460.609917295518	4.72570979497133	0.648359465816114	7.28871874959504	3.12916506435294e-13	1.47739397219145e-12
MARCO	18.5492359975355	4.52082517744321	1.55941151074012	2.89905848860738	0.00374285066931752	0.00738493547195609
LOC107053870	12.3061408701184	5.56782581879403	1.68568012535438	3.30301445395727	0.000956514574477293	0.00205285226040806
EN1	28.281131029519	7.00186547450745	1.53374528071838	4.56520751035524	4.9900049159522e-06	1.37992232217691e-05
LOC112532813	72.7221643551514	3.02243409164104	0.469153537330064	6.44231333912904	1.17666036046324e-10	4.65566415451896e-10
LOC771456	48.8057833987714	2.64489110816445	0.518332619157312	5.10269084061201	3.34857790239091e-07	1.02324680617158e-06
HNMT	28.2930920417251	2.71929895098972	0.854581224139447	3.18202515358095	0.00146249116251016	0.00306525892822684
LOC112532760	12.4231916393168	5.19842187846926	1.63847296265935	3.17272362555918	0.00151016207447064	0.003158853228124
NXPH2	846.082833008611	3.17298838666438	0.143947908517111	22.0426154110271	1.12450307168059e-107	9.96332099679585e-106
LOC107053858	87.3708448179102	4.11872458296517	0.539261025083586	7.63771975237181	2.21102462565029e-14	1.12664199022049e-13
LRP1B	1079.17402850061	2.72531717053075	0.122069155950654	22.3260097877014	2.06568883509055e-110	1.93620276126987e-108
LOC121111341	6.70232931098425	4.22012220992448	1.72597894547415	2.44506007503189	0.0144828015658836	0.0260951247558499
LOC121111342	6.7913017918983	5.83486622400572	1.80097227513027	3.2398423365977	0.00119595808041833	0.00253799064039206
KYNU	16.5024872703725	2.26719640334824	0.806711479573313	2.81041792605629	0.00494772063109216	0.00959115671265052
STRG.10917-gene	5.10281770066028	5.60241468224053	2.03450830696827	2.75369467062486	0.00589267139651136	0.0112902189242034
NR4A2	888.431760200941	2.71577420468257	0.139448996060525	19.4750359013258	1.787989683037e-84	9.53362522910359e-83
LOC768391	42.1453526776121	4.85144132337455	1.11464807827231	4.35244219044832	1.34629378075526e-05	3.57159927625063e-05
AMY2A	144.346572148275	3.87093672746748	0.400330921728844	9.66934232996714	4.06985014643623e-22	3.12010164691704e-21
STRG.10947-gene	15.0554278243792	3.84882543201173	1.10936158513091	3.46940572271354	0.000521611098102483	0.0011562574117634
STRG.10946.9-gene	4.37228034899922	5.23532322814493	1.95558370536688	2.67711538696972	0.0074259056109545	0.0140137705865729
STRG.10946.2-gene	19.2943944255138	3.74395683551568	1.02057785102733	3.66846765462033	0.000244008556872694	0.000561222832151078
STRG.10956-gene	5.88890758497937	3.87373804037446	1.77623973014611	2.18086442647909	0.0291934455743242	0.0497851261355109
VAV3	1316.22151038403	2.24559774466474	0.117803442191872	19.0622421797084	5.19979837489483e-81	2.56518585203607e-79
PRRX1	270.727678124478	5.04418835704881	1.04374215163194	4.83279165180975	1.34631666551923e-06	3.90116392714482e-06
LMX1A	100.080246063925	5.14283750362423	0.702369166159015	7.32212880549472	2.44067708899447e-13	1.16281482819429e-12
SEC16B	70.4352481517332	2.28679761142383	0.467698819982619	4.88946628411167	1.01109737980004e-06	2.96307935442799e-06
LOC101751179	48.8734870445697	2.13854000032263	0.481891062984585	4.43780797070112	9.08796396742866e-06	2.45512506609377e-05
PAPPA2	541.806180917565	2.36608231560275	0.218743490691287	10.8166981706532	2.86928783293203e-27	2.83411797097541e-26
NPL	40.658068957376	3.66485632904955	0.755102525216052	4.85345526821136	1.21328718720044e-06	3.52831997335936e-06
MIR1618	30.6621789006032	2.56291987241784	0.746366991332308	3.43386015483197	0.000595051108274456	0.00130927417682972
STRG.11123-gene	12.6360749156744	2.8900616288331	1.1134555083498	2.59557890473443	0.00944317179126303	0.0175381631484621
STRG.11143-gene	30.6794183437093	2.02696892792185	0.580555030705951	3.49143288872559	0.000480437146181411	0.00106817791964354
STRG.11148-gene	11.7011521883351	6.03103307312825	1.66395824377167	3.62450986718141	0.000289509967678285	0.000659995265537965
STRG.11149-gene	6.69815848287406	5.06280942291747	1.78355064187895	2.83861265502608	0.00453101220346308	0.00884013982597217
LOC124418129	10.5630877266705	4.1173565729446	1.63256099202915	2.52202312382035	0.0116682037711693	0.0213666437211098
PDC	51.6868313797987	8.51859568648094	1.4946886771221	5.69924414151769	1.20339784500689e-08	4.12457894952418e-08
STRG.11159-gene	13.6278020503697	5.35071620237861	1.63979311956948	3.26304345256884	0.00110222618520961	0.00234775100255927
STRG.11160-gene	10.9852964715626	6.33899871147799	1.67823843430679	3.7771740784237	0.000158617870613387	0.000373604768913346
LOC119771270	118.733861758525	2.2052653187826	0.323430448664746	6.81836026226611	9.20854847724962e-12	3.96027625769955e-11
MIR1610	36.8813568023287	2.23999559390847	0.668157025649256	3.35249875092137	0.000800856028088568	0.00173530174038561
ABCA4	69.8286756085604	2.91498987721127	0.536597478244963	5.43235850966959	5.56140469365925e-08	1.810328206715e-07
BARHL2	272.513223321887	2.631460788644	0.307892477520862	8.54668749893606	1.2667156818368e-17	7.71509561485349e-17
STRG.11249-gene	10.0342932535593	2.52302627156757	1.09577405951632	2.302505931452	0.0213066573124515	0.0372850800901492
COL24A1	377.904126980081	2.36491250351054	0.217245182393044	10.885914603307	1.34541229008324e-27	1.35140707693697e-26
WDR63	106.663666865105	3.04120168098876	0.402127511052859	7.5627794602419	3.94546241425117e-14	1.9781739902984e-13
LOC101747367	108.707417680563	4.33000767451775	0.494049694764086	8.76431606052379	1.87913958989012e-18	1.18714426946978e-17
STRG.11311-gene	25.47063449623	5.05719779424595	1.58156746350969	3.19758588294642	0.00138583137726325	0.00291660021244165
CFAP57	364.576552608418	2.62143372266244	0.213090044407578	12.30199998292	8.83588564487553e-35	1.18048227644102e-33
STRG.11407-gene	10.5708131769873	4.28763743548095	1.70688253305847	2.51196983532205	0.0120059350511448	0.0219116312078128
DMBX1	4630.53049665192	11.7534172036789	1.02214579676402	11.4987678283164	1.33812000175925e-30	1.52369431658123e-29
PDZK1IP1	7.65680052471179	5.34264449017276	1.77156854526244	3.01577068776715	0.00256327031741668	0.00519509287389026
TAL1	2179.40399538833	5.91166574307232	0.154407089318632	38.2862326409967	0	0
LOC107054042	84.924582768309	2.23545138753567	0.3799584180105	5.88341060908905	4.01897201623082e-09	1.42634261931157e-08
FAM159A	35.7665541294173	3.39766389445784	0.705490599458759	4.816030003893	1.46442513596555e-06	4.23032396535449e-06
SLC1A7	130.181930400411	4.56441278464644	0.500825943268649	9.11377065424512	7.95673988661813e-20	5.41879849486739e-19
FYB2	22.3545484715034	2.68184640514439	0.805103991334677	3.33105590583212	0.000865172249427781	0.00186648729134577
PATJ	1262.49517851742	2.63535945128849	0.133398117975936	19.7555969400099	7.18017415866588e-87	4.15167927245716e-85
WDR78	180.799587186724	2.40871008463208	0.280276171903262	8.59405945312915	8.39495543849635e-18	5.1589289649476e-17
GPR17	763.922584293567	2.32283043347039	0.168609950028573	13.7763544386126	3.53686870785895e-43	6.51376368337746e-42
LOC107051866	281.033177512872	9.89899847298473	1.41673365713071	6.98719792754345	2.80430496902345e-12	1.24979647630977e-11
SOX14	2036.33387658186	9.78010242792795	0.520819167976944	18.7783073843413	1.13645458597321e-78	5.35426447661295e-77
LOC107051851	26.9578785169861	3.22887996397947	0.990411101117081	3.26014112759603	0.00111356789776909	0.00237077473895633
LOC101749943	117.628237685091	2.56759257389145	0.341129787975323	7.52673224209077	5.20259034069556e-14	2.59024130213719e-13
PAX3	2414.00707820205	8.41476064787733	0.48677554442966	17.2867366575218	5.92108304176257e-67	2.19684516439062e-65
AP1S3	56.8945044555358	2.59929552641044	0.679508033881348	3.82526091937908	0.000130633656605476	0.000310276712521595
SERPINE2	5502.34667958027	2.0868306938252	0.0726463395053054	28.7258891230548	1.81257871575144e-181	4.42194717107087e-179
LOC112532998	11.7912986768318	2.53332108878831	1.09643093954577	2.31051587237936	0.0208596108237563	0.0365782600591056
LOC107051845	90.3135704283391	2.61847948834375	0.408131526269169	6.41577364111005	1.40109499256765e-10	5.51062295111246e-10
DAW1	862.277523871408	2.5605937345893	0.138404729186773	18.50076763731	2.03554041663369e-76	9.06273481995735e-75
PID1	956.279285333109	2.71193492862971	0.146421982083525	18.5213646888259	1.38871890939509e-76	6.22964611018064e-75
PLS1	263.47800267406	2.4329632518327	0.240833746692722	10.1022522185684	5.39878068724054e-24	4.57842310757461e-23
PLSCR1	721.25299797728	2.16150462947961	0.134546132631503	16.0651561453614	4.47735534064957e-58	1.32015266989451e-56
LOC124417092	10.2395588728864	3.59660183670663	1.33411063239225	2.69587974893613	0.00702030053161153	0.0132849359438391
LOC101751657	117.482301735019	9.60733255556509	1.46712667988277	6.54840013974306	5.81567241382979e-11	2.36033067497481e-10
LOC121111541	93.5416307758285	6.31433820873481	0.882486708785232	7.1551652233116	8.35722028425833e-13	3.84981210663106e-12
STRG.11837-gene	5.00836118277544	5.00433227907405	1.89267505161612	2.64405254076813	0.00819199390832831	0.0153456631443588
LOC770705	9.50034158731057	6.31036174665136	1.7190174438576	3.67091199056738	0.000241686557013574	0.000556124347380532
LOC121113436	401.795194380913	6.34121552810623	0.47044524517919	13.4791786995124	2.07402652301604e-41	3.57217972421593e-40
LOC124417081	17.9642168334703	2.06327094857009	0.782169604599319	2.63788177965192	0.0083425659757642	0.0156047429327155
ZIC4	1732.82131506407	2.51716153382263	0.0985196324446048	25.549846983422	5.5122022193897e-144	8.24931170799253e-142
LOC112533010	101.079533712791	2.0059597105479	0.346695548443046	5.78594019899114	7.2107865149725e-09	2.5071631598037e-08
ZIC1	7342.84038518316	2.23892679048078	0.0700976493075492	31.940112294745	7.41156991705518e-224	2.93316997006301e-221
LOC107054107	1022.55729065059	3.54097853726919	0.180504065845793	19.6171677390042	1.10331529792562e-85	6.15954299083301e-84
LOC112533005	10.0134120853169	2.83588127979953	1.22173656451516	2.32118884067691	0.0202766541985947	0.0356226629794586
LOC101748762	244.979321082461	5.06166510659936	0.380632947904762	13.2980214520626	2.37674694682958e-40	3.94110673892812e-39
STRG.11849.7-gene	14.7982526268893	5.38842473163302	1.6045908435515	3.35813005121393	0.000784716837877227	0.00170260991298191
STRG.11849.8-gene	26.5017112157955	6.2430053384949	1.50844379287119	4.13870597499153	3.49270219968679e-05	8.86693278321056e-05
AGTR1	35.8276875637069	2.45088720689045	0.660958581219964	3.7080798654081	0.000208836796634643	0.000484870873829588
LOC101750501	22.7702576676943	2.18553560159037	0.757933135979163	2.88354671123714	0.00393224323212307	0.00774146802132211
LOC124417082	10.6567554830201	5.68556061555648	1.66710360516548	3.41044227721655	0.000648576112515761	0.00141985150433844
GMNC	138.125581284801	2.68816541077449	0.416550527682613	6.45339576384528	1.09371239033441e-10	4.33710175004798e-10
IQCG	130.300499922403	2.20091472828457	0.30498414375129	7.21648903189993	5.33469638676976e-13	2.48705779979012e-12
CCDC39	236.197816639099	2.56709231945355	0.273238063704724	9.39507579817903	5.71766399558204e-21	4.12584595207944e-20
LOC107054117	41.2865185460186	2.19444805946011	0.55251957574034	3.97171096882803	7.13582662843642e-05	0.000174635064485123
PLD1	1427.48423639333	2.02785870811847	0.104467779439395	19.4113315990879	6.19018942626911e-84	3.27124876832126e-82
MECOM	2119.66961476282	3.13833476121387	0.110982504180052	28.2777432749436	6.49141751899407e-176	1.48212377686879e-173
LOC425001	149.296702860681	2.97015842221064	0.310366096847479	9.56985460841184	1.07056116822794e-21	8.01076632141657e-21
ZBBX	279.819085245805	2.46307108788699	0.237408934410615	10.3748036863134	3.22875314575795e-25	2.90115362123125e-24
LOC112533096	49.1723726982045	2.2858953865049	0.527866101912436	4.33044550165886	1.48807972774918e-05	3.9336814415148e-05
SHOX2	575.025174082983	8.43300150089111	0.842702359741147	10.0070937305569	1.41858669873323e-23	1.18054254755795e-22
STRG.12093-gene	11.0537506194414	4.27697793412966	1.77665700603785	2.40731774315168	0.0160701812302782	0.0287458675703119
STRG.12094-gene	9.43063286356654	4.17814842462544	1.66509399508168	2.50925679689361	0.0120985494976626	0.0220648303127366
LOC124417105	18.2666690797474	4.40624730753597	1.23674572838962	3.56277544073138	0.000366954562073055	0.000826599265868839
LOC107049692	103.63887480255	3.55277759546792	0.509610267060671	6.97155812020748	3.13449772577794e-12	1.39346655013428e-11
LOC101750836	20.6776846857417	3.93101721038603	1.6449511715673	2.38974705044927	0.016859980293472	0.0300379540862787
CHRNA3	58.8386901307414	3.24380849337025	0.673202173118634	4.81847596888047	1.44658944970514e-06	4.18083601262559e-06
CHRNA5	361.529265599279	2.48477195940786	0.198307405201237	12.5299000150115	5.12272178875488e-36	7.1162677329123e-35
ACSBG1	2345.10153171942	2.61944273962728	0.158432404390904	16.5335036711572	2.1054164686956e-61	6.79263802373187e-60
FOXB1	245.700306196766	6.20072805646375	0.587316990482446	10.5577195227576	4.67890660431388e-26	4.40183030724912e-25
LOC121111665	14.1336240551083	3.80215193432514	1.27713084363206	2.97710446293203	0.00290984844509817	0.00584562785772738
TRPM1	156.097619587773	4.21778256414867	0.429330031036298	9.8241032754405	8.86595466557185e-23	7.045684365871e-22
THSD4	484.282909661023	2.25444710911968	0.201877324832928	11.167411253272	5.88717146964377e-29	6.26686411852277e-28
UNC13C	1586.41219738461	2.70579819426487	0.104844039042926	25.8078400924351	7.24084612085116e-147	1.1722929869658e-144
WDR72	68.9848807074757	3.05992347411712	0.511970799676799	5.97675390090375	2.27627667244497e-09	8.19947638745399e-09
ONECUT1	138.499925947193	2.95102387417356	0.377213845884279	7.82321196947493	5.14922911761629e-15	2.71149087390977e-14
MYO5C	119.133383432585	4.99998814436394	0.521835491540089	9.58154097492971	9.56076553682743e-22	7.18429001879155e-21
CTXN2	273.805272641105	2.239670403218	0.228404624830983	9.80571389425818	1.06392002281441e-22	8.41730416983647e-22
SLC12A1	80.9107996579912	3.05156142800474	0.914120151356892	3.33824981702361	0.000843079137211759	0.00182302044130697
BNC1	79.1766771150689	5.39670849025256	0.725872752809336	7.43478587585186	1.04737482454296e-13	5.11733834027037e-13
CFAP161	87.2222898527353	2.96538895543647	0.432071427250492	6.86319151976069	6.73388479315005e-12	2.9178529022192e-11
STRG.12525-gene	11.0912333736332	2.49386241231205	1.12329131544012	2.22013860343513	0.0264093604491713	0.045393716845796
STRG.12527-gene	289.229646780982	2.11730706257307	0.201582468940529	10.5034285654955	8.32985387558508e-26	7.70630481404128e-25
LOC101748407	181.785155044235	2.98658564702624	0.295192684501209	10.1174107755167	4.62488397708109e-24	3.92773289212385e-23
LOC107054251	1222.78205710717	2.99502499586469	0.127935790798066	23.4103762299952	3.35064048195432e-121	3.61645796018936e-119
LOC101748621	197.827568582122	2.65815292498873	0.272189017097027	9.76583461499914	1.5780723959331e-22	1.23696704661851e-21
LOC124417109	18.7437652317763	3.26818542357601	1.04725830059722	3.12070615407131	0.00180417965019025	0.00373308183922832
MIR1680	129.553274936823	3.53967531455605	0.398206576388488	8.88904283464863	6.16375656218858e-19	3.9931007863229e-18
STRG.12167-gene	67.3579752543194	3.80235652310062	0.643093918163161	5.91259910210488	3.36751107812445e-09	1.2008811531902e-08
LOC768429	1226.64383094643	3.45685742497684	0.162122905977141	21.3224491884215	7.02823304390083e-101	5.19360175430829e-99
STRG.12169.1-gene	3.99468839802067	4.80429731313383	1.99127218635605	2.41267735573885	0.0158358308655089	0.0283465988424815
STRG.12169.2-gene	16.5161201820267	5.61747996399777	1.55869007651058	3.60397493296009	0.000313387294446488	0.000711604529745953
STRG.12170.0-gene	3.82134187553365	5.06091893038909	2.00878983097508	2.51938697237056	0.0117559376892867	0.0215060600214182
STRG.12170.1-gene	8.94383973184171	6.03197496762637	1.71010249046369	3.52725933168533	0.000419885287693549	0.000940359291817708
STRG.12172-gene	16.6788123517266	4.48264264969047	1.23251390668434	3.6369915384967	0.000275840988873135	0.000631096116500728
STRG.12173-gene	10.6471030477515	6.40746070225043	1.76976131866569	3.62052251604263	0.000294008662491673	0.000669479640751081
ADAMTS17	1586.35831173326	4.49735229206347	0.665102271216437	6.76189585676509	1.36197595135881e-11	5.78612350137142e-11
IQCH	400.91442182128	2.06315002698353	0.226452738150431	9.11073120084331	8.18285886139878e-20	5.56640693134648e-19
CALB2	1487.22561016873	2.20493218413898	0.137943599574255	15.9843022144139	1.64397457216932e-57	4.7917419240202e-56
HYDIN	723.398395264043	3.02537567526644	0.207373677780832	14.5890052567996	3.29973876400288e-48	7.07160621517777e-47
GALR1L	19.3638252033619	2.0188344742734	0.771011112331799	2.61842461409895	0.00883368077230762	0.0164647870810392
SLC6A2	323.000971156202	3.78223616726611	0.301546485670688	12.5427963746744	4.35357182701815e-36	6.09055464786852e-35
IRX6	66.0166918883252	5.8099574621426	1.07574709728093	5.40085813554869	6.63228608128827e-08	2.14441508390818e-07
IRX5	515.849946174297	8.62808911301631	1.0287668068303	8.38682688412162	4.99439634684374e-17	2.95793829534221e-16
LOC107054271	94.8080576885273	5.40153171601553	0.779839048945588	6.92646992134964	4.3147156858534e-12	1.89824040635779e-11
LOC121111680	135.274508937765	2.82578195870282	0.342276462278697	8.25584657469653	1.50829277770217e-16	8.66769476543978e-16
STRG.12803-gene	5.97399006237147	5.3412947606523	1.84691689739829	2.89200600642967	0.00382790628695307	0.00754606852605127
IRX3	1076.59163073295	7.4838721174947	0.654540868515058	11.4337736228346	2.83514190516433e-30	3.16756851876233e-29
NKD1	5289.9545542143	2.66119738902053	0.30026269007363	8.86289731290942	7.79613824397062e-19	5.02138972827749e-18
LOC107054281	217.288703842904	3.89731408306081	0.33417252289992	11.6625809005488	1.97949702010228e-31	2.33308156393127e-30
LOC121113492	97.6105525639697	3.6327485855806	0.458534775231313	7.9225148926775	2.32754202114541e-15	1.25041314795109e-14
LOC112533272	25.3119825125247	2.6606045465175	0.832886367156265	3.19443882315139	0.00140102975762408	0.00294614936279694
CADNL	77.8178229043159	2.00738259604891	0.417703176190465	4.80576330387676	1.54162199748836e-06	4.44323452877006e-06
SLC7A9	115.252791400448	2.26780967892402	0.333009887230558	6.81003707662864	9.75735953152325e-12	4.18720038305777e-11
LOC101749275	1630.92433432835	2.42799158519291	0.103304527033553	23.5032447745906	3.77874477609913e-122	4.25921934921199e-120
LOC107054314	220.226953032478	2.59597568332483	0.254110418770399	10.2159356388705	1.68248052105495e-24	1.45452891259551e-23
LOC100858311	66.7832686209872	2.21408159366542	0.410418389738726	5.39469392459464	6.86404577724314e-08	2.21733704420321e-07
CRISPLD2	210.785993030363	2.40401226975444	0.370210756199098	6.49363161253362	8.37914971821373e-11	3.34733686253181e-10
LOC124417145	193.435908132608	2.49772785620812	0.272527993861604	9.16503226261784	4.95321551058662e-20	3.40323360447674e-19
LOC107056868	22.6172495719038	2.22097544884049	0.822384606513802	2.70065299283203	0.00692035000592955	0.0131153041668191
LOC121106615	151.080079686566	2.0270967008076	0.305970317611443	6.62514166940155	3.4691530174967e-11	1.42881928974558e-10
STRG.13179.1-gene	6.92712713220006	5.42406535160872	1.80816536137259	2.99976178478017	0.00270190828538288	0.00545744410279956
LOC121106469	21.9161781643223	3.34191840445317	1.04785725468362	3.18928784385063	0.00142623785244689	0.00299385548258212
GRM2	97.0398383141295	2.38273062055595	0.455019828882558	5.236542386312	1.6361268113114e-07	5.13984519009434e-07
ECM2	251.444648738482	2.5787856506933	0.250046613786283	10.3132196499066	6.14088719350669e-25	5.44094826015724e-24
SLC6A1	3189.45648128084	2.22588278812923	0.0979863665427888	22.7162498892866	3.09533342480562e-114	3.07959737219907e-112
HRH1	67.0288432124428	2.33924107093774	0.475922479562879	4.91517247322772	8.8704332224698e-07	2.61156464306439e-06
KIAA1257	291.430206589778	3.69605447691058	0.284300089297487	13.000539275396	1.21483590840387e-38	1.85708263457205e-37
EFCC1	3246.42773485529	3.63485802918708	0.2918472535559	12.4546590207705	1.31914068017897e-35	1.80296058122081e-34
FBLN2	1040.62280022938	2.65175060977733	0.402312368381412	6.59127289684352	4.36071482060778e-11	1.78487635578497e-10
STRG.13356.0-gene	6.96314551359781	4.47707150680249	1.72554238281861	2.59458796919805	0.00947043748692068	0.0175814678624591
LOC124417170	50.2437511362379	2.5020067317944	0.538789040856465	4.64375950894841	3.421257812106e-06	9.58759722671846e-06
WNT5A	3550.5546915231	2.52664313810988	0.0882872365515716	28.6184417680123	3.96161658624531e-180	9.4069906379257e-178
GATA2	1562.09775992852	6.09506832588155	0.204901471190285	29.7463375468948	1.9339895196088e-194	5.4670506912243e-192
CFAP100	200.139016833259	3.80260721234262	0.354491455267062	10.7269361668474	7.60768581105e-27	7.37937236432405e-26
LOC124417161	313.166017549151	3.87976133423581	0.307988345032414	12.5971043931143	2.19039103868752e-36	3.09838554471692e-35
CNTN6	127.231137658698	2.05569494579855	0.336449949267194	6.10995766317089	9.96575734249554e-10	3.69673344121023e-09
LOC112533326	14.8059944447345	2.07556937380198	0.918456880707763	2.25984411179166	0.0238309275661747	0.0413086421088189
OXTR	17.0950598322432	2.55651514018118	0.956827629024222	2.67186592718725	0.00754307797250878	0.0142138054822145
HBEGF	22.0678893455151	2.84049543612123	0.888832926193949	3.19575856430572	0.00139463759669074	0.00293374686504435
STRG.13612-gene	13.0221898328794	4.56421375064445	1.65799031827393	2.75285910921125	0.00590773145149088	0.0113142046907841
STRG.13613-gene	12.1725292189152	4.88519746916531	1.79315223989249	2.72436291826409	0.00644256689501286	0.0122698827754555
LOC107054494	19.274061275539	2.90093489002277	1.09055287713781	2.66005890300008	0.00781269869123972	0.0146861252894541
LOC769726	111.024840587864	3.43240875368777	0.425492937490308	8.06689947413276	7.210587090398e-16	3.98304421504026e-15
FAM196B	50.0816975425911	2.49367179551818	0.549653945362162	4.53680323148617	5.71133481318608e-06	1.57280287131639e-05
ADRA1B	27.5063490023203	3.41932779513977	0.845359806438708	4.0448194592366	5.236346128321e-05	0.000130461790989464
MSX2	901.176504356336	3.6659450716083	0.441224000644966	8.30858037244018	9.68537666791003e-17	5.6257949471236e-16
LOC107054519	114.560426879571	2.85781302623318	1.13404896348918	2.52000849896323	0.0117352000765513	0.0214725344871367
LOC107054528	84.7017730717726	2.03384801440743	0.360597732717506	5.64021298492399	1.69839950507571e-08	5.75362312837995e-08
SLC6A7	84.8146231768682	2.29767851011939	0.651087871280086	3.52898373855742	0.000417158763222828	0.00093460566288028
MYOT	8.68064804348328	3.07850918327412	1.37936121343425	2.23183684831142	0.0256257479633576	0.0441533422483973
NPY6R	94.8113110047694	2.53620023927097	0.408622900121454	6.20670118712666	5.41083392569273e-10	2.04242351383344e-09
PDLIM4	1399.99136637909	2.00511025575946	0.108225801605492	18.527100063149	1.24835967763186e-76	5.61415088357216e-75
LOC107050915	53.5117397827402	3.34877750196008	0.605491132760235	5.53067967600798	3.18992367663917e-08	1.05908558458738e-07
PDGFA	828.248259278361	2.09528741041173	0.187125081748988	11.1972558185565	4.20559567820678e-29	4.50375546802072e-28
UNCX	492.655624388019	2.37149455048919	0.175020297565493	13.5498258400673	7.94183430324371e-42	1.39071904726123e-40
SLC5A11	106.509266132393	4.26564136068492	0.527181050769691	8.09141632548634	5.89749005328582e-16	3.28008745655738e-15
C7orf62	116.939306666144	2.45467812507083	0.356968963890752	6.87644689979845	6.13637931517486e-12	2.66478369236648e-11
VWA3A	187.672045303036	2.0576083216615	0.26342401529077	7.811012672441	5.67303100981079e-15	2.98026575969677e-14
LOC121106775	4.91580925767313	4.72234016504005	1.89412405074719	2.49315252777514	0.0126614442896341	0.0230206902862781
CCDC78	28.6224957878474	2.4364853127662	0.761966257333582	3.19762888358391	0.00138562476738285	0.00291651004400439
LOC100857632	34.4513923696947	2.96873341053044	0.683775785997236	4.34167671819611	1.41399482358529e-05	3.74506749155719e-05
PRR35	13.0780105370081	2.40842026856123	0.952054396300015	2.52970867832879	0.0114157267040747	0.0209396103484259
WFIKKN1	123.853866688807	2.77571869288087	0.477876819169355	5.80843970985163	6.30577285240525e-09	2.20022548449226e-08
LOC112533014	3.74694273198529	4.79979599907904	2.00192718788651	2.39758769855477	0.0165034298277056	0.02945264096444
RIMBP2	2046.99096174173	2.07120034251016	0.0882952627758971	23.4576610046123	1.1041421803281e-121	1.22134584406603e-119
PIWIL1	369.49436983488	3.47748875225736	0.239011662227519	14.5494521892705	5.88726080274427e-48	1.25114830114645e-46
STRG.14605-gene	18.140735909731	2.18201343169939	0.851265803143082	2.56325747333308	0.0103695118545181	0.0191467741438167
STRG.14606-gene	17.9294639594556	6.06193086802714	1.58882465080754	3.81535549876198	0.000135987015753772	0.000322475734162308
FZD10	3059.19301041673	4.71279523449796	0.136781417239137	34.4549378828158	3.79797358508428e-260	2.04963974475048e-257
STRG.14608-gene	3.45337583714576	4.64022938884342	2.06519694964682	2.24687015426638	0.0246483266257915	0.0426011305200622
STRG.14609-gene	4.71072542879296	4.92477070033995	2.01843190186241	2.43989935741496	0.0146913542096799	0.0264281138505242
TMEM132C	1436.26677810384	2.5700151037898	0.125662959300583	20.4516519274576	5.80749126199107e-93	3.64174689735207e-91
DNAH10	598.913379089574	3.51846826204786	0.202192288036105	17.4015947701209	8.02376154522234e-68	3.00831935492347e-66
WDR66	218.746640955384	2.20496311450185	0.270433632782807	8.15343525068391	3.53729684563921e-16	1.99290476191043e-15
MYO1H	117.068328902476	2.20385704616286	0.372689769397213	5.91338219379451	3.35153263256763e-09	1.1954224845463e-08
LOC112533511	22.0139471585948	2.79480527626893	0.759377910769897	3.68038790256015	0.000232879419570888	0.000537012764876077
CRYBB2	398.06281212535	2.03102777683498	0.191518074948427	10.6048882194639	2.82801960586324e-26	2.68895895145854e-25
CA15L	25.7257785685444	5.0005678884661	1.15734244372367	4.32073317243695	1.5551162981172e-05	4.10115003008578e-05
CCDC60	125.875142435046	4.03006139097692	0.418022912351344	9.64076674244519	5.37847216750362e-22	4.09688669080718e-21
HSPB8	253.864336216318	2.16094739690303	0.254826348788266	8.48007832462627	2.25042393340081e-17	1.35352245288534e-16
LOC124417238	732.092019468289	3.74163550865766	0.187942332354149	19.9084233008618	3.43971084637506e-88	2.05563122359374e-86
LHX5	1258.9134620159	2.6046000561374	0.323599336990385	8.04884237514612	8.35808082707064e-16	4.59978558248767e-15
STRG.14977-gene	20.9311619073359	7.04982388082373	1.56182464022246	4.513838301219	6.36647644899886e-06	1.74539068781128e-05
LOC107049644	128.99904536141	2.10908670163832	0.38841954648996	5.42991906740418	5.6379613919576e-08	1.83424286498672e-07
STRG.14983-gene	13.6272126000258	4.69695535884888	1.60851549393532	2.92005602467498	0.00349968464150998	0.00694284101377423
LOC121106994	775.266210232267	9.16294880303588	1.10309870826925	8.30655383271408	9.85215424572284e-17	5.7189379061955e-16
LOC121107019	87.6795651654191	6.23408946675061	0.953215834490495	6.54006075138565	6.14938486009926e-11	2.4900953836632e-10
LOC121106995	934.362349341743	8.00031527410836	0.828995515017293	9.65061345831463	4.88625415984959e-22	3.73313171740718e-21
LOC121107020	97.0388361326097	2.38178232628295	0.400947446112142	5.94038532824769	2.84352904990215e-09	1.01851184331672e-08
LOC112533602	544.349276018952	11.8303166292724	1.60838946130995	7.3553805927311	1.90383879230244e-13	9.12172855854565e-13
LOC121107016	9.31534165544478	5.89731453334014	1.71560181504484	3.43746111808934	0.000587195017386862	0.00129278724992491
LOC121106996	507.058986805392	2.17960232107968	0.288004875644153	7.56793549485846	3.79202187023439e-14	1.90338549850632e-13
LOC121107023	254.783225930336	2.77287673880933	0.348422291955959	7.95837925077372	1.74307386695489e-15	9.40393895686143e-15
LOC121106997	88.1575454593496	7.49778025353293	1.45742917387187	5.14452461083512	2.68199093230295e-07	8.27361450084587e-07
LOC121106998	164.413834741669	8.78210127390555	1.63845987726737	5.35997334799091	8.32342304659916e-08	2.67373450643731e-07
LOC121106999	96.1555711393783	2.17195987953825	0.557404634971138	3.89655869949971	9.7569167930035e-05	0.0002352571502391
LOC121107001	89.5566385709569	6.85459633853459	1.17729226036756	5.82234044110212	5.80291914785172e-09	2.03193446921139e-08
LOC121107002	129.399646566836	4.02523851816498	0.453353677132801	8.87880416813267	6.7582970126663e-19	4.37349242364005e-18
LOC121107003	29.2136665423239	3.30383467442039	0.769252399244075	4.2948643093827	1.74800216451723e-05	4.58673501515946e-05
LOC121107013	36.9378550956426	2.12767028536222	0.759241375078544	2.80236345805325	0.00507296854982673	0.0098221892698265
LOC121107004	103.189485443863	5.20827331791779	0.651026738448381	8.00009125636051	1.24327034762233e-15	6.77521469424908e-15
LOC121107005	185.918473604792	6.66410060697031	0.749959811666979	8.88594362430919	6.33804925410313e-19	4.10452069695719e-18
LOC121106980	139.359982810879	2.68509650405946	0.484620873607698	5.54061257013261	3.01415406056823e-08	1.00222310800335e-07
LOC121107006	319.89734591751	3.25421026704591	0.678288879307358	4.79767598485321	1.60517160512121e-06	4.62041395112391e-06
LOC121107007	159.74621448214	5.56787890977434	0.600494313487054	9.2721592606628	1.82415025732386e-20	1.28302890729386e-19
LOC112533603	267.345471227528	7.4437265428103	0.789698386328981	9.42603742349464	4.25874505712452e-21	3.09567309070737e-20
LOC112533599	388.32370977207	2.76982063995273	0.334687950315168	8.27583017955816	1.27563694862851e-16	7.36396058934362e-16
LOC121106910	48.3014628786349	4.15060837958122	0.758909245714874	5.46917619335557	4.52132119686673e-08	1.4823308025589e-07
LOC121106923	7.17364672009377	4.06539224231755	1.71221867115572	2.37434173029633	0.0175802713106367	0.03120461773114
ZNFY2	19.1904969136299	4.53565516582612	1.54823481778004	2.92956540812694	0.00339436366885314	0.00674742968842567
LOC121106978	13372.1697220555	3.85051390171628	0.084553178871085	45.5395521862876	0	0
LOC112533601	36259.3904980185	5.97264883343222	0.299031644895478	19.9733002690062	9.40303528964532e-89	5.65738700923289e-87
BLEC2	16.5140240262652	2.32897681573922	1.02503070820415	2.27210443267556	0.0230802034537231	0.0401323318987848
ARHGAP33L4	43.0759505146354	3.17940998564238	0.654120903673679	4.86058459190976	1.17039618248225e-06	3.41138880750024e-06
LOC112533568	6.63996834830807	5.23520826097856	1.81546659615097	2.88367093731049	0.00393069252380777	0.00774012639943527
TNFSF15	54.130835433076	2.13143871703299	0.620873432241499	3.4329681483358	0.000597012228889325	0.00131326467197258
STRG.15306.0-gene	16.2064691424615	2.57655627337225	0.857293248436551	3.00545499229246	0.00265183838764668	0.00536482901801655
LOC112529989	20.7912534005525	2.07930540483934	0.712571395400094	2.91803097663197	0.00352249354941544	0.00698497802266336
MIR219	5.52411139730475	4.27624616462827	1.9114589598267	2.23716347277263	0.025275657743832	0.043613427842254
FCN3	445.808281468672	3.47566874386145	0.21663001342217	16.0442622375139	6.26995810293901e-58	1.84564766702877e-56
CFAP77	55.5817119028113	2.03709389147098	0.496926498339852	4.09938672676254	4.14246351484666e-05	0.000104331965402212
BARHL1	393.705081690199	9.04332937494575	1.03012530477102	8.77886343832308	1.65134888570441e-18	1.04695166626948e-17
CCDC180	499.16174323319	2.95238266998812	0.194643226260185	15.1681757783936	5.7451472216188e-52	1.43903413319e-50
STRG.15431-gene	9.97669765385645	5.00316018149721	1.65565816296555	3.02185577518957	0.00251230217017672	0.00509817563225584
ALC	49.2132746799098	7.75877716154247	1.505229025828	5.15454926021938	2.54241722668246e-07	7.85393033651136e-07
LOC121107053	46.0742422781783	7.34590630515256	1.50234654573764	4.88962172276022	1.01029934671357e-06	2.9612279568173e-06
LMX1B	739.263081321123	5.75790964019366	1.03629097621268	5.55626727662632	2.7560475510521e-08	9.18802898477853e-08
SHISA6	18.3393861014629	2.07104912639438	0.774463760131225	2.67417177279342	0.00749140691193434	0.014123911252873
LOC107054729	255.388978161052	2.60570464579507	0.30475960063588	8.55003301080025	1.23053312953149e-17	7.49728515354988e-17
TEKT3	122.186504193349	3.60041657387168	0.416004185490457	8.65476045541919	4.93947971031943e-18	3.06399143716749e-17
LOC121107120	177.087428803785	5.29719861504906	0.55749460049366	9.50179357855378	2.0630581443274e-21	1.52389060523959e-20
HS3ST3B1L	1412.74933304095	4.87939246136216	0.174286740755785	27.9963492357648	1.79986823745831e-172	4.00673168011189e-170
HS3ST3A1	465.674282726768	2.32678745081001	0.173703179176857	13.3951920847746	6.45089287893821e-41	1.09413286934296e-39
LOC101750578	98.2754665878591	4.76975902117802	0.567924387862289	8.39858108423862	4.51905865771587e-17	2.67998387063809e-16
ZNF750	18.4184133085018	3.93591990405114	1.64256055103486	2.39620993063019	0.0165655994866046	0.029554874900515
FN3K	534.341478832183	2.68183920691142	0.180014106991939	14.8979391211352	3.39902793092233e-50	7.881938596588e-49
APOH	43.0850137995983	3.61788316696828	0.807674796988473	4.47938103362647	7.48597983339632e-06	2.03943421834106e-05
STRG.15758-gene	62.005888644024	3.91702545720836	0.59078763466248	6.6301750872734	3.35288925265182e-11	1.38413548216218e-10
LOC107052244	7.29480746180218	3.28887741731865	1.38793311105303	2.36962241993302	0.017806259201285	0.0315565399657363
NPTX1	156.591901218412	2.73931677726977	0.301856754534016	9.07488978173943	1.13792611800678e-19	7.67625993772077e-19
LOC121107203	4.85419541836438	4.38617313442816	1.96513483459871	2.23199602246317	0.0256152258185968	0.0441437542677946
LOC121107193	10.8524329244105	2.37513702000009	1.06540282516402	2.22933238386563	0.0257917974768853	0.0444179597007881
ASL	571.207684788723	2.18556040863087	0.162978194972733	13.4101399822014	5.27391867308615e-41	8.98786771760682e-40
STRG.16044-gene	14.3227807571979	2.32790382088604	0.914035483508363	2.5468418490175	0.0108702684743369	0.0200008896848295
LOC112530064	300.276282502292	3.67435933343925	0.264413694274733	13.896252020977	6.67460710059131e-44	1.25124292478348e-42
LHX1	2680.07152498961	4.13662116643275	0.110551932193521	37.4179002063175	1.99921980966428e-306	1.4835043995963e-303
OMG	257.257194107098	2.06858061076041	0.29149700977313	7.0964042216775	1.28044611981609e-12	5.83059702066091e-12
LOC124417317	65.5630214165722	2.44871113957473	0.460854223313083	5.3134180304803	1.0758784282903e-07	3.43067483069327e-07
STRG.15902.0-gene	35.769036735688	4.70802441911132	1.48614734138178	3.16793919957756	0.00153523623818415	0.00320753427567124
STRG.15903-gene	49.6389847866799	6.36375072737965	1.51292516587256	4.20625611294491	2.59635987338154e-05	6.68573929801214e-05
ASIP	136.591539088785	2.01004642853395	0.299065135152018	6.7210991595935	1.803587970975e-11	7.6023901006139e-11
LOC101747836	17.9355063251386	2.32406718111726	0.810884434328038	2.86608927577105	0.00415577031502523	0.00816348042579796
LOC101747896	39.0264484689862	2.28648570207589	0.62668653109023	3.64853174377012	0.000263743318878884	0.000604738607688175
BMP7	1231.20533806804	2.049750732248	0.192361073970346	10.6557459362282	1.63925186299212e-26	1.57038388531612e-25
LOC419333	32.3235644726675	2.45553555420228	0.664805429517938	3.6936153725201	0.00022108813191858	0.000511544568187344
CBLN3	942.770550530477	4.51531616686671	0.172550888931217	26.1680261100633	6.14580105144514e-151	1.06262690218628e-148
STRG.16338-gene	11.3878187549308	4.79590411175188	1.68623186973331	2.84415458978983	0.0044529437376458	0.0086944934791946
LOC107054908	9.94811293410948	3.44984641035946	1.26206632054457	2.73349058936211	0.00626669141011851	0.0119600785907174
MMEL1	173.68006897992	2.59999387881166	0.315071431245563	8.25207753217478	1.55664373758756e-16	8.93978339977323e-16
GABRD	274.832354767818	2.4723448750359	0.233547247602733	10.5860587115177	3.45848635978356e-26	3.26748984516634e-25
TNFRSF18	19.592840086155	2.47661746144628	0.799629176770441	3.09720747240477	0.00195353096923687	0.0040234107819058
TTLL10	96.7768651672961	2.79512897356371	0.401668259488974	6.95879972472766	3.43183967121121e-12	1.52057756359236e-11
PAX7	3015.30544807901	9.09356556791724	0.422696648405395	21.5132190004873	1.17090334754721e-102	9.18617520549266e-101
LOC107054911	29.3688863471745	5.6937708142984	1.49390661761917	3.81132980277745	0.000138221208098269	0.000327512173366429
FHAD1	313.518684025057	5.23938862250653	0.387189984947654	13.5318288855402	1.01467442910989e-41	1.76986649441901e-40
PDPN	29.6812609227896	2.19864296330753	0.814766692446345	2.69849391695932	0.00696540108884601	0.013190857931865
CNP3	30.8122117715407	3.80045526656225	1.5194874013944	2.50114299274522	0.0123793184140175	0.0225491747606872
EPHA8	1060.3775130067	4.06161537388728	0.187464514396793	21.6660491024469	4.29027535025112e-104	3.47297789602828e-102
WNT4	450.16451845001	3.15753137556845	0.294387377200312	10.7257702609305	7.70424772321391e-27	7.46896830172653e-26
ANTXR1	329.840555999049	2.07940584020041	0.917493949884106	2.26639733206205	0.0234270668026943	0.0406917616979599
STRG.16850-gene	10.5091241726245	2.78950887913859	1.10536451607908	2.52360993912982	0.0116156733779235	0.0212778777193416
ADAM32L1	95.8018917383873	2.79480301011401	0.398127586500624	7.01986776319414	2.2207832872906e-12	9.93966563542555e-12
ZMAT4	2454.64219679002	2.44220528896369	0.0845985072338437	28.8681841892677	2.99611069100983e-183	7.41079656891585e-181
LOC121107468	119.186156330141	2.19880825676391	0.323545569981147	6.79597701458882	1.07580930945862e-11	4.60554999811265e-11
UBXN11	70.1218511516663	2.41993051848911	0.547194507522382	4.4224320332567	9.75960555408932e-06	2.62948283377877e-05
RSRP1	3133.29208105735	2.39227060352989	0.106036658082403	22.5607883800979	1.05230648168892e-112	1.02407246625125e-110
COL8A2	399.835160528941	2.35837842820152	0.205491363927594	11.4767763623999	1.72596266370684e-30	1.94665415313206e-29
TFAP2E	825.02409624548	4.38321113903143	0.205546474879908	21.3246719098071	6.70219584521323e-101	4.97330857530843e-99
IL22RA1	115.47092790299	6.47807780227272	0.87155900275254	7.43274727449753	1.06365007321237e-13	5.18831666771817e-13
ROBO3	205.25535193184	2.50254871220553	0.347412820381698	7.20338618896105	5.8735309481808e-13	2.73111521295436e-12
BARX2	538.551025629718	4.48450475508484	0.229791957569585	19.5154991606999	8.10734280869845e-85	4.37526266909426e-83
ADAMTS8	4004.22204232372	2.13182352904955	0.327367087583291	6.51202765918598	7.41430621967077e-11	2.97792917154075e-10
ADAMTS15	965.916355709743	3.40982930437632	0.13646387444366	24.9870474385812	8.45475282203074e-138	1.14939460311103e-135
MFRP	29.9848852658679	4.5666209376117	0.992248281540706	4.60229664547356	4.17857474566486e-06	1.16457335908522e-05
CCDC153	38.3135956635011	2.17447736471658	0.600325544984443	3.62216364584808	0.000292149200226363	0.000665671073033687
TAGLN	145.228706952264	5.79642790509947	0.869190483028843	6.66876595898845	2.57963238256418e-11	1.07463562809557e-10
C11orf88	67.2114948397889	3.60686600361659	1.1029662758898	3.27015075842352	0.00107490180902772	0.00229338999843953
CRYAB	461.165712332712	3.40525432752364	0.270371353884078	12.5947304646174	2.2572969453415e-36	3.18796203803226e-35
STRG.17488-gene	2649.47179895838	2.68058196627261	0.0834240142322135	32.1320184714574	1.57509395676382e-226	6.37519279000157e-224
LOC107049024	11.4593977583224	3.63010182774078	1.29082759169614	2.81222825657984	0.00491995759370958	0.00954253156026725
DENND2D	86.9887634316549	2.31553999991174	0.399138220380868	5.8013487099837	6.57836342833606e-09	2.29129814776524e-08
TMEM81	271.690746332984	2.27686052984381	0.226251457115273	10.0634071438654	8.01746021536978e-24	6.75096685463454e-23
SLC45A3	1470.69281924181	2.12466602998611	0.127335625845054	16.685558467129	1.66937614998319e-62	5.59885496328638e-61
C4BPS	96.5897756053148	3.16708336470039	0.472259345045058	6.70623757460685	1.99706493439782e-11	8.4000305660583e-11
WNT2B	224.148776443952	6.63653054805386	1.03791871375677	6.39407543200836	1.61521682052615e-10	6.32623627815046e-10
SPDEF	248.56963019424	5.07388816346666	0.390746296432879	12.9851215732207	1.48602025244671e-38	2.25806609861975e-37
GASTL	23.7162374985968	3.64293600722083	0.854525651367212	4.26310901421421	2.01602101816177e-05	5.24748879164616e-05
PIFO	41.5199282202327	2.70738263781933	0.627120639240888	4.31716398474229	1.58046742301576e-05	4.16238784198042e-05
LOC769232	10.5682305796873	3.61548450911965	1.3428101505932	2.69247630241883	0.00709235756455989	0.0134141669357739
LOC101748259	61.1913871837752	3.01656339476725	0.511716767921502	5.89498641410554	3.74712210220306e-09	1.33251792168798e-08
LOC121107657	18.9073739226483	3.40189577017246	0.985305873243919	3.45262914040328	0.000555151671205727	0.00122557284151516
LOC124417417	16.4615229093348	3.53616276775646	1.22256690932631	2.89240837518255	0.00382300672186492	0.00753724418351516
WNT9B	55.1140359709399	4.6768563574469	1.4692408685886	3.18317878125704	0.0014566764097389	0.00305379048629077
LOC107055274	107.975265831767	8.63271511653642	1.46784860456502	5.8812026592447	4.0729610017134e-09	1.44463976258741e-08
WNT3	332.639655260125	6.43995820773156	0.610908366680173	10.5416107537173	5.55393804694456e-26	5.1975871086724e-25
STRG.18056-gene	3.93082463455697	4.56925295535108	2.02278071691453	2.25889683302935	0.0238898030487244	0.0414066669094631
RDH8L1	19.9562271322993	6.35868436467665	1.57917380939555	4.0265893005853	5.65917526057332e-05	0.000140211814434544
KRT14	66.9036930002068	2.07577173503075	0.446417585045466	4.64984311677448	3.32187614581601e-06	9.32229629386028e-06
LOC107055329	35.3699851385274	2.34254811178221	0.640944857527283	3.6548356450188	0.000257346785808982	0.000590680359385509
LOC100859213	10.9088756833346	3.68950249425109	1.31140845380157	2.81338928657642	0.0049022264032603	0.00951643231040578
NRTN	125.074228835091	3.70407365575442	0.37268607517355	9.93885713070857	2.82044327485054e-23	2.297771010147e-22
ADAMTS10	492.188396745359	2.32161127301459	0.176423041613828	13.1593427467165	1.50388368872316e-39	2.40634902178533e-38
ONECUT3	451.508999496052	2.2115714541461	0.235005905019596	9.41070588826985	4.92815988609182e-21	3.57206346810782e-20
LOC101750993	6.12310010448465	4.72912458905716	1.83859188684729	2.57214481521856	0.0101070604985151	0.0186912399188012
MIR7-3	147.435594602804	2.59007970992462	0.295239431176255	8.77281093384294	1.74260493987594e-18	1.1028447538824e-17
LOC121107781	25.0669197366331	2.62686868034579	0.879892875606301	2.9854414704014	0.00283169322466618	0.00570212852081412
LOC121107767	11.7478712239993	2.61165778392104	1.13432176194172	2.30239590876791	0.0213128554886875	0.0372922620748708
LOC112531035	176.107217119342	2.91643194620345	0.392780699760797	7.42508974595633	1.12703470427557e-13	5.48547719279685e-13
LOC121107770	40.3859214324081	2.14693548143854	0.614253445120731	3.49519485562929	0.000473715779149429	0.00105402352709548
LOC107051303	31.0721735823012	2.44322559937681	0.888700737866285	2.74921072445922	0.00597389671125822	0.011434772842949
LOC112531072	101.093550152679	2.74183902057451	0.452529447948854	6.058918448296	1.37039844921389e-09	5.02272607162998e-09
LOC112531075	21.8579581243716	2.61682873009305	0.858630812948968	3.04767624295424	0.00230618246256138	0.00470240479456785
LOC121107780	12.877135992798	4.47101459324733	1.69374991235898	2.6397135495761	0.00829761282408021	0.0155320776523065
LOC121107789	29.4985102274303	3.85938860658875	1.15336425656692	3.34620098083888	0.000819269897740375	0.00177390609226241
LOC101750514	135.054321824471	3.10624803524778	0.331623525048695	9.36679035298134	7.47717074302722e-21	5.36939249042628e-20
LOC121107837	11.0431468781893	5.79202394515909	1.69974238136659	3.40758929626872	0.000655394599556211	0.00143424949907797
LOC121107841	47.754297316232	6.81449472058677	1.46397872512545	4.6547771519035	3.24331301698536e-06	9.11187277480555e-06
LOC121108051	59.8984966006437	4.69205224417287	0.82089743962168	5.71575938443085	1.09215186469955e-08	3.75702773004331e-08
WNT1	337.458113600189	3.0962573811173	0.244183533703096	12.6800416644067	7.6291303947377e-37	1.08955239133828e-35
C1QL4	53.4577696851395	2.87907879866881	0.573308506209614	5.02186652994846	5.11717392374731e-07	1.53834825131694e-06
LOC100858973	18.6911270958212	2.44760288302728	0.934635052009076	2.6187792526783	0.00882450313479631	0.0164526357126871
GALNT6	735.556474503474	2.59934692922926	0.17946626150061	14.4837637308248	1.53458876232022e-47	3.21523426684244e-46
KAT8	5059.49880513538	10.3257976210086	0.860149507988944	12.0046544526319	3.35863752928501e-33	4.21225181401667e-32
LOC107053122	11.0665729537768	3.61315657822174	1.62601065573336	2.22209895456813	0.0262766189200088	0.0451917244178114
STRG.19122-gene	25.2385252021271	7.26803380518436	1.5500930292447	4.68877265303606	2.74848532742642e-06	7.76702240497256e-06
STRG.19125-gene	11.0429297781301	3.25199650227885	1.34066976167829	2.42565066747526	0.0152809713254681	0.0274112427815533
LOC121108207	48.5306551894835	2.89484019865978	0.67394052650912	4.29539415540788	1.74383224005219e-05	4.57646748645586e-05
STRG.19170-gene	8.4551658555182	4.48021129797405	1.74790915168744	2.56318315723035	0.0103717318099287	0.0191469028509402
ATP8B1	40.1035628109784	2.42647275246381	0.752787259037167	3.22331804016891	0.0012671477636978	0.00268203405320824
GRP	51.8348173196233	4.69742270607586	0.813622424741881	5.77346759778174	7.7656545322167e-09	2.69063310436279e-08
SKOR2	18.9266452099435	4.55253866584712	1.19842978176616	3.79875294749259	0.000145425961950636	0.000343714791822015
LOXHD1	7.48445692899327	4.15629995345422	1.74328540669094	2.38417641626658	0.0171173943095891	0.0304478301297916
DNAI1	601.800451097875	2.45618654914144	0.158457452145645	15.500606098878	3.43635137974755e-54	9.20270401833445e-53
STRG.19418-gene	39.175290751914	3.38780181544981	0.67637627181658	5.00875319938562	5.4783769293177e-07	1.6433285284524e-06
NPR3	1693.12077931975	2.80542879853386	0.129383877037283	21.6829860317562	2.96973586281467e-104	2.43723622031643e-102
C1QTNF3	240.519518566606	3.15598451102142	0.262156616640752	12.0385460853969	2.22848555973568e-33	2.82873124257539e-32
SPEF2	635.128053837108	3.36321317129101	0.164868907346183	20.3993174057321	1.69565931074757e-92	1.05957883035451e-90
CAPSL	103.423601279812	3.89327932215832	0.662388343119462	5.87763864294961	4.16160131307328e-09	1.4749046325278e-08
RANBP3L	222.664019368842	2.48063383703714	0.267774726784024	9.26388336505678	1.9712911213707e-20	1.38215447167286e-19
OSMR	125.14060973662	2.19067049618287	0.331696686825965	6.60443888404671	3.99025779742652e-11	1.63889532090334e-10
EMB	337.07367846519	2.98664661337087	0.226458600475799	13.1884883466373	1.02214323506763e-39	1.64736188898819e-38
CDC20B	125.766943863162	4.10858320891311	0.574289126226711	7.15420686424623	8.41580757669756e-13	3.87579821912094e-12
GPX8	185.274969375259	2.29794462254504	0.306199937477043	7.50471943749932	6.1560306350857e-14	3.0529866215606e-13
STRG.19550-gene	14.646342693981	2.17245788018196	0.879416923415319	2.47033895111429	0.0134985084039867	0.024455232570356
ANKRD55	16.3639155106099	2.94480986057727	1.00004796156343	2.94466862966601	0.00323300715503521	0.00644755032743807
LOC121108445	8.30829745963279	4.3322464504537	1.74948954698017	2.47629170344669	0.0132755063867718	0.0240757121427718
LOC112530609	17.6435242011434	3.55730709600523	1.5685583776218	2.26788313827294	0.0233363303289779	0.0405420648550159
STRG.19666-gene	21.2881898049562	3.75666537399821	0.940881024881223	3.99271031581538	6.5322351363617e-05	0.000160569462447848
PDE8B	210.513925699375	2.44878223633931	0.253763817030217	9.64984789792832	4.92286922201394e-22	3.7594930520946e-21
ANKDD1B	5.9318149656769	4.47524244937571	1.84876673570856	2.42066365806854	0.0154922039621698	0.0277538135360911
LOC101750462	8.24490366480342	3.72872266179728	1.71025455132581	2.18021502056915	0.0292415267109685	0.0498575729244268
KCNV2	7.23640996700573	5.97024143213199	1.76522079031685	3.38214996383561	0.000719208708269627	0.00156639206133958
GLIS3	160.521612507023	4.03674690622463	0.404489900617937	9.97984597404709	1.86756460231577e-23	1.54264647507614e-22
LOC107052279	55.8848228946912	2.43673522942171	0.51988492770525	4.68706650176869	2.77148929905359e-06	7.82830339838943e-06
MLANA	14.8716388837315	4.28285854737468	1.64939320376099	2.59662677014117	0.0094144158509173	0.0174865802971408
LOC100858941	182.450699604961	2.77754951392444	0.379034460540514	7.32796039168462	2.33681755837016e-13	1.11512282682246e-12
LOC124417506	226.770457495179	2.33777780734233	0.240682177647685	9.71313219030458	2.65064024043155e-22	2.055977876387e-21
STRG.19790-gene	15.7911564505472	2.49268040940375	0.878978901598089	2.83588195902286	0.00456993330264727	0.00891021920153769
LURAP1L	44.1074628305457	2.16523814148981	0.545735778476922	3.96755761099759	7.26129624684426e-05	0.000177486171918816
LOC124417527	8.78630188347286	4.19319031942325	1.662544856571	2.52215168983273	0.0116639398521511	0.0213618988921184
FREM1	393.721850946121	2.43034323504202	0.77521433986883	3.13505969904175	0.00171819141617583	0.00356510205413904
LOC112532140	338.575629002468	3.52864161700678	0.246197394035356	14.3325709471159	1.36955129860787e-46	2.78746732307515e-45
BNC2	483.268311707263	3.55702673861668	0.211990654228444	16.7791677022874	3.46660638873512e-63	1.18953358722512e-61
LOC112530775	23.4602660266686	3.61764481761045	0.996959027852676	3.62867953099577	0.000284874608973956	0.000650510566895394
STRG.19850-gene	14.9317204706357	6.85263662870276	1.63277465469905	4.19692736470474	2.70560658877383e-05	6.95498668294936e-05
STRG.19851-gene	37.3034937953331	3.79758949130809	0.697076090375188	5.44788372997288	5.09726597536276e-08	1.66563687624285e-07
KLF9	277.00631667725	2.1090146762956	0.262685550335492	8.02866649346355	9.85378210653222e-16	5.3979085061591e-15
TRPM3	724.227602825603	3.09587138287395	0.15647984380348	19.7844738825404	4.05103417562934e-87	2.38101873378822e-85
MIR204-1	35.0006141265919	6.10007748629504	1.4782370308835	4.12658955150731	3.68182670204623e-05	9.32844668327518e-05
TMC1	150.012022851568	2.08256150824491	0.356532075217726	5.84116171587967	5.18380529097969e-09	1.82267301929037e-08
ANXA1	698.99803413451	5.78474217715922	0.26693878009969	21.6706698629509	3.88069501451643e-104	3.15576700974991e-102
LOC121108519	9.66527148772871	6.20622290892487	1.69919791899712	3.65244262574653	0.000259757645180408	0.000595983496910318
RORB	416.363235798679	2.76408591680005	0.192055147324681	14.3921470228923	5.79680250716535e-47	1.1920930236733e-45
TRPM6	41.4017639854638	2.05893269955532	0.606716059906438	3.39356881351192	0.000689882233001173	0.0015056510646468
LOC124417067	5.98097690012976	5.38626793912595	1.84219093469403	2.92383804397591	0.00345744584038114	0.00686439832456496
LOC121108630	45.9201779994014	6.6576993242232	1.46344969588262	4.54931887508979	5.38198354517294e-06	1.48440057233986e-05
PCSK5	834.832964786119	3.46250285161163	0.155112885298519	22.322470792468	2.23586242072803e-110	2.08473685082437e-108
STRG.19887-gene	18.5179226464185	2.9726422286613	0.878942098499704	3.38206832251568	0.000719422492728634	0.00156666607642507
RASEF	259.846556864731	2.00844189816235	0.249156701562778	8.06095876837695	7.56983610751645e-16	4.17630765919332e-15
STRG.19914-gene	144.063690949509	2.82207239404747	0.552628295834817	5.10663752710012	3.27941955887123e-07	1.00280190460058e-06
LOC107052328	12.9545166450559	6.72151249477889	1.66795878783438	4.02978331587308	5.58282916026343e-05	0.000138397277999905
CNTNAP4	185.174786651539	3.14091860095772	0.320086590103391	9.81271536537401	9.92609091125034e-23	7.86710071377202e-22
LOC121108570	25.0128415121487	2.14162535073475	0.748632400507793	2.86071688759676	0.00422684324372968	0.00828937906921946
DIRAS2	366.378601238806	2.61284661050375	0.187608998800281	13.9270857326266	4.33693507988076e-44	8.19050655753939e-43
STRG.19964.0-gene	20.2184483290248	2.63183531878822	0.770540761254214	3.41556923543456	0.000636488465950544	0.00139493269629747
LOC101749463	22.851795241028	2.00815815910367	0.723963000570427	2.77384086965963	0.00553987691625313	0.0106636044100251
MIR1456	27.6306949827028	2.51133114234579	0.680186008928346	3.69212407985643	0.000222388913100832	0.00051422022246335
SLC27A6	24.058185851167	2.30726288419848	0.853809675054945	2.70231522505294	0.00688584453578389	0.0130566523763992
STRG.20024-gene	15.9236354817671	2.53255474799797	0.899511829140781	2.81547686862226	0.00487049030151156	0.00945894893998031
SLCO4C1	18.3608043741418	2.06372559965391	0.764178962480782	2.70057892323333	0.0069218911893043	0.0131168291328283
LOC121108275	25.0133217128526	3.61258833988311	1.03245635228171	3.49902282251387	0.000466966609453715	0.00103991601197464
STRG.20046-gene	796.032672062849	4.25419433152208	0.197335350721402	21.5581968257079	4.43555041956183e-103	3.4952529832733e-101
CHRNA8	76.8579973452871	5.50889976508431	0.893832311380375	6.16323631954716	7.12730163179136e-10	2.66940304438638e-09
TRABD2A	44.3633262778601	3.2007632076528	0.752893213935404	4.25128444301189	2.12548018220937e-05	5.51707864232132e-05
LOC112530641	16.5806632079332	3.53316270724613	1.06003436986455	3.33306429271495	0.000858950909999859	0.00185508813439092
MAT2L	28.9351692267099	2.03015535970468	0.633511163039353	3.20460866066629	0.00135246229190773	0.00285108912838361
CHRNB3	45.5049509211436	2.096236234132	0.626328071488767	3.34686617055068	0.000817306576342825	0.00176987023566262
STRG.20095.0-gene	14.1657592991132	4.34028281904082	1.28198208057799	3.38560334406855	0.000710219614458024	0.00154795020363272
TAL2	3659.99227942558	7.52000252201091	0.206888641250226	36.3480685868863	2.81893452160672e-289	2.00809619581176e-286
LOC101750827	229.112721510741	2.37048433444201	0.259366312924334	9.13952281510654	6.27285027224835e-20	4.28676863002574e-19
LOC121108333	27.349582190766	2.44476630532278	0.672281260245086	3.63652305945806	0.000276342915311361	0.0006321632599589
STRG.20150-gene	62.8321082584613	2.42446907850536	0.520061744308928	4.66188698752888	3.13323238745641e-06	8.8123397959904e-06
STRG.20151-gene	51.7173224507181	2.09559298196099	0.524366078760594	3.99643124687658	6.43045460933533e-05	0.000158198599444195
STRG.20152-gene	42.3225821048061	2.34542929692613	0.566959799456262	4.13685291122138	3.5210165122265e-05	8.93754034581552e-05
STRG.20109-gene	4.78342221280331	5.38476844653839	1.91598875666844	2.81043843696741	0.00494740528597828	0.00959115671265052
ADGRV1	3767.55871235869	2.02652305345506	0.124360887511527	16.2955016967631	1.06228389573865e-59	3.26739445582206e-58
POLR3G	317.970319811139	3.51786197469117	0.257023031330316	13.6869523189544	1.21499383416202e-42	2.19450559762591e-41
MBLAC2	360.282498243478	2.03360545332336	0.198364170680714	10.2518788869218	1.16065121160761e-24	1.01722625135433e-23
STRG.20184.2-gene	21.0725046162828	4.14386077333528	0.971700837625837	4.26454379051478	2.00311057230339e-05	5.21617139671753e-05
STRG.20193-gene	12.9698359042194	3.96597456979201	1.26203112659754	3.14253308512631	0.00167492782987154	0.00348101175425163
LOC124417538	5.55391758823747	5.48389896036192	2.23752037975719	2.4508822399897	0.0142506566620321	0.0256924422447996
LOC101749891	13.6326231598661	3.13362020543504	1.0623318258755	2.94975649708369	0.00318024469057684	0.00635014886136147
LOC101751355	65.665601371745	2.54769227145688	0.604777036832537	4.21261409791645	2.52432129269304e-05	6.51247832849056e-05
LOC101752072	45.669328904212	3.6057065317208	0.705797150387477	5.10870089195074	3.24381390489802e-07	9.92766486206028e-07
STRG.20243-gene	19.4409612324119	3.87105139914906	1.03204853313599	3.75084240213632	0.000176241453084069	0.000412767495788293
SLC46A2	4.92331641224802	4.72463345346125	1.89494149676199	2.49328723949237	0.0126566411344862	0.0230143069189366
CR1	639.848259264567	2.61190092263504	0.160800607753886	16.2431035499113	2.49952148383752e-59	7.62225652494219e-58
LPAR1	1158.41360955547	2.09977881561239	0.128219305158563	16.3764638485265	2.8164870427866e-60	8.87766685751976e-59
STRG.20277-gene	6.20399254032788	3.25168804890043	1.45177446800288	2.23980247660203	0.0251037490330217	0.0433335917930681
HRC8L	139.378877659957	3.09537569358218	0.369202281705892	8.383956023457	5.11779201204711e-17	3.02900491666823e-16
XPA	24.0083490334554	3.53201377492724	0.930487930526058	3.79587274488385	0.000147124956748512	0.000347499781794992
STRG.20349-gene	18.5247627261005	2.11009311055906	0.821816424027266	2.56759666619786	0.0102406232326685	0.0189264486457652
STRG.20364-gene	52.3017290311438	7.89531781003641	1.49684924678416	5.27462456690197	1.33028135308286e-07	4.21098126858383e-07
TRIM36	1069.9563530102	2.25171458812817	0.123665745152353	18.2080703541156	4.45369338880921e-74	1.90663042214671e-72
GRAMD3	137.61271782857	2.38610409997934	0.355938587832669	6.70369603506177	2.03212758895811e-11	8.54145863388128e-11
LOC121108327	5.51256895994285	5.0665119748648	1.8555946941648	2.73039796395043	0.00632579118496587	0.0120642552166478
LOC121108470	7.49461361746483	5.23837457153593	1.77276072808847	2.95492476143939	0.00312745310382314	0.00625525744901014
LOX	107.818175039278	2.64282477546837	0.433037908915865	6.10298710818373	1.04104242112606e-09	3.85685967918326e-09
PRDM6	13.201677255725	6.56735788841349	1.65502804763563	3.96812482893907	7.24403885328238e-05	0.000177090547147439
LOC112531026	20.8963105253188	2.31549621769674	0.994208230692622	2.32898516247812	0.0198598517516949	0.0349490217239065
PKMYT1	7274.43384811367	5.41063323064259	0.323207351387047	16.7404398675427	6.64949978270443e-63	2.26426274627501e-61
LOC107049409	4.40199648715983	4.48339490244186	2.03345704075502	2.20481417240916	0.0274671371250378	0.0470484029104355
LOC121108922	20.0922116669025	2.84566315709066	0.973420870230373	2.92336361805885	0.00346271880782293	0.00687410090831775
STRG.20604-gene	23.649486686946	3.52979267222029	0.908339678591879	3.88598313539735	0.000101916582072322	0.000245188595492104
STRG.20652-gene	5248.06896144792	7.57067138210141	0.501680024866779	15.0906374717865	1.86630436295202e-51	4.57180390643914e-50

## Sheet: TABLE S1B
Genes	baseMean	log2FoldChange	lfcSE	stat	pvalue	padj
PAX4	54.7423630099603	-3.87426198854799	0.546576158838198	-7.08823816388756	1.35830072584429e-12	6.16933884890614e-12
LOC121107866	30.9956229506518	-5.70621950694024	0.899801382052119	-6.3416434123789	2.27327002107364e-10	8.82595722810127e-10
LOC419112	77.473544309066	-2.73767440393491	0.410978067218973	-6.66136376196507	2.71298219684691e-11	1.12707799013226e-10
STRG.115.8-gene	81.2893226360749	-3.90409201120368	0.410758151592589	-9.50460020346952	2.00817907624357e-21	1.48458535362481e-20
STRG.116-gene	18.5385423071102	-2.90608119755843	0.908201696246141	-3.19981916965152	0.00137513835634374	0.00289649189688062
MIR1626	32.6611237064944	-2.2947953589592	0.573378327413336	-4.00223595703668	6.27466752693782e-05	0.000154451353126794
HGF	102.853358309445	-2.91397870019448	0.621935687250317	-4.68533766421681	2.79498755214087e-06	7.89342424929856e-06
GTSE1	1567.65842998944	-2.2455863353186	0.103915389727509	-21.609757141912	1.45411338885107e-103	1.15608505991289e-101
STRG.276-gene	17.0341921728579	-2.15148621597651	0.975673243082226	-2.20512987440324	0.0274449822721763	0.0470149758835309
LOC112533395	20.2052824145982	-3.72895361331719	0.935338963982569	-3.98674037638689	6.6987257408122e-05	0.000164525729855364
SLC17A8	14.0699408891953	-2.29515907482475	0.932233612009327	-2.46199991639197	0.0138164698963202	0.0249804581100067
HIST1H2A4L2	34.1188619357312	-2.10250061524242	0.507932864493405	-4.13932777777508	3.48324977096633e-05	8.84798105422041e-05
MCM5	3965.32601281455	-2.56846069022954	0.105329753393513	-24.3849492425351	2.47030153941247e-131	3.16500720254652e-129
TBXAS1	470.084117626667	-2.66880121147365	0.157704413618872	-16.922806091676	3.05520755100395e-64	1.07317931510512e-62
STRG.1078-gene	7.62099994015127	-3.11015182172203	1.42559383126289	-2.18165353519161	0.029135112603507	0.0497046863067206
MPPED1	5350.24761605502	-2.3443953664374	0.09031619538531	-25.9576408908244	1.4907769601882e-148	2.43571072330198e-146
LOC124417606	4.08289574392021	-6.27510218722889	2.13663759438949	-2.93690525885458	0.0033150536279688	0.00659713823449507
RHNO1	137.878083984748	-2.31709882161678	0.296868245926589	-7.80514202313765	5.94345754170654e-15	3.12049042925271e-14
NCAPD2	3189.89314289231	-2.05353090895227	0.0975698468524789	-21.0467780282274	2.4476360626792e-98	1.75060042731943e-96
CDCA3	1969.55508089338	-2.72888255531509	0.110847442786201	-24.6183627400269	8.03320238867057e-134	1.05193603926349e-131
LOC121107026	5.89650124508918	-3.93762145108895	1.69595905986543	-2.3217668069189	0.0202454954665827	0.035571431409271
UPK1B	55.1168983528843	-2.8013964588418	0.586435877858269	-4.77698681921171	1.7794143256388e-06	5.10545992029988e-06
C1H3ORF52	20.428969325567	-3.3740678814023	0.856087482710107	-3.94126529069324	8.1052921175881e-05	0.000197330344937972
STRG.1607-gene	6.14102611338584	-3.59990368404348	1.50947692399567	-2.38486831220602	0.0170852360007901	0.0303997370304796
CD247	86.021222619669	-2.55001518004973	0.354164911657068	-7.20007854001885	6.01778863123146e-13	2.79527380630154e-12
LOC101752250	43.4736230092437	-2.17352091771194	0.46883366301282	-4.63601718303344	3.55186453525469e-06	9.93796630139054e-06
LOC101751443	226.122372226195	-2.32996173919403	0.289346288780815	-8.05250258785595	8.11180225119234e-16	4.47115711208556e-15
LOC112532747	12.9024630876868	-7.86694420263745	1.657019735662	-4.74764665340243	2.0579716146589e-06	5.86782204378167e-06
ARX	1877.28868085752	-6.98499626260456	0.221861073715418	-31.4836494100999	1.45442272252961e-217	5.63082918815864e-215
RGNL	85.4659915654231	-3.12417993631302	0.46404479596991	-6.73249643880417	1.66776470834321e-11	7.04989833631243e-11
STRG.2190-gene	18.2457772385568	-6.96002115375969	1.59892901432312	-4.35292692259142	1.34331937569024e-05	3.56477049048838e-05
LOC107051973	55.8513687069822	-2.01675716314639	0.412662335778052	-4.88718496526683	1.02287986566582e-06	2.99505254131974e-06
SH3RF3	2971.67278063505	-2.92838047538228	0.0848947274925244	-34.4942561437652	9.78091424228372e-261	5.44338442940096e-258
LOC121109031	166.030178949616	-4.52153152444484	0.330224736936423	-13.6922859456024	1.12900659291063e-42	2.0454199809914e-41
ADPRHL1	130.117492671131	-6.36241559474105	0.974357176976179	-6.52985962959309	6.58313595046189e-11	2.65487020248587e-10
STRG.2277-gene	42.8292034375218	-5.38974409713813	0.751954632412734	-7.16764531371329	7.62986644684567e-13	3.52112701611491e-12
MIR1632	617.19541741494	-4.1064904526102	0.192308610922935	-21.3536483514814	3.60654511231783e-101	2.69869587837261e-99
STRG.2285.1-gene	15.4486465769721	-5.15761564060622	1.11399597182157	-4.62983329479428	3.65960238026294e-06	1.02217469871554e-05
LOC107050459	8.43533751856135	-2.4465950969343	1.0489903350139	-2.33233330686682	0.0196831636499915	0.0346620648118955
EFNB2	5589.39151974005	-2.95929109897944	0.116475568559735	-25.4069684790744	2.11213972129996e-142	3.0581379102952e-140
SCEL	94.263685724142	-2.21055394502723	0.385855802189921	-5.72896385769309	1.01045918474475e-08	3.48340449499019e-08
KLF5	154.578788502191	-2.48053679450276	0.298425302180358	-8.31208606099896	9.40341871801401e-17	5.46558367980129e-16
PCDH8	2184.66019693521	-2.37056311159525	0.103054920418124	-23.0029105061377	4.35888750521902e-117	4.46134641266929e-115
RGCC	773.338291891715	-2.29508459599919	0.148775866435567	-15.4264576035467	1.0867358405821e-53	2.85452486503343e-52
LOC121109045	97.0033460179609	-4.17262510848336	0.382937341620014	-10.8963651620683	1.19953981242983e-27	1.208292110835e-26
TMEM272	451.237163508419	-4.16210726798946	0.269457943974441	-15.4462221695875	7.9996775252975e-54	2.11061121552627e-52
CKAP2	7943.33823396897	-2.03151582441416	0.080412177867529	-25.2637831518614	7.99170908906889e-141	1.12955831085102e-138
SHISA2	5077.95901853817	-3.46274563587742	0.0892490703205041	-38.7986745793797	0	0
C11orf87	9289.13734506356	-2.4237003864157	0.10297069356046	-23.5377688797698	1.67515359918615e-122	1.91235964409655e-120
LOC100859420	9.37965842872853	-3.34151571993627	1.11904620883166	-2.98603908718386	0.00282616516999954	0.00569292789418865
NAALAD2	66.9455114428388	-2.83061794086938	0.467209571393529	-6.05856154108016	1.37344201590581e-09	5.03284544470506e-09
LOC121109025	25.2263250118408	-3.1232618676515	0.679835405307768	-4.59414417558552	4.34528885930542e-06	1.2102791569498e-05
LOC100857685	11.7907612760378	-2.61306200258735	1.09236907967984	-2.39210542589984	0.0167520296740722	0.029860564154294
XNDC1N	141.181521660036	-2.12461235827479	0.275608302400414	-7.70881116341724	1.26995158971543e-14	6.56694769490191e-14
TMUB1	671.250598022891	-2.01912904577824	0.161726052352588	-12.4848718954459	9.02885420427748e-36	1.24261873666134e-34
KCNH2	74.5567195199826	-2.12145351740223	0.352037654014266	-6.02621194980541	1.67847042469374e-09	6.11536002319371e-09
GIMAP1-GIMAP5	84.0420745921975	-2.81511914744032	0.36852640830393	-7.63885323821528	2.19164949286592e-14	1.11708889005292e-13
GHRHR-LR	47.737733727277	-2.61568188581068	0.521335412089785	-5.01727261404642	5.24101746795469e-07	1.57504691337842e-06
FZD8	1098.21923878948	-3.78521470479512	0.159337390365751	-23.7559727575954	9.53173043124195e-125	1.10227654058434e-122
MAP3K8	9.80598317442611	-2.93693048854326	1.2370039787297	-2.37422881336181	0.0175856489302728	0.03120461773114
STRG.3336-gene	31.8303434303862	-3.27800989627603	0.764102011829239	-4.29001605221345	1.78660204265021e-05	4.68319042943149e-05
C1QL3	505.691918379694	-3.81022095053451	0.212222800525914	-17.9538717851819	4.47584389631402e-72	1.84942700578785e-70
DLX6	536.136011285225	-7.4286999572466	0.64608354828311	-11.4980484752901	1.34931722931613e-30	1.53448215433531e-29
DLX5	1232.04877872376	-7.40338263198067	0.274246955850302	-26.9953138003902	1.67750757438856e-160	3.31941471025399e-158
SP8	248.071413346034	-3.69911742477265	0.285618685779406	-12.9512444701521	2.31175781038841e-38	3.49195036855023e-37
STK31	88.1612258009531	-3.49408521513726	0.436981717983511	-7.99595285418577	1.28575578396273e-15	6.99389882608194e-15
GALNT15	986.242428950299	-3.94388193972233	0.129612937002438	-30.4281503909454	2.3311671780016e-203	7.4135279058983e-201
EOMES	3790.44499383663	-7.40860022332738	0.466240391001074	-15.8900866727145	7.42248770514925e-57	2.12861648214176e-55
TMEM158	352.711947422047	-3.15403689527586	0.189581270561965	-16.6368591471433	3.76874389619042e-62	1.24291777865287e-60
KIF15	3665.55794727359	-2.30547455922746	0.0887224517165951	-25.9852440348674	7.27125832337198e-149	1.21022279888721e-146
AOAH	295.779109387043	-2.03922684694217	0.19425346478124	-10.4977630604358	8.84513211281323e-26	8.17451778915884e-25
PPP1R17	3292.77791291494	-6.20993405054435	0.12780298936597	-48.5898966945281	0	0
NEUROD6	7233.13707857556	-4.20937422183679	0.07944531320002	-52.9845506586251	0	0
STRG.3823-gene	20.0245745620561	-3.04823335078373	0.805163672357473	-3.78585554146858	0.000153180646644433	0.000361132398211637
STRG.4145-gene	520.257019222664	-2.77484869326928	0.268762214474348	-10.3245491509898	5.45745842334146e-25	4.85716527042919e-24
IFI6	15.3349116070741	-2.09781151462238	0.906027358796302	-2.31539532913158	0.0205913069143476	0.0361326815289798
STRG.4583-gene	25.0587429527236	-5.41844341592317	0.924891961148224	-5.85846092682689	4.67176499779989e-09	1.64889890647107e-08
BHLHE22	1666.5985787338	-3.3641656986751	0.107297834979137	-31.3535282359539	8.70920780077974e-216	3.16535268824666e-213
C2H8ORF46	590.40912253121	-2.99378819573888	0.171202332824393	-17.4868423014404	1.80484640881948e-68	6.9272650204022e-67
MYBL1	633.045450032524	-2.83952300036437	0.18077724393951	-15.7073033003784	1.34791853819219e-55	3.73329412856372e-54
EYA1	591.267898528096	-2.37144850364614	0.142226977418389	-16.6736898068926	2.0362733055328e-62	6.80375071261419e-61
FABP9	221.741618471949	-2.02622031399987	0.588074361653549	-3.44551717626753	0.000569967742937128	0.00125656790467533
KCNV1	114.493746663395	-3.22874196916768	0.317786423255329	-10.1601004098703	2.98768598557501e-24	2.5580624863993e-23
LOC121109905	18.9629504870183	-2.74473133020849	0.853306165382184	-3.2165844354109	0.00129726354298837	0.00274121576140008
ENPP2	3587.55760292763	-2.1552708554481	0.0742919151126763	-29.0108399033631	4.80271166543879e-185	1.25781605955587e-182
VPS28	4894.97488046471	-2.28364887060776	0.522968695487511	-4.3667028070943	1.26136167760597e-05	3.35678274304913e-05
LOC121113105	1973.9149639384	-2.64276513407939	0.344592427391703	-7.66924901421389	1.73006276373944e-14	8.88428136085226e-14
STRG.5101-gene	170.751406771716	-2.7782213285622	0.353674871752515	-7.85529747927999	3.98824426094581e-15	2.11514717222108e-14
STRG.5103.0-gene	18.1541013988054	-3.66491430852032	0.939078722486717	-3.90266994743048	9.51373937779628e-05	0.00022958019590674
LRRC14	210.644389797947	-2.28791158954722	0.277410287025273	-8.24739274841233	1.61887679160701e-16	9.28820128277362e-16
LOC121110461	2.48647075822062	-5.20225541125706	2.27749656078942	-2.28419901958221	0.0223598371703812	0.0389786942215465
BUB1	3198.34858380894	-2.35609378508538	0.081157123536677	-29.031262844359	2.65324495340156e-185	7.05248348882513e-183
LHCGR	190.644454694012	-3.26511791881035	0.317374627762294	-10.2878983800049	7.99012504872029e-25	7.03739549914242e-24
BIRC5	1103.00365758542	-2.11421134759098	0.118330047302519	-17.8670709239713	2.12882628570942e-71	8.63605178182211e-70
GINS1	346.934338551515	-2.81364056422814	0.192210008183855	-14.6383666012688	1.5986272365357e-48	3.47618467099685e-47
DTL	1365.26346102824	-2.46179710297929	0.109256975372866	-22.532173296742	2.00856000070966e-112	1.94404592677383e-110
NEK2	724.606123463163	-2.07376496605422	0.153042254242979	-13.5502771852915	7.89315210926315e-42	1.38355458576641e-40
FOSL2	111.470859291556	-2.68368625920997	0.457907561183802	-5.86075987099229	4.60753857021306e-09	1.62711985716685e-08
STRG.5637-gene	16.3050322307915	-2.35466055721132	0.818072026018545	-2.87830469973549	0.00399818757673812	0.00786347018819758
ZBTB18	13194.0093479125	-3.14511670251112	0.0806352740155578	-39.0042291157131	0	0
UNC93A	193.860639732983	-3.62127924822569	0.254785267403086	-14.2130637502545	7.60252487018417e-46	1.51786284095415e-44
EZR	3091.97371464189	-2.24744752850967	0.0992600848805583	-22.6420069176252	1.67252999282765e-113	1.64564014598164e-111
TAGAP	6436.37237696344	-4.43314682215422	0.112870294113776	-39.2764708992919	0	0
DCBLD1	2262.83652984238	-3.24414097971828	0.145244365914483	-22.3357440358709	1.66139111185006e-110	1.56548752967925e-108
LOC121110446	10.6364701622504	-2.82221771461519	1.0003628345375	-2.82119408796308	0.00478452459062311	0.00929909401226749
STRG.6299-gene	18.8426722608059	-2.08586314756509	0.833074156387856	-2.50381449426931	0.0122862433559826	0.0223842156446745
LOC121110204	8.99826530963691	-3.82744602832694	1.25880210932189	-3.04054624629502	0.00236149422386053	0.00480748178243395
RRM2	6174.4154458087	-2.41175883317502	0.0803256464254525	-30.0247671883138	4.66275218162305e-198	1.36129432135287e-195
PTK2B	102.033929365368	-2.23540313346233	0.381311425385125	-5.8624079548746	4.56202508751698e-09	1.61232595323655e-08
EPHX2	399.374755536025	-2.10258354898237	0.210915444120271	-9.9688458460321	2.0863915076904e-23	1.71941445444046e-22
PBK	1997.64879714904	-2.55118087898555	0.129521468467678	-19.6969730900032	2.28902532491006e-86	1.30240421761416e-84
CENPO	397.046773060226	-2.39548277818072	0.2396708413102	-9.99488617424389	1.60471489632545e-23	1.33046404044041e-22
NCOA1	3676.83633472909	-2.06224169459328	0.0932601895795383	-22.1127761362148	2.38160391725137e-108	2.12069920811648e-106
MSRA	829.43895126263	-2.25855973293746	0.157250088731883	-14.3628518823184	8.85086909416187e-47	1.81178307698769e-45
PRSS55	35.2726713588817	-2.41484841650431	0.614544221005405	-3.92949495571462	8.51244622759907e-05	0.000206705965185863
MCM3	3470.05981077562	-2.28100085838311	0.0920329569484127	-24.7846090576192	1.31380685132798e-135	1.74608852352985e-133
EFNB1	17308.0428001776	-2.19511035876617	0.0606752638597905	-36.1780109244958	1.34998561851497e-286	8.90440514079002e-284
KIF4B	8606.78710818258	-2.68711485040343	0.0630021237897205	-42.6511788613999	0	0
ERCC6L	1111.59037862966	-2.12445581644915	0.143029844382506	-14.8532344813835	6.6291454652652e-50	1.51746081736386e-48
CCNB3	2426.44076527783	-3.28820609884456	0.108949069363497	-30.1811306700914	4.18954128315116e-200	1.26460238494303e-197
F8A3	146.711460616473	-2.35634667150581	0.329903016899007	-7.14254356827283	9.16194627093876e-13	4.21179920338535e-12
F8	38.012731094765	-2.29872084171687	0.580942582839072	-3.95688129880753	7.59346392329807e-05	0.000185376283769726
GCNA	1204.36890207578	-2.05331686079043	0.127583881575158	-16.0938579030522	2.81722114526662e-58	8.33420122525801e-57
RASL11AL	483.893917674537	-2.16951078047919	0.180845884152443	-11.9964620187343	3.70811135511382e-33	4.64074175145622e-32
SERTM2	269.963188385988	-3.905674514403	0.279772051086281	-13.9602025979303	2.72657674880621e-44	5.18224176301919e-43
CHRDL1	1972.47213646643	-5.23092968664398	0.617840252785105	-8.46647602363873	2.5292886804158e-17	1.51561581795171e-16
ESX1	112.02325946563	-4.30321109912635	0.546773441354079	-7.87019041830102	3.54101869788441e-15	1.8807635547457e-14
LOC107051772	37.8031283195157	-2.27399674036307	0.524039468195943	-4.33936159081973	1.42897233054073e-05	3.78361109643173e-05
TACR3	119.899505989641	-2.95797634107994	0.398234127384293	-7.42773192370205	1.10475569059604e-13	5.37998197807626e-13
HMGB2	10742.8857428653	-2.01792665068318	0.0909476935008218	-22.1877715971428	4.50783580409491e-109	4.07512933173229e-107
PLACL2	8.69168862911016	-3.37227184895553	1.21585220425819	-2.77358698462285	0.00554420162909822	0.0106707756200811
EPHA5	20462.8083056106	-3.39087798501051	0.0792650449753973	-42.7789826658522	0	0
LOC107051721	16.7375037680889	-3.06261080319176	0.796337965194146	-3.8458681326905	0.000120126358422545	0.000286427944456701
CENPE	3462.51241319998	-2.00258127236467	0.118682509697688	-16.8734321296855	7.05739756602125e-64	2.46925723483836e-62
SLC10A4	42.1119952639509	-2.91734474247137	0.501147504647212	-5.82132947968096	5.83813500654767e-09	2.04315023070723e-08
LOC124417906	49.8119177456716	-2.61079208862668	0.551350049080139	-4.73527134527778	2.18762216583202e-06	6.22155272298027e-06
SLBP	1135.95143090917	-2.18463140721607	0.160706227435333	-13.5939436951511	4.3499550659653e-42	7.6853521597e-41
STRG.8315-gene	8.09744056286048	-7.30265701970974	1.85879663958804	-3.92870143198031	8.54057959585114e-05	0.000207332581819129
EMX1	706.461640737834	-5.70961856971162	0.461557253376055	-12.3703365681044	3.78233182637499e-35	5.11462015914292e-34
LOC107056278	5.07972772584561	-5.15695865216946	2.04318224404439	-2.52398368633113	0.0116033313154818	0.0212596427363597
LOC107056280	219.573439332866	-3.09813700631212	0.234049280820174	-13.2371139764044	5.35679986412551e-40	8.75222465873497e-39
WBP1	1635.34453356419	-2.07193228887113	0.11849783534872	-17.4849800654483	1.86478208727029e-68	7.14191488004227e-67
RAD9A	288.888857898591	-2.11789814553223	0.182953157554724	-11.5761770599599	5.44191858563487e-31	6.28910630055623e-30
BUB1B	4130.38744529768	-2.71217903235728	0.0781863083876241	-34.6886697720926	1.16758835474707e-263	6.93119366989688e-261
KNSTRN	1639.06272459286	-2.40817328757583	0.102491151937216	-23.4964018069681	4.43927272222558e-122	4.94118799438221e-120
FANCF	307.034751699003	-2.26607504747066	0.219254579202636	-10.335360181355	4.87576941948762e-25	4.34597485443719e-24
SMTNL1	14.5592206795384	-2.83357952777917	1.06977077922785	-2.64877259951373	0.00807846687368669	0.0151521239129527
TIMM10	352.768375575196	-2.13073821674796	0.17740348537036	-12.0106897127736	3.12230057700719e-33	3.92691037965544e-32
RTN4RL2	99.3848464956852	-2.53520979321251	0.327259565322476	-7.74678592118264	9.42476513827549e-15	4.91063903883991e-14
NUSAP1	3045.24111917879	-2.45832384399196	0.0905408820723391	-27.1515340664325	2.42858110683882e-162	4.85961808221264e-160
LOC771552	633.933022521822	-3.22248251795232	0.163010426294142	-19.7685669022027	5.55310481121168e-87	3.23187070532251e-85
LOC124418040	121.235489407631	-3.05448241927582	0.358330916123607	-8.52419448569761	1.53876890665509e-17	9.34331246458249e-17
LOC112532577	440.685642109047	-2.60015627087227	0.17426724615005	-14.9205104706449	2.42411757225387e-50	5.65807468470108e-49
MEIS2	10941.3883885059	-2.88189839372397	0.0681134126364818	-42.3102922342848	0	0
STRG.9090.0-gene	232.653877999172	-2.25314333528747	0.280245872332752	-8.03988053965762	8.99260968256698e-16	4.9337457127799e-15
STRG.9094-gene	3.75967972155909	-6.18840459357339	2.44291816192175	-2.53320176256138	0.0113025874960917	0.0207555971043409
LOC124417991	38.7424985374768	-9.54526873993995	1.5357205258284	-6.21549857503599	5.11619378920374e-10	1.9357190395566e-09
LOC124417992	82.2986791277763	-8.18144629399544	1.09372773862745	-7.48033171789403	7.41352433459439e-14	3.6552451515723e-13
FOXG1	3816.60756893682	-10.2149821907633	0.31297198909211	-32.63864673767	1.16122012751437e-233	5.30260750023163e-231
STRG.9099-gene	3.96257145322887	-6.27426223345049	2.29954084315162	-2.728484798231	0.00636260227275187	0.0121293428174186
LOC107053545	24.092982787497	-2.58717741475301	0.761491404865227	-3.39751361371032	0.00068001204408929	0.00148593061266088
DEGS2	12.0232023457481	-3.06652165012965	1.07703192177579	-2.84719662261599	0.00441061112303142	0.00861845221528051
DLK1	2246.92447726046	-4.1238089858672	0.0906779568780761	-45.4775242831286	0	0
LOC121111011	990.248375162242	-2.42850656551555	0.135724003652345	-17.8929776617564	1.33765447996751e-71	5.45132463014679e-70
SIX6	14.0733714738571	-2.31675660544844	0.802455669127984	-2.88708360421458	0.00388830896374439	0.00765920742565245
DLGAP5	3954.30398085916	-2.1286143246767	0.0735195990238747	-28.9530186907774	2.57115765543649e-184	6.636195171836e-182
WDHD1	1431.53073324681	-2.10334053672691	0.108026653002274	-19.4705702553112	1.95087635706088e-84	1.03710916545962e-82
CDKN3	344.25110216786	-2.11589898140761	0.185017668426877	-11.4361995770359	2.75699746446829e-30	3.08413114602485e-29
RPS29	6328.88571097199	-2.58448334809252	0.100746319316651	-25.6533773702377	3.87665567014164e-145	6.00342268083065e-143
CDK1	5608.77835039159	-2.07429181803955	0.0770877904532265	-26.9081758063638	1.76203477408136e-159	3.4483601419357e-157
LOC768380	181.043717594016	-2.09816830786842	0.247011556536674	-8.49421111014661	1.99281803648312e-17	1.20264643889285e-16
DD1CR	25.2446770976799	-4.37948844866844	1.02662461191948	-4.26591024394022	1.99088813558089e-05	5.1873777332202e-05
KIF11	7195.72380305776	-2.15575993812314	0.0670135113122382	-32.1690342127983	4.78590596920284e-227	1.98214417222171e-224
CRTAC1	59.7072332741588	-4.37189358172673	0.556962167102883	-7.84953420529038	4.17585277641596e-15	2.21332625283309e-14
ARHGAP19	2626.8187259914	-2.94163050013615	0.0831465689231639	-35.3788561360184	3.61062784851012e-274	2.21729901221092e-271
DUSP5	91.2882310872849	-2.19008175787754	0.398502208903184	-5.4957832326837	3.8898007949215e-08	1.28236694477521e-07
LOC107053730	35.5984601101057	-2.88725539832293	0.617904938876908	-4.67265305173114	2.97333794837071e-06	8.3851426005596e-06
MKI67	7918.06534869953	-2.46847938719216	0.0813034022520485	-30.3613295239433	1.78065373279795e-202	5.56344953112256e-200
SATB2	1401.03861628537	-6.25094592172029	0.41534124906991	-15.0501447561933	3.44479711718424e-51	8.35809153405097e-50
FZD5	150.560693403203	-2.82195789277778	0.303815399578616	-9.28839649567388	1.5663013599503e-20	1.10516089220899e-19
EEF1B2	380.304612866024	-5.01337863534244	0.225385874820199	-22.2435351786879	1.30276996370725e-109	1.20212592143329e-107
NRP2	9741.93229042701	-3.21563508266339	0.218428964244432	-14.7216514704751	4.68087869668965e-49	1.04072120735763e-47
NEUROD1	2393.36701009163	-2.52863187488061	0.313104516106512	-8.07599937019248	6.69262266554221e-16	3.70151916306339e-15
SP9	589.413824863169	-4.41184147347318	0.223754235189236	-19.7173540413299	1.5302734296518e-86	8.76290659442732e-85
LOC112532816	6.05144758571148	-3.78798159988667	1.65330496983707	-2.29115720873927	0.021954322864883	0.0383430946259391
CDCA7	3348.89442096129	-2.06184970239231	0.101661347057258	-20.2815500883637	1.87140041565647e-91	1.16530664344147e-89
DLX2	1025.120041772	-7.53604967393879	0.511240940883787	-14.7407006585019	3.53102231477589e-49	7.88019754434134e-48
DLX1	1649.28346115947	-7.21798037176205	0.558581106166565	-12.9219916178291	3.38270662180715e-38	5.06666292916429e-37
METAP1D	684.111089744489	-3.55923945653635	0.135756205523969	-26.2178766915221	1.66219253803386e-151	2.90215557939657e-149
LYPD6	77.2195779863395	-2.0908587936447	0.438433257029073	-4.76893292222594	1.85204309974835e-06	5.30785895774353e-06
DDR2	429.070230222343	-2.65761420532144	0.180281148267674	-14.7414981037037	3.48957030802134e-49	7.79746017761005e-48
NOS1AP	1670.01676069436	-2.34489526994636	0.0910149301063361	-25.7638528888253	2.25488963084871e-146	3.55374596776855e-144
TMEM121	3616.7835529419	-2.10402670524474	0.107146773723607	-19.6368647615301	7.48808015199669e-86	4.20678925636937e-84
LOC107053926	32.5511290726559	-2.01414719203513	0.661876962414656	-3.04308399658922	0.00234166960579677	0.00477039510519728
LOC121111407	287.770375144782	-2.06999535553073	0.239593037991035	-8.63963065407677	5.63950382479167e-18	3.48971242584138e-17
NUF2	3069.13058147703	-2.13376780926317	0.0745180869664516	-28.6342268853976	2.51993231329185e-180	6.06452359019116e-178
CENPL	482.014570594586	-2.39975494139979	0.16761629288695	-14.3169551125816	1.71473071324266e-46	3.4820569295483e-45
XPR1	37936.3123829166	-2.05416576169256	0.0483708182178071	-42.4670459871681	0	0
TNR	2736.36569052695	-2.81826248768281	0.131595964921573	-21.4160250989642	9.47365286827022e-102	7.17941633749039e-100
STRG.11145-gene	3.34343534062084	-5.86103789891697	2.36462970271003	-2.47862821489547	0.013188869977855	0.0239234656178061
LOC124418139	10.1960266834343	-3.74718992052002	1.24406862076187	-3.01204439850371	0.00259494640834079	0.00525510582057551
PIF1	480.012956336288	-2.41375602318163	0.259435279969888	-9.30388505164675	1.35405473024714e-20	9.58440409021119e-20
CDC20	2840.15408062831	-2.92761416759788	0.129933446886855	-22.5316439896127	2.03270566893057e-112	1.95678136529647e-110
KIF2C	2062.38259693541	-2.25297448797944	0.102309679337997	-22.0211274491085	1.80711666653105e-107	1.58536653764786e-105
DMRTA2	1120.4225911595	-3.86088333840608	0.218462603573258	-17.6729713701841	6.7733360145868e-70	2.69857586317173e-68
CDKN2C	360.868438942132	-2.52142561459002	0.197865483636663	-12.7431301723148	3.40455897629955e-37	4.92141159163301e-36
TMEM61	15.1301772678643	-3.0073476230977	0.974518699548526	-3.08598246959339	0.00202880783100116	0.00417121203674666
DGKG	289.847797064259	-2.21704667419564	0.245813696172452	-9.01921540059453	1.8944118500764e-19	1.26405322735146e-18
SUMO3	10.4749834347978	-7.67479499694001	1.76414267332787	-4.35043894860404	1.35865280354469e-05	3.60224025284016e-05
KNG1	10.0964611206542	-2.27454337647663	0.953113259369902	-2.38643556168794	0.0170125885002755	0.0302903998220018
LOC107054087	1597.70671231293	-2.06156502293891	0.0906076065078579	-22.7526705802577	1.35025709584273e-114	1.35857223841035e-112
STRG.12061.2-gene	29.9789189875558	-3.48359906663231	0.727642019539217	-4.78751772587063	1.68856827834742e-06	4.85419087475209e-06
SPTSSBL	8.56176277213966	-3.99979098501601	1.43729005815843	-2.78286972230286	0.00538804365205193	0.0103881854930597
P2RY1	1595.57305685049	-3.45613687010015	0.106633051583911	-32.4114973618708	1.89030186237111e-230	8.01532996832548e-228
PCLAF	269.254125203058	-2.49113886867934	0.215244951224771	-11.573506623521	5.61403070661279e-31	6.48380498405105e-30
PATL2	75.9931656725498	-2.64451903263698	0.376288071198191	-7.02791088810284	2.09648712858027e-12	9.39751806516133e-12
REC114	13.4635406064836	-2.56940566764651	1.00653326372472	-2.5527280222596	0.0106882921956741	0.0196884356343359
STRA6	2104.70894402529	-4.93193384879068	0.120049508614649	-41.0824992597169	0	0
ISLR2	66572.6118063634	-2.91153370604857	0.0598352608211506	-48.6591629432556	0	0
CSPG4	400.585082378312	-2.04470839019441	0.170706756754519	-11.9778995809448	4.63929150147869e-33	5.79390900068962e-32
CHRNB4	39.506995080957	-2.32467261038976	0.487133518793171	-4.77214669224349	1.82272666560947e-06	5.22552144041197e-06
LOC124417110	12.5680547417021	-2.36817315026488	0.845252297945578	-2.80173524049662	0.00508285687727973	0.00984026504266493
LOC100858322	56.5139324331746	-2.52645194922445	0.434586787788507	-5.81345779534824	6.11954058448602e-09	2.13733865991589e-08
SKOR1	53.0422066638564	-3.22754844834055	0.465472977188811	-6.93391154054331	4.09360687276883e-12	1.8045308118104e-11
KIF23	2633.7849678483	-2.34514704851475	0.0953285940232006	-24.6006675388919	1.24257415914937e-133	1.61525570805044e-131
WDR76	854.696792351748	-2.18324091945333	0.129080578463985	-16.9137831998675	3.5609562884911e-64	1.24836753034917e-62
GDPGP1	35.9799559426249	-2.35207136835315	0.526530081842763	-4.46711678869575	7.92808533374866e-06	2.15526288671546e-05
PRC1	2629.25849744908	-2.76537849332483	0.110302335432725	-25.0708970256706	1.03326146193642e-138	1.42646150198649e-136
CPNE2	3050.23750069702	-2.71466403080903	0.0952283880352399	-28.506877904984	9.62654290494187e-179	2.25577766571197e-176
EXOSC6	504.288596404193	-2.05152503362055	0.199041165446392	-10.3070388932841	6.54880327506471e-25	5.79372267886873e-24
MT4	123.878879950566	-3.23276201724569	0.380195722875506	-8.50288896675528	1.8492976791555e-17	1.11792743951393e-16
SHCBP1	993.624829387902	-2.00838202229545	0.143160810236792	-14.0288534199655	1.03816459185912e-44	1.99446313014229e-43
LOC107054293	735.902825093415	-2.08005303585423	0.119495240940517	-17.4069947847517	7.30176158879641e-68	2.74339814630538e-66
CA7	14.5923635574484	-5.12764243297963	1.39311980867397	-3.68069020413996	0.000232603473558241	0.000536515381504821
KCNG4	118.581182784779	-2.00896936077802	0.518021407000211	-3.87815895951419	0.000105249940790527	0.00025268215092188
GSE1	4353.48567566656	-2.86741302891822	0.0801077676904057	-35.7944443040776	1.34762191823536e-280	8.57135669351912e-278
CDT1	1119.61046354085	-2.99992169599919	0.138712922018118	-21.626836579849	1.0043909123518e-103	8.05729628742038e-102
CDH3	68.9943087040494	-2.17754686561807	0.610856656337079	-3.56474279690335	0.000364213167164697	0.000820839318404973
HAS3	183.943178793002	-2.77224225456626	0.252812758355092	-10.9655947453113	5.59315971393032e-28	5.701693265334e-27
CHTF8	357.572444216857	-3.46309644011509	0.215917255214494	-16.0389980720847	6.82465043625372e-58	2.00561385510301e-56
NICN1	291.385777231218	-2.23980141191346	0.221979581799758	-10.090123576924	6.10925596416346e-24	5.16617946181325e-23
TRAIP	876.171000392098	-2.53376075313585	0.130198282378011	-19.4607847880778	2.36141146741369e-84	1.25161835783245e-82
SEMA3DL	90.1421646581859	-2.25368921127602	0.349029860639216	-6.45700974452041	1.06792023843196e-10	4.23859851264427e-10
KBTBD12	31.250830343303	-2.14243616664292	0.765780618808099	-2.79771531692395	0.00514654516015686	0.00995166370871158
MGLL	940.043710461651	-2.78606171542656	0.386376454583616	-7.21074403570737	5.5646971301047e-13	2.59157142233354e-12
MCM2	5965.83382246782	-2.30680259229023	0.11062587825402	-20.8522872649502	1.45307950866231e-96	9.99146446709156e-95
UROC1	182.253668483909	-2.39982240429999	0.302143492615331	-7.94265791901493	1.97894160984124e-15	1.06538606800673e-14
OGG1	108.886653586451	-2.54227434976762	0.350554552833809	-7.25215042627863	4.10205926537313e-13	1.92145116930642e-12
RPUSD3	252.195331352569	-2.17309617663307	0.29722005430309	-7.31140495121858	2.64363496103749e-13	1.25632303743826e-12
LRIG1	4754.04303115428	-2.18261158944744	0.114100346828917	-19.1288777826422	1.45165602512964e-81	7.26195004256567e-80
LOC121106596	17.858531195302	-2.09449644145701	0.883247347374486	-2.37135888115945	0.0177228131100924	0.031424290987419
CHL1	32780.6439204798	-2.03920078026657	0.0466780401690389	-43.6865123917339	0	0
LOC107050560	126.129432003864	-2.09442348509647	0.287562495264121	-7.28336803160921	3.25587412540538e-13	1.53477666223781e-12
PCDH1	2908.86815363538	-2.0521938645262	0.0816913387474021	-25.1213151356449	2.90956752051971e-139	4.08003842306578e-137
FGF18	130.008066546469	-2.07686773520311	0.298010804434598	-6.96910214092223	3.18970066695853e-12	1.41694635015876e-11
PTTG2	1577.03430868017	-2.24649001079711	0.103794266790555	-21.6436811036035	6.97097768479753e-104	5.61747247007055e-102
LOC101751218	101.680603795253	-4.11352706344928	0.39282686920821	-10.4716031053084	1.16650560501635e-25	1.07139238368934e-24
LOC101749540	1951.58683878206	-2.45253611660178	0.0870025021930393	-28.1892595589968	7.9187006637524e-175	1.78511569773122e-172
LOC121106742	58.7900677172863	-3.80532556159491	0.508554395335614	-7.48263233293586	7.28484778077912e-14	3.59279573879522e-13
NEUROG1	457.394618012169	-2.79229145632485	0.168157744606678	-16.6051909345956	6.3916450473797e-62	2.08860195685844e-60
PPP2CA	241.577370212617	-2.12087293803301	0.216936832950215	-9.7764538607408	1.42102263672363e-22	1.11681342177454e-21
STRG.14101-gene	26.7772998149483	-3.81527531003928	0.971508958429998	-3.92716431169604	8.59532634171055e-05	0.000208519502546687
STRG.14102-gene	94.9826220712024	-2.11216993853094	0.377961525114316	-5.58831996958448	2.29276901422028e-08	7.68817988594408e-08
SREBF1	1946.53476023937	-2.24966524502498	0.149288907746482	-15.0692056026379	2.58198914925888e-51	6.29899243276046e-50
SHMT1	557.150441619285	-2.03833982085936	0.219847749200554	-9.27159740443785	1.83378656899553e-20	1.28929747363764e-19
SSTR5	1139.32957620747	-4.9232370029216	0.151634343788464	-32.4678227894712	3.03560537763613e-231	1.31856332122736e-228
PLK1	4808.15020469042	-2.55602955078752	0.0916753794024973	-27.8813086724776	4.49665639840198e-171	9.88653750606676e-169
FAM109A	133.927111795221	-2.18820620282596	0.286378369816849	-7.64096186533018	2.15604919670678e-14	1.09988771538674e-13
WSCD2	1024.55217848906	-2.15035856549857	0.11998449052555	-17.9219710487554	7.94621192979201e-72	3.25319743121071e-70
FOXN4	504.732297118443	-2.00458616434826	0.153889214142801	-13.0261641500626	8.68660404484603e-39	1.34171493004911e-37
SEZ6L	4633.4363477417	-2.07168728688478	0.0744764252633989	-27.8166853411384	2.72579059258439e-170	5.91995178821164e-168
STRG.14742.2-gene	22.5523504678765	-2.09412671222904	0.771826797330438	-2.71320809211615	0.0066635247530565	0.0126555094728787
STRG.14743-gene	62.11190671399	-2.07035213720453	0.378747258590306	-5.46631583528912	4.59485335370604e-08	1.50616129902726e-07
STRG.14746.1-gene	12.0020582463842	-2.79903543108232	1.01090642840584	-2.76883730524525	0.0056256719623836	0.0108158903139468
MN1	16242.4044782378	-2.20748810768096	0.0608655623545922	-36.2682611033892	5.12244516130081e-288	3.50867791836946e-285
LOC124417243	28.272028753849	-3.52803137264835	0.676416672948027	-5.21576642585128	1.83058732161205e-07	5.72850634520981e-07
KIFC1	3494.09076353635	-2.55838915697965	0.114939001960275	-22.2586686272417	9.29674672761254e-110	8.62321679541936e-108
H2BL	8.59557172345241	-3.46460179410845	1.22463759203686	-2.82908332770188	0.0046681542793745	0.00908878971918448
TAP1	153.179846726619	-2.1249636550726	0.282383952120085	-7.52508646160228	5.26854484497895e-14	2.62161260531518e-13
TAP2	51.4219740238125	-2.55378070631274	0.457979029332832	-5.57619572676287	2.45835320397599e-08	8.22638335392867e-08
C4	76.365660230177	-2.08085699002881	0.531752578964345	-3.91320526189368	9.10790511768127e-05	0.000220294285265226
CYP21A1	86.1490248151941	-3.16931063663874	0.423192738555202	-7.48904777397388	6.93750871902787e-14	3.42528674181223e-13
LOC107050604	125.355163322083	-2.24153286599253	0.286764153849665	-7.81664247745428	5.42509059015169e-15	2.85337974955734e-14
LOC124417284	8.79421413139118	-3.39242103694044	1.32829500996006	-2.55396655976479	0.0106503484632342	0.0196286925159618
LOC107052217	66.6842386839159	-2.42083112294483	0.423651314866412	-5.71420656090299	1.10217055409229e-08	3.78637256902579e-08
LOC417142	51.0947616548677	-3.20709605000091	0.507658231627468	-6.31743139418716	2.65946438527714e-10	1.02760688299849e-09
PHF19	143.484135434146	-2.95696707827328	0.29623977721467	-9.98166791129645	1.83358279817175e-23	1.51598310365092e-22
LHX6	1868.48649198007	-6.199701927522	0.202231592805894	-30.6564461145921	2.16839972429549e-206	7.15130197962561e-204
PTGS1	153.942891021838	-2.97704044311697	0.333541740725457	-8.92554088325458	4.43526526050394e-19	2.89438032335342e-18
TBC1D24L	69.1628232123196	-3.23567983057754	0.401949426068719	-8.04996753503104	8.28160011492174e-16	4.55910406326557e-15
USP43	746.087310544641	-2.8822866790616	0.150376664705727	-19.1671140246524	6.96680373857552e-82	3.51478209009324e-80
EVPL	61.4690987268238	-2.02840071891679	0.483354776215871	-4.19650496638703	2.71065520615283e-05	6.9669589502635e-05
LOC107052236	30.4945643563188	-2.79678296112228	0.697759158202107	-4.00823540364366	6.11741271806844e-05	0.000150893356088755
KPNA2	9262.0988444902	-2.03482118083787	0.0626394593224072	-32.4846542873971	1.7564062804443e-231	7.81995986210812e-229
SOCS3	27.2378449397445	-2.19459242280479	0.795196079441507	-2.75981293110263	0.00578344679995971	0.0110964667162769
TK1	3627.17923506614	-2.87535278139948	0.109434034557758	-26.2747580587639	3.72711786770077e-152	6.57190515899833e-150
LOC107050025	6.47832605815797	-3.25934390629594	1.40249773490064	-2.32395662765676	0.0201278187456759	0.0353821265464161
LOC121107219	6.03552396114619	-6.31161404766259	2.00380040167996	-3.14982172993429	0.0016337011706934	0.00340048903095824
SPNS3	66.7681089840998	-2.56441346095268	0.433169187666211	-5.92011974528703	3.2170729537352e-09	1.14907445313017e-08
SPAG5	2681.70490296077	-3.94188857174787	0.117992069965919	-33.4080804997018	1.04640263482569e-244	5.17649570100298e-242
SEZ6	4035.95899821757	-2.52744104615526	0.0824132830395588	-30.6678845076718	1.52636834826366e-206	5.12888564419387e-204
E2F1	1003.64065375215	-3.54801747867428	0.16600877734883	-21.3724691870896	2.41042356299185e-101	1.81127566385324e-99
RBPJL	28.7983357901861	-2.84749313588636	0.640028468368863	-4.44901012472664	8.62669500320777e-06	2.3344903709486e-05
MATN4	66.7943636062567	-2.33774355140458	0.455749388159762	-5.12944967593701	2.90590439610797e-07	8.9272470916486e-07
KCNS1	904.897237115195	-2.08143684705739	0.183557930558381	-11.3394002684912	8.37161965864852e-30	9.22017158323262e-29
HNF4A	19.0269323055204	-2.35025261691491	0.744973883917422	-3.15481209160807	0.0016060150664955	0.00334794829910083
EYA2	703.949856154444	-2.49801657126485	0.258808691153537	-9.65198100624417	4.8215168273365e-22	3.68525292609596e-21
NTSR1	241.970182615826	-2.014200132158	0.223621921264847	-9.0071676370783	2.11446717555469e-19	1.40509499736767e-18
CHRNA4	1381.66616954252	-2.01773292239519	0.103285306177763	-19.5355273374753	5.47772192495733e-85	2.99241563685782e-83
RSPO4	418.923517574302	-2.25155038476413	0.206770796509554	-10.8891121124065	1.29900508307263e-27	1.30552943140183e-26
TPX2	8690.46858918199	-2.33138656605346	0.0895217008339034	-26.0426974056163	1.62764954432933e-149	2.73460478631708e-147
BPIFB2	218.669949126687	-2.11123942076355	0.409525808895006	-5.15532690469536	2.5318883062832e-07	7.82683541860744e-07
UBE2U	1565.93199214857	-3.32699729380204	0.126183274319666	-26.3663889825334	3.3299940111011e-153	5.93038633436995e-151
RBM38	2409.72761603122	-2.58101314905643	0.0874439070893875	-29.516214850945	1.78319646327281e-191	4.88568397145008e-189
TFAP2C	856.890615594057	-7.39763320809201	0.277669949049839	-26.641821462517	2.2261454044295e-156	4.1732024744721e-154
LOC107054835	24.2651648969318	-2.7333398119269	0.640487683610324	-4.26759152731792	1.97594709249178e-05	5.15070869001553e-05
KCNG1	1461.04775159558	-3.27584129135659	0.135960378647174	-24.0940877331447	2.8831602271194e-128	3.44605372381002e-126
PRDM16	2020.58771363384	-2.60214453280152	0.111795215090234	-23.2759920064668	7.76213997375441e-120	8.22833040432097e-118
LOC419389	934.675454330462	-4.84036783673957	0.206712927540278	-23.4158932115962	2.94393434263498e-121	3.21647403116481e-119
LOC107057363	1292.89929773562	-3.48216907395599	0.221694455166909	-15.7070643527568	1.35300746292958e-55	3.74156986138399e-54
TMEM88B	211.547701626885	-2.87017137293457	0.33670306983054	-8.52433978216802	1.53683873062602e-17	9.33477522295999e-17
LOC771069	1007.17226305088	-3.36191167188267	0.42438000517728	-7.9219370160436	2.33838761603298e-15	1.25586082792314e-14
FAM132A	101.155494991288	-3.40972157964762	0.401076355776293	-8.50142754750034	1.87273247953658e-17	1.13132607625736e-16
HTR6	37.1348238867462	-3.90200203211382	0.763987371731971	-5.10741692401004	3.26592607974452e-07	9.98847287552296e-07
HSPG2	1545.48005855127	-2.29983162270991	0.0991730595108511	-23.1900844246745	5.73307009089129e-119	6.04143463009958e-117
GNRH1	90.3090995615241	-3.89351417162098	0.742704034044644	-5.24234956745495	1.58544638973091e-07	4.98327122391772e-07
DOCK5	1338.7535743574	-2.25076706044703	0.128794146075977	-17.4756938030342	2.19459828859422e-68	8.33339038839542e-67
EGR3	149.979938175918	-3.04322359075175	0.334198687525692	-9.10603094609042	8.5450962527763e-20	5.8039519132606e-19
LOC112530184	7.99634575065736	-4.7979130478674	1.54612459200912	-3.10318655602827	0.00191448915210939	0.00394711013080761
LZTS1	1566.57016193523	-2.88529168196872	0.1058957321078	-27.2465341571229	1.82667644865472e-163	3.696736462965e-161
ZNF703	289.749754352143	-2.48848584506533	0.192208835126453	-12.946781782576	2.45011811629772e-38	3.68843225132258e-37
DGUOK	575.423146813522	-2.08887251010237	0.161077729276756	-12.9681025395719	1.8556728539068e-38	2.81017668836957e-37
H2AZ2	4902.5538314005	-2.01950765456753	0.0861858084924724	-23.4320207687547	2.01635146622799e-121	2.21661748531199e-119
TCF7L1	854.639326335315	-2.83138450167192	0.146867547295347	-19.2784897263796	8.14191639249629e-83	4.19073378710886e-81
ADRA2B	111.251932501001	-3.69205738442138	0.418824362734554	-8.81528801313156	1.19377775526873e-18	7.62279958536424e-18
GPAT2	289.165079706696	-2.8852148729415	0.213381353376636	-13.5214011312828	1.16927362190294e-41	2.03355409496773e-40
LOC121107486	2.67430446803806	-5.56880334631375	2.24998330396622	-2.47504207542215	0.0133220480043032	0.0241527387670402
CITED4	799.865221775601	-2.91829216703633	0.144484720329507	-20.1979293061644	1.02089163677333e-90	6.31286776364453e-89
LOC112530237	14.088495434955	-2.20764366805747	0.977417645201926	-2.25864928763526	0.0239052093217291	0.0414253062966502
E2F2	163.288520517043	-3.82928999046866	0.33431382128582	-11.4541779210344	2.24079108556476e-30	2.51774438125065e-29
LOC426743	265.031133381115	-2.01518985170308	0.184285129588508	-10.9351734250225	7.82562108638212e-28	7.92755892647208e-27
CHEK1	728.019258532837	-2.81202115852904	0.136479030797876	-20.6040528137514	2.52409243950722e-94	1.65263096526412e-92
STRG.17367-gene	58.7478197139406	-2.7772871935116	0.452841785737484	-6.13301881801522	8.62269438095446e-10	3.20922809258972e-09
LOC101749531	893.100046553014	-2.69280944140611	0.207342706328914	-12.987239768803	1.44546789576422e-38	2.20208192948374e-37
STRG.17477-gene	81.9300690775815	-2.78343655158347	0.390850115032558	-7.12149349463951	1.06763774904055e-12	4.88278394264593e-12
LOC107051565	1722.4090021398	-2.35081310363087	0.100713029610076	-23.3416978193621	1.67350933938653e-120	1.78464238473861e-118
CRABP2	439.34624217912	-2.67462765341789	0.200277653266422	-13.3545985275748	1.11356888983852e-40	1.87621081921799e-39
RRNAD1	100.214652770842	-2.03684201961866	0.325991288968509	-6.24814861177295	4.15346395641176e-10	1.58188707441696e-09
LOC408038	67.6773114498425	-2.72251093969988	0.473861692383698	-5.74537039701321	9.1719986673105e-09	3.16803964829582e-08
CKS1B	1764.42597105111	-2.65687305209985	0.103496887080037	-25.6710431304588	2.46192623835887e-145	3.84600389288888e-143
MRPS21	178.647781980397	-2.68604173016592	0.300815288474848	-8.92920617095069	4.29076558665778e-19	2.80213583911948e-18
PPOX	312.134469854939	-2.05325323742431	0.192870611114616	-10.6457548174829	1.82499104806293e-26	1.74363012741162e-25
RNPEP	1179.41918312089	-2.15372385293428	0.122146856093991	-17.6322495871445	1.39312117597077e-69	5.44081031203145e-68
TMEM167B	524.252825528032	-2.19028087769472	0.159395691250616	-13.7411548612752	5.75504083814123e-43	1.04904321685217e-41
PLXNA2	15375.8975548207	-2.68253630829324	0.0657080434345737	-40.8250827155472	0	0
FAM212B	321.887679614662	-2.73511916524746	0.203767140609157	-13.4227685438922	4.44781094322244e-41	7.59454123565181e-40
MOV10	5.46164896989777	-4.45434246832884	2.02891039640463	-2.19543577489782	0.0281323532305144	0.0481184286095112
FANCE	181.012041606884	-3.43660980215178	0.275747559049258	-12.4628838565272	1.18988570473706e-35	1.62879896354053e-34
MKRN3	20.9624557015094	-3.0811989169559	0.721721428812926	-4.26923573825957	1.96143881743693e-05	5.11813390472298e-05
TCP11	145.96754014964	-2.25467529060004	0.30435035663375	-7.40815721570939	1.28066432540877e-13	6.20608189692647e-13
LOC101750261	74.6452439973572	-2.10839832834234	0.424541593723219	-4.96629390268157	6.82445058239839e-07	2.0303481527219e-06
MDFI	143.008510460046	-2.9694344720221	0.310875044466989	-9.55185861609881	1.27390021721909e-21	9.50037226484709e-21
LOC107055210	42.4146125979546	-4.9947534571719	1.82769205706372	-2.73282002724038	0.00627946342126038	0.01198103321933
LOC107057545	85.8608150651541	-2.55165057788231	1.0916586204944	-2.33740707028603	0.0194180278529218	0.0342493471360487
DBF4B	263.245864823486	-2.11120388824427	0.206008582429374	-10.2481356036128	1.2064817427022e-24	1.05583456293776e-23
KIF18B	455.860116266183	-2.75975917879086	0.184932388310644	-14.923071096422	2.33284453415909e-50	5.45218219276105e-49
FZD2	296.454919575562	-2.42475429893032	0.19988139814273	-12.130965269709	7.23910632167957e-34	9.32185426484392e-33
CRHR1	774.114795845094	-2.74940895700777	0.182160891314294	-15.0932998689825	1.79248780204036e-51	4.39702689621719e-50
RPRML	1415.03091024968	-5.81718315247477	0.172681089415899	-33.6874360252859	8.83057055742652e-249	4.49324660163454e-246
ITGB3	544.627470173592	-2.87144497114084	0.150230084993815	-19.113648050316	1.94392454329323e-81	9.67021010936012e-80
NEUROD2	2758.48639144973	-3.6085293290923	0.091187801190938	-39.5725007288684	0	0
LRRC3C	318.985668169034	-2.61538183312902	0.223238161551108	-11.7156574617743	1.05965989126456e-31	1.26146276761568e-30
CDC6	157.394103511626	-4.63280515385126	0.387627315561921	-11.9516993974879	6.36110305983404e-33	7.89441703084212e-32
TOP2A	18533.9730374671	-2.876814952655	0.0624475207851023	-46.0677208076017	0	0
P3H4	281.128415831141	-2.02705374187647	0.231561901041127	-8.7538309746233	2.06229894497827e-18	1.30054822631438e-17
FKBP10	728.920140904989	-2.47550576203968	0.179877604144135	-13.7621677463309	4.30424516538424e-43	7.91066069662826e-42
HSPB9	37.747943410142	-2.01299200254508	0.561683853604067	-3.58385235685276	0.000338563509207788	0.000766523968405987
LOC100858505	213.367806713823	-2.51829957191877	0.257289559538054	-9.78780319123792	1.2702567306994e-22	1.00097354500113e-21
NMRK2	1469.6736289151	-2.85705564224295	0.151154336177499	-18.9015791044719	1.10689579715787e-79	5.32775871664444e-78
ANKLE1	210.230061063788	-3.91687725593772	0.261124219950581	-15.0000534484278	7.33602261336223e-51	1.75365404995125e-49
PLVAP	479.178346390348	-2.11754589910296	0.186166540660867	-11.3744708989378	5.604167799572e-30	6.21448470377197e-29
NCAN	35978.3189656446	-2.03700738899548	0.105594915289643	-19.2907715623241	6.42079164716277e-83	3.3144312592557e-81
LOC107055358	20.5229375091192	-2.09995614383379	0.687720083376658	-3.05350417210903	0.00226185576691081	0.00462048512880415
LOC425795	343.491746457384	-2.04546326883762	0.198306203794951	-10.3146710979987	6.04880584806209e-25	5.36470036594312e-24
UHRF1	6068.8051444305	-2.05884140787678	0.071265659982424	-28.8896701214098	1.60975519595811e-183	4.03776482884761e-181
LOC107050992	278.00583236607	-2.24316480896736	0.222651655602917	-10.0747726438104	7.14257917212392e-24	6.03139841044831e-23
MIR12266-1	42.1680661454932	-3.01150423485144	0.508857889294274	-5.9181635938239	3.2555606981069e-09	1.16212227846434e-08
NDUFB7	163.164680181818	-3.46977709411807	0.265040392660528	-13.091502994271	3.6824805250705e-39	5.79340067764846e-38
C30H19orf53	8.06290841551636	-2.90313769383054	1.08880945959684	-2.66634135866664	0.00766817876277837	0.0144364549381424
S1PR2	1025.9385689217	-2.5685438491739	0.11883692441841	-21.6140215824703	1.32582811866853e-103	1.05881941548735e-101
LOC107049386	66.1497414343909	-5.2436647998142	1.79113261865163	-2.92756926271693	0.00341622960264532	0.00678635058488683
LIG1	1393.47946961503	-2.56248368283836	0.135192284642663	-18.9543633322822	4.06442763748925e-80	1.97768830043842e-78
RACGAP1	2427.50578674375	-2.60585431209595	0.117670922806956	-22.1452696208642	1.1586582813972e-108	1.03691182579913e-106
NEUROD4	1658.76610105154	-3.10278479160908	0.144812813600946	-21.4261757261293	7.61869535419806e-102	5.7983481009792e-100
AMHR2	276.021518334785	-2.15636564410933	0.246789330629541	-8.73767775376919	2.37951104747837e-18	1.49371562370611e-17
STRG.18768-gene	12.8555193250195	-2.13098185763398	0.977109248238498	-2.18090439884347	0.029190488298361	0.0497848502303688
ESPL1	1343.45606055763	-3.34197811801384	0.150382700657247	-22.2231553457128	2.05138990107797e-109	1.86393891572947e-107
LOC107055405	40.940489054798	-2.09406182377009	0.769817109665327	-2.72020691340631	0.00652410783299783	0.0124119043262321
CDK2	1673.63306729924	-2.74261619258234	0.113446549835768	-24.1754041577527	4.0372470524042e-129	4.92461183262099e-127
TIMELESS	490.759172593571	-2.04552240815908	0.19756235589028	-10.3538065181562	4.02170898869894e-25	3.59731870315115e-24
PRIM1	950.100027561365	-2.08214181807932	0.119133017106199	-17.4774539305358	2.127905057956e-68	8.11474543407674e-67
LOC107050760	20.3770360505015	-2.08927943173954	0.733934098999181	-2.84668532854456	0.00441770063973614	0.00863041144066047
LOC107049257	433.437939517813	-3.89213234250611	0.239673065679187	-16.2393397500739	2.65769188424505e-59	8.07693426049832e-58
KRT18	61.2798020177534	-3.40789215944279	1.17307829743069	-2.90508499467328	0.00367153383687662	0.00725467059812889
DAZAP2	362.468721994358	-2.58884361260667	0.17377314108141	-14.8978351688644	3.40431952365167e-50	7.88394361465703e-49
LOC107049895	80.6927967769295	-2.06443066095236	0.395011422614913	-5.22625560366369	1.72977196349616e-07	5.42514118433678e-07
LOC112531056	6605.63187177172	-2.54324395099992	0.0973903845129425	-26.1139122072358	2.53409844506522e-150	4.33939992386216e-148
LOC121108130	357.850990049576	-4.9441312882738	0.231703879867781	-21.338146305945	5.02476371701131e-101	3.7441848132324e-99
PSMB5	12.1713333084995	-6.4236059960484	1.71736975125508	-3.74037448333646	0.000183746287031457	0.000429327948798639
LOC112531360	470.744453785915	-2.41798734426143	0.162150872694644	-14.911960102829	2.7554342523656e-50	6.40620477811736e-49
VKORC1	330.953673360491	-2.45479664167476	0.173065082035511	-14.1842398986704	1.1470180063845e-45	2.28237359505045e-44
FUS	6320.76261490658	-2.58700943833227	0.105893827576664	-24.4302193766615	8.16733056591133e-132	1.05399992788634e-129
STRG.18896-gene	392.533637458299	-2.08785137252981	0.279209110991983	-7.47773367821712	7.56152363406585e-14	3.72615313777196e-13
STRG.18897-gene	59.6699458604926	-3.20674000502657	0.460458215596379	-6.96423670250567	3.30189046483271e-12	1.4653218860754e-11
STRG.18898.0-gene	5.40580247242919	-6.47787599822421	1.88621713614777	-3.43432146494757	0.000594039249088837	0.00130720931508997
OTX5	114.490542127158	-2.01182758452292	0.292203016697653	-6.88503358815283	5.77739018094686e-12	2.51625193769828e-11
ATP5SL	323.949483006168	-2.05388759165977	0.173234012078783	-11.8561451473266	1.99971514542739e-32	2.43590472126651e-31
LOC107050595	22.2236849804642	-2.38812846652439	0.699299325828661	-3.41503041447164	0.000637748899413042	0.00139735115030104
SKA1	147.505950289334	-2.2337258287839	0.267561168100025	-8.34846792098339	6.91541219310301e-17	4.06055310738449e-16
LOC121108201	29.5286877989281	-2.6671370623549	0.760276306149472	-3.50811545852717	0.00045129314278157	0.00100740531208285
LOC121108203	42.4020623141	-2.14840160503972	0.536579194357027	-4.00388540523662	6.23105566331437e-05	0.000153526383934651
STRG.19113.1-gene	6.56176223422988	-3.66598097098059	1.32501397403776	-2.76674891194477	0.00566183439494168	0.0108795434548464
LOC374195	1616.97543445342	-2.0035749300162	0.0975753806862353	-20.5336112032083	1.07853841814467e-93	6.92304276256136e-92
ALPK2	163.202168223195	-2.4317319929061	0.257680830845071	-9.43699220827242	3.8363353053309e-21	2.79432701237783e-20
TESK1	1030.68702989518	-2.03865432949412	0.119324552430021	-17.0849526604318	1.92099032603093e-65	6.92528678467303e-64
TMEM8B	1764.04960032059	-2.05087448971753	0.101181772444305	-20.2692089708789	2.40491275398516e-91	1.49230283051295e-89
CA9	933.50764423395	-2.4952504854625	0.138540738085394	-18.0109512909082	1.59857546647888e-72	6.65164263610336e-71
PTGER4	102.566163188533	-2.86118550129135	0.439440972212947	-6.5109666194368	7.46687373961532e-11	2.99769058676306e-10
ISL1	434.661998375798	-4.01017658896388	0.296963059146236	-13.5039576992946	1.4819626896187e-41	2.56734178399022e-40
ESM1	68.7278852012017	-2.20886919813589	0.456027902565443	-4.8437150132911	1.27433678041002e-06	3.69800614670394e-06
OTP	26.265042172888	-2.44436253542049	0.709479153387013	-3.4452915547289	0.000570443742681025	0.00125746164295165
F2RL1	127.196521596793	-3.08664266404121	0.317069540404312	-9.73490755405034	2.14012201020338e-22	1.66798393346661e-21
GCNT1	90.2665368446374	-3.71729781823585	0.410664837921835	-9.05190187951614	1.4049952424322e-19	9.42076817487769e-19
SLC28A3	15.9876107292633	-8.25879016207158	1.65828219328485	-4.98032855657213	6.34764142027559e-07	1.89387076652183e-06
LIX1	102.182510695042	-4.433119003525	0.516918906472195	-8.57604345288821	9.81924638786752e-18	6.02380154741759e-17
MEF2C	1865.47942149188	-3.07248837730328	0.116344925570497	-26.4084433613013	1.09600848187964e-153	1.99171582181577e-151
ALDOB	105.397793217588	-2.15042323965463	0.330739979215258	-6.50185455280282	7.93357896192406e-11	3.17860759804062e-10
LOC431648	9.35424591147117	-3.08402767125062	1.07961878510514	-2.85658948676988	0.0042821927569108	0.008385921575525
STRG.20359-gene	5.80731842364263	-4.02600965723476	1.54631027234794	-2.60362343135805	0.00922440456444749	0.0171479562513826
STRG.14858.1-gene	4.12917090742759	-6.23955913771657	2.03683187710965	-3.06336483037116	0.00218863054676593	0.00448015188590282
LOC112530995	436.214663018265	-2.397182634105	0.203532882038809	-11.7778641470222	5.07630937940092e-32	6.10013453021262e-31
PIP4P1	3355.65615391064	-2.80233490115902	0.105194905055514	-26.6394546359461	2.37124215947592e-156	4.39890121021945e-154
LOC107050692	2811.10699104709	-2.45044070850804	0.155870257876062	-15.7210281287689	1.0854784757871e-55	3.02051346488946e-54
TLCD3B	747.02474098101	-3.20185518176184	0.172773282038384	-18.5321199203156	1.1371726857809e-76	5.12706540786635e-75
GANAB	973.844750030231	-2.23255142742643	0.12938802160992	-17.2546994663628	1.03157044801291e-66	3.79571035302931e-65
LOC121108826	32.743291319091	-2.85383158163386	1.02945360562427	-2.77218085986817	0.00556820896326465	0.0107146659564322
STRG.19259-gene	6.33943093299176	-3.04329538629952	1.37731947652215	-2.20957841530281	0.0271344346961188	0.0465411872775863
LOC121108831	18.1765226392711	-2.2086310615047	0.775201612260096	-2.84910535088472	0.00438423602847965	0.00857161701956243
LOC121108839	15.5116027204817	-3.74001548464301	0.883308213629233	-4.23410020074021	2.29468620177784e-05	5.94242643121443e-05
LOC121108846	14.8340725134708	-2.24589661971504	0.794964439597075	-2.8251535639171	0.00472579610196624	0.00919096896144117
LOC121108863	466.821364790474	-2.35418342158305	0.152817708510135	-15.4051742074573	1.51081420890197e-53	3.93363892490279e-52
LOC121108864	7.70196942560628	-3.41094252928912	1.28234192816567	-2.65993215566795	0.00781563929857715	0.0146901024029932
LOC112531297	124.131610332795	-2.61565283961454	0.28749022182312	-9.09823236083427	9.18138975017812e-20	6.22426227867994e-19
LOC121108875	214.097607792033	-2.77323924732069	0.43295526249826	-6.40537138021699	1.50003795667364e-10	5.89196646899004e-10
LOC121108877	285.919314935645	-2.14652616818251	0.208059212816957	-10.3169003627393	5.91003666475729e-25	5.2442373175218e-24
LOC121108894	18.2069706220053	-2.9830156911217	0.84835429893684	-3.51623807984473	0.000437708293030473	0.000978552220760694
LOC121108895	13.1120996660447	-2.33710665304138	0.848120039395359	-2.75563192057995	0.00585788767728613	0.0112296148164466
LOC124417578	40.7220020833307	-2.10873001826553	0.83348173685564	-2.53002546429013	0.0114054248764819	0.0209228689354415
STRG.20509-gene	10.3823763025404	-3.41961762491588	1.37627157548034	-2.48469683297962	0.0129661805018348	0.0235507096947655
LOC107049448	38.2577217096799	-2.90567587637196	0.514713526169819	-5.6452292948161	1.64961243221976e-08	5.59579958198126e-08
MGAM	281.164513039261	-2.97662444021611	0.759863276210783	-3.91731582957881	8.95404055198752e-05	0.000216808304813522
LOC121108911	762.250110907757	-2.42472602994388	0.145923408555768	-16.6164294950471	5.29963694840514e-62	1.7413511884529e-60
EIF5A	3154.38486233359	-2.18230712852186	0.0840608372901295	-25.961044392049	1.36453547138132e-148	2.25009372313241e-146
LOC101751749	609.098418355902	-2.76627063735336	0.173024825232613	-15.9877094725246	1.55649559011631e-57	4.54420163350515e-56
TP53	1043.37646339066	-2.09684714031371	0.101673309647202	-20.623378422416	1.69312480115241e-94	1.11677257717493e-92
GPKOW	584.385754069798	-2.0955978523017	0.138480746195558	-15.1327741211213	9.84559551571146e-52	2.44888562205734e-50
PLP2	61.6897637790411	-2.64542760750676	0.411429554486798	-6.42984340492157	1.27735469592175e-10	5.03617661715086e-10
STRG.20549-gene	131.618548604218	-3.85585118282645	0.332962939919069	-11.5804214840356	5.17907857351754e-31	5.99702277735851e-30
LOC107049632	325.040797400296	-4.5951563483337	0.279285518870544	-16.4532567492827	7.94773170983106e-61	2.54570420899967e-59
LOC112530174	200.466377017805	-2.72657353093863	0.227398347977886	-11.9902961265303	3.99474503854508e-33	4.99595606681526e-32
LOC121108937	325.54760778087	-2.20575204569503	0.631332626850065	-3.49380334848254	0.000476191645268025	0.00105913538286228
STRG.20598-gene	164.178725488733	-2.24015562942461	0.253839681440339	-8.82508052607654	1.09381077084096e-18	7.0020402652432e-18
LOC121108963	7087.48422145802	-2.071346608248	0.067897978569867	-30.5067492711375	2.12054364552318e-204	6.86632032420407e-202
POLD1	601.737161973391	-2.88618137356701	0.17912919744536	-16.1122888659588	2.09137122993324e-58	6.21790154154941e-57
ERCC2	74.4880366418703	-2.49673679252123	0.373459913386394	-6.68542112025295	2.30261522590809e-11	9.6170906562376e-11
ZFPL1	35.7551881963168	-2.498047390631	0.520499278298715	-4.79932921097609	1.59197926024871e-06	4.58318115838495e-06
LOC121108974	554.491730780258	-2.81177830764645	0.177615513736971	-15.8307022201359	1.91076756564522e-56	5.40999357338248e-55
STRG.20649-gene	11.4790246757395	-2.57163715678497	0.899141156002828	-2.8601039331992	0.00423502188017309	0.00830358963602362
