# Supplementary material for: Uncovering the role of the subcommissural organ in early brain development through transcriptomic analysis
Source: Biol Res. 2024 Jul 27;57:49. doi: 10.1186/s40659-024-00524-y (PMC11282827; doi:10.1186/s40659-024-00524-y)
Supplement: Supplementary file 4 — Supplementary Material 4. Table S2. Differentially expressed genes in the SCO HH23 vs SCO HH30. List of DEGs of the SCO at stage HH30 in comparison with HH23. We found 801 DEGs, with 577 downregulated genes (Table S2A) and 224 upregulated genes (Table S2B) in the SCO at HH30. Analysis was performed using the Deseq2 package in R [84]. [file 40659_2024_524_MOESM4_ESM.xlsx]

## Sheet: TABLE S2A
Gene Symbol	baseMean	log2FoldChange	lfcSE	stat	pvalue	padj
ITIH5	52.512647311437	2.96047408585164	0.662706983469301	4.46724443788629	7.92335782474654e-06	2.70220708936169e-05
MCM10	1436.01306238281	2.65422081147276	0.11101393004912	23.9088987327839	2.47494594304961e-126	2.37404430075605e-124
LRRC17	590.159299312024	2.55187576041243	0.142624852703505	17.892223634526	1.35588053264909e-71	5.00443178414119e-70
GTSE1	1567.65842998944	2.65719990262309	0.100896672147418	26.3358527696604	7.45428808364409e-153	1.0088136539865e-150
IL17REL	78.9927354224117	3.45580126221273	0.401115305834664	8.61548091519892	6.96486234802586e-18	5.47221273050565e-17
STRG.328-gene	9.75732889356986	4.05027356743395	1.1996761617125	3.37613907544208	0.000735107503354036	0.00195573099566516
CPED1	118.748178783158	2.23251036723195	0.277158129783902	8.05500588769529	7.94749832091145e-16	5.64472846568235e-15
CAV1	49.5788296756034	2.02374956167573	0.487301835662303	4.15296929658639	3.28188786908477e-05	0.000104438932589285
ANO6	166.544622372204	2.78393881627688	0.259491691038682	10.728431438916	7.48559988913488e-27	8.72387202032822e-26
HMGA2	1042.88889350097	3.64249418106053	0.127910825068114	28.4768249999237	2.26880710641024e-178	4.25901445846344e-176
GLIPR1L	126.606519855129	2.36566408033586	0.292382953171702	8.09097813218483	5.91874817912637e-16	4.22961546095735e-15
ALX1	116.094868323498	6.66136059224668	1.9026433123124	3.5011084574495	0.000463327243209683	0.0012688154044002
KERA	359.539415265828	2.36818805844536	0.17960882646369	13.1852543389571	1.06693556184164e-39	1.89679847643904e-38
LUM	3388.55087449662	4.3919895322875	0.083421512189538	52.6481649278746	0	0
DCN	3584.55787947511	2.15464977671635	0.0841337543169206	25.6098137330242	1.18612032552635e-144	1.41830744130404e-142
USP44	2215.07121925435	2.04688781095912	0.0963365207061613	21.2472673494446	3.49419065905636e-100	2.11078133307287e-98
PDE6H	45.6112658239623	2.07356332865253	0.434545832912216	4.7717943001686	1.82591933458206e-06	6.66462465881947e-06
LOC427882	131.988541459661	2.64359224156218	0.289385981688764	9.13517726786562	6.52997061116614e-20	5.62408618301621e-19
HIST1H103	1575.36685033673	2.0137004086872	0.104171666281362	19.3305961262855	2.96966889412484e-83	1.35011665504248e-81
LOC121106438	8.86043916641929	3.06842175308056	1.24625001882429	2.46212373659605	0.0138117007611705	0.0293732089034615
LOC100857439	7.6261812259323	3.89141238471732	1.36835285813948	2.84386615745326	0.00445697658107385	0.010434477290115
HIST1H111R	16.0815167348163	2.12922386893987	0.73662650684449	2.89050672105311	0.00384621306752252	0.00912697943901158
EMP1	126.292454963782	3.54959448777518	0.312416170764178	11.3617501907561	6.48325880916642e-30	8.45924755533837e-29
CENPM	803.777822441437	2.08090232384684	0.142335527731879	14.6196972534271	2.10333524618327e-48	4.68367687855454e-47
SOX10	337.407437398001	2.15949758449139	0.17082644809409	12.6414709700102	1.24698986385597e-36	2.06350227897606e-35
LGALS1A	22.9744388687584	2.16582714342887	0.646889033983583	3.34806594276545	0.000813776456726729	0.00215060693029598
MCM5	3965.32601281455	2.75084776244894	0.104360309828784	26.3591375587334	4.03260412338853e-153	5.54340179418244e-151
GLT8D2	49.650744546325	4.15239739877618	0.538468971630329	7.71148871624657	1.24358455315155e-14	8.23302962795594e-14
PARPBP	411.749062506613	2.37098448136763	0.183657250815762	12.909833240105	3.96158062672736e-38	6.80051864123955e-37
STRG.1247-gene	5.14623421398762	6.64823869332423	2.07311868171464	3.20687800074503	0.00134183888419996	0.00343487144286846
FOXM1	1119.13046431531	2.83473598742986	0.119368142412489	23.7478436887635	1.156575089322e-124	1.06833269361818e-122
RHNO1	137.878083984748	2.84925212960099	0.283795638342914	10.0398023952651	1.0187803926055e-23	1.03647249965658e-22
AICDA	5.68538398142651	6.71315459146413	1.93964112607389	3.46102920855907	0.000538114423863792	0.00145853153420495
A2ML3	30.3412358236268	2.3733744811074	0.572081430512216	4.14866547753943	3.34419070383854e-05	0.000106305319205414
NCAPD2	3189.89314289231	2.19366407746232	0.0962691268276143	22.7867868936885	6.20011792580385e-115	4.98809487321123e-113
CDCA3	1969.55508089338	2.87179927398719	0.109058640148916	26.3326158300327	8.11857251982506e-153	1.09026183885466e-150
	7.80925785659043	2.56325361816656	1.07662671936509	2.38081924966357	0.0172741855913913	0.0360517312677237
UPK1B	55.1168983528843	4.64121812516877	0.548879816669047	8.45580031223347	2.77179604400083e-17	2.10849740026869e-16
COL8A1	160.586520341006	3.80196924467133	0.276894089001652	13.7307707014599	6.64231631534831e-43	1.29710915249833e-41
TMEM45B	38.4951171149042	2.62108432743301	0.543760060572367	4.82029578390519	1.43345528246995e-06	5.29971671354518e-06
SH2D1B	46.1928128660102	2.05597561488616	0.438066407639435	4.69329667610213	2.68837175400178e-06	9.62740391412575e-06
TRAT1	12.6557988858564	2.54193344644114	0.881955073908189	2.88215751759001	0.00394962235804254	0.00934695772356062
C1H3ORF52	20.428969325567	3.69885361937271	0.830913948257187	4.45154835483376	8.52533296673634e-06	2.88832258748851e-05
LOC121110262	5.1829783516272	3.95968007865344	1.72156714641518	2.30004393781484	0.0214457309128479	0.0439072831560566
CYYR1	634.921675773118	2.93927158802168	0.132216014358818	22.2308288619626	1.7291233195702e-109	1.22214716247192e-107
MX1	20.7039428374684	2.44559277221011	0.733063455496303	3.33612698037768	0.000849543509155318	0.00223902937542777
TMPRSS2	15.4181711951565	2.35265748544574	0.768292963476885	3.06218798985072	0.00219725410737627	0.00544031516190256
LOC101751443	226.122372226195	2.83816570502393	0.281340708390543	10.088002270486	6.24270325582188e-24	6.42980020295801e-23
LOC121107139	284.377383805238	2.99851086898408	0.235140480898372	12.7519976889051	3.03857561883117e-37	5.13528104100238e-36
LOC112532747	12.9024630876868	4.22180687681101	1.71999329075014	2.45454845638948	0.0141061651706955	0.0299556540019465
VEGFD	352.897260396078	6.56713701037961	1.04730430433205	6.2705146758353	3.59856628904896e-10	1.78832252417355e-09
ASB9	212.789321640059	2.13430591705032	0.223627193946611	9.54403567555326	1.37379711803534e-21	1.26163861581594e-20
FANCB	148.853950588375	2.56335839035326	0.265977356453917	9.63750608145239	5.55204129670631e-22	5.21676732819692e-21
TLR7	16.6631973735929	2.27355441651713	0.766839407059835	2.96483774253887	0.00302842612660445	0.00733189062796569
XG	32.0409106608548	5.81866954773954	0.887596494043572	6.55553462275608	5.54428833005321e-11	2.92600319425843e-10
TSGA10	29.4802106878	2.1218151755931	0.548029162982912	3.8717194611398	0.000108070293198641	0.00032289768589113
SULT1C3	14.6379620524064	5.44800580513435	1.27563415454923	4.27082152489049	1.94754221693381e-05	6.35874172867597e-05
COL4A2	2306.4136371648	2.19552472339798	0.0822690281007618	26.6871357798094	6.63845556229125e-157	9.57802952119674e-155
STRG.2282.5-gene	10.6404085247981	2.91982907019761	1.01074681475587	2.88878384534196	0.00386734815818798	0.00917463842174829
TNFSF13B	14.1467515683454	2.09798097036315	0.795696444573235	2.63665997840217	0.00837267098736248	0.0186038042633797
SCEL	94.263685724142	3.12594138445493	0.366773237297327	8.52281755203658	1.55717979971843e-17	1.20288694440196e-16
BORA	1032.50337587924	2.35359607363041	0.104252043134648	22.5760186837834	7.45715244331826e-113	5.66030292849783e-111
LECT1	441.206780483227	2.33060567383924	0.152238697574379	15.3088913066967	6.66910688547705e-53	1.63294906040194e-51
LPAR6	78.0476989608168	2.59609464361251	0.422869228076799	6.13923754967818	8.29184935536967e-10	4.00218706237334e-09
CKAP2	7943.33823396897	2.54681956950827	0.0795807212825877	32.0029716803473	9.91405663006027e-225	3.32845385860754e-222
SKA3	3.61140893089725	5.68054824818841	2.29982352262613	2.46999310699365	0.0135115655650322	0.0288262143021303
CENPJ	340.276920723845	2.42034040682091	0.197661472314337	12.2448769529142	1.78948275494089e-34	2.74523637396819e-33
PGR	42.4626771546288	2.10540749542027	0.535383767015925	3.93252023152515	8.40599025065642e-05	0.000254644764525351
SMCO4	218.820917172721	2.83999804318498	0.288021013643307	9.86038486310623	6.18120057012604e-23	6.06243817714946e-22
NAALAD2	66.9455114428388	3.16509706836084	0.452720368067178	6.99128488933189	2.72380013866385e-12	1.56369953373211e-11
TYR	49.6607494277704	2.84944844087212	0.449446786653631	6.33990168688882	2.29911826208326e-10	1.16072893636349e-09
RAB38	46.6709793586284	4.57934413107928	0.592020051289355	7.73511660813847	1.03308370482624e-14	6.87855656706957e-14
PRCP	739.944893987805	2.18073043151831	0.143129871177244	15.236025950291	2.0390111870025e-52	4.91672062191846e-51
LRRC32	555.48123105162	3.14507441834393	0.15146404910781	20.764494524409	9.06762709168522e-96	5.12306258144468e-94
P2RY2	50.685876601288	2.03100906860564	0.421310991904196	4.82068853562568	1.4306357547497e-06	5.29041283762346e-06
CHRNA10	8.33222271190608	4.40234057134525	1.39726145410445	3.15069206154181	0.00162884124099947	0.00411524028731821
HBE	2460.47947149879	2.21184959082245	0.535897874401507	4.12737145728121	3.66933418986317e-05	0.00011604934109897
HBBR	4598.27866481097	2.67636645390853	0.468320706914711	5.71481554070156	1.0982308665259e-08	4.86993001468358e-08
LOC107057170	157.541656635765	2.01651188095298	0.271596879195005	7.42465041177859	1.13078176796448e-13	7.10114680040426e-13
CATH3	3.2868153920969	5.86232684225049	2.29042285951247	2.55949543024484	0.0104824233996754	0.0228695510761726
NCAPG2	1045.62466904783	2.54594496446232	0.113766644714814	22.3786591478056	6.35261562919264e-111	4.69932049383242e-109
MAP3K8	9.80598317442611	3.89683898891924	1.18014003417901	3.30201406278887	0.000959932573223816	0.00251251916991625
STRG.3306-gene	6.27761313384614	4.41402968893109	1.67119413528848	2.64124292667478	0.00826024678025792	0.0183727084074077
STRG.3336-gene	31.8303434303862	2.19329830803144	0.762786981219574	2.87537459609589	0.00403548413846958	0.00952819611704109
ITGA8	1057.36763032851	2.31417383257232	0.106558368544951	21.7174292753563	1.40419883341048e-104	9.32110389113315e-103
COL1A2	4982.458594643	2.14055769242934	0.0683056870330719	31.3379132164051	1.42156294054311e-215	4.35397295017572e-213
VWDE	12.7089267140078	2.30574575536845	0.900107952190214	2.56163246836996	0.0104181502521865	0.0227321668669756
TWIST1	198.966170736427	4.43137122939259	0.276926221609117	16.0019921683238	1.23750985768678e-57	3.41302481761388e-56
MACC1	13.4739711354702	2.4230218738317	0.93791747752951	2.58340625042405	0.00978300510106053	0.021472429350555
ABCB5	21.9496835327204	3.08419607849167	0.692003579543077	4.45690769479564	8.3150384665622e-06	2.82255379251882e-05
IGF2BP3	11408.2871190753	2.63775095837087	0.0571393365124833	46.1634859514792	0	0
NPVF	30.8789261016921	2.72108685334265	0.601999092273995	4.52008464508476	6.18149110791399e-06	2.13442388769704e-05
LOC121109901	11.1449363130068	4.20458295010879	1.09853647817476	3.82744044794469	0.000129482697674159	0.000382877529809529
HOXA3	3.10731895931584	5.92045851001141	2.46945726094745	2.39747356783164	0.0165085720048924	0.0346111024452277
SGO1	1023.66025017797	2.99595664417272	0.11190361579735	26.7726527228415	6.72892353423151e-158	9.78946225505113e-156
TRIM71	998.38696330122	3.07983934396282	0.116882015926201	26.3499848078205	5.1344636373955e-153	7.00292704544146e-151
KIF15	3665.55794727359	2.77370150706771	0.087161790184124	31.8224476712609	3.16722050305121e-222	1.04327048192958e-219
ANLN	1749.23215193296	2.66564221668669	0.107773313285776	24.7337873859215	4.63334354653952e-135	4.84364740332257e-133
TRIP13	605.841549710701	2.32204959871307	0.140030331511052	16.5824759082985	9.3304211733431e-62	2.83781346418508e-60
CD83	9.65135644331422	3.27212090296789	1.19122512311935	2.746853503559	0.00601700039804972	0.0137403260888361
STMND1	67.8836361695779	3.08659311926067	0.417331131103425	7.39602893055139	1.40317448044521e-13	8.73631243923412e-13
DSP	318.922990985285	2.04140398781755	0.207082388564188	9.85793143478635	6.33408412799287e-23	6.20889616544073e-22
IFI6	15.3349116070741	2.49405216375037	0.870513790700221	2.86503463861751	0.00416963629522787	0.00981441424323691
MBP	1916.91661282323	4.58027506243559	0.123636878983185	37.0461879991204	2.06849468349233e-300	1.28970643515747e-297
ARHGAP28	1362.63688409796	3.0012440025059	0.09968579198368	30.1070387543016	3.91921621387103e-199	9.91618502344354e-197
NDC80	2051.92598771422	2.56626707884792	0.0962302368844195	26.6679908720397	1.10710596843927e-156	1.58425049155843e-154
CLUL1	16.2746947790995	2.53145427644557	0.776994352080699	3.25800859384194	0.0011219700854008	0.00290915695097686
COLEC12	4445.00740826657	3.8145373035416	0.0833529167067355	45.763693152604	0	0
AQP4	2710.76808600308	2.92197715305648	0.122840494765285	23.7867582562214	4.57919132191204e-125	4.27505465764387e-123
DSC1	73.2765571803352	4.11398687922876	0.437334225217925	9.40696300907791	5.10679031013952e-21	4.57671176768048e-20
DSG4	9.16352074627143	2.48203194981937	1.02361086352632	2.42478078170138	0.0153176331149634	0.0322926263640902
STRG.4644-gene	6.34419897123625	6.9501513903559	1.95511555577549	3.55485453011965	0.000378188266086069	0.00104850099242982
STRG.4645-gene	2.88160534205043	5.68327447945289	2.32921523170112	2.43999541223254	0.0146874484352788	0.0310691233228034
STRG.4646-gene	8.74582668793752	7.37229656135776	1.77381460174446	4.15618213657024	3.23609874077964e-05	0.00010316985357292
STRG.4647-gene	10.7178003869317	2.75695152545815	1.03902927621084	2.65339157286528	0.00796873678256533	0.017777363922876
LOC121109900	1092.10766355837	4.68113238230998	0.136504882421688	34.2927835199998	1.00530732363749e-257	4.61859348843773e-255
STRG.4649-gene	6.27051604919342	4.43760303983398	1.69181095855842	2.6229898898487	0.00871618590039024	0.019306893658795
C2H8ORF46	590.40912253121	2.80978160145484	0.168343906143076	16.6907235660006	1.53103927897474e-62	4.70578938949665e-61
MYBL1	633.045450032524	2.12757732687972	0.179541857375488	11.8500351838856	2.15100478609748e-32	3.07553165894266e-31
TERF1	1701.55210856628	2.30624360800334	0.102077585251505	22.5930462826004	5.07264435602274e-113	3.88413268278267e-111
FABP9	221.741618471949	7.26594027711803	0.49763175950821	14.6010380935065	2.76601292878871e-48	6.14364551027904e-47
CA3A	38.9979369995968	2.41284065345818	0.514334567254944	4.69118897906426	2.71621937718583e-06	9.71716350141603e-06
CA3B	94.1206504500663	2.05981885088848	0.315987963773296	6.51866237654002	7.09371193581567e-11	3.71006659602966e-10
GEM	63.8242996321902	2.22607634435917	0.434761994211682	5.12021835854244	3.05182080519023e-07	1.20950482671989e-06
CCNE2	513.753720547477	3.48373184817209	0.154678437118855	22.5224143265372	2.50350751021017e-112	1.87580403919524e-110
NIPAL2	24.6337107996904	2.9036434410762	0.6723414305975	4.31870372542084	1.56948305163922e-05	5.17567720353561e-05
GRHL2	42.864964828073	2.60963446119778	0.506904473724458	5.1481780028959	2.63028830221758e-07	1.04815277745068e-06
ENPP2	3587.55760292763	2.10191397943819	0.0730063914219322	28.790821440419	2.79473291626433e-182	5.67330782001659e-180
STRG.4963-gene	25.9661355633588	6.50805930948705	1.17278852426399	5.54921810270211	2.86950023918422e-08	1.22843882235601e-07
DSCC1	1161.37760031126	3.11557465343079	0.129827421330355	23.9978166515608	2.93064234802521e-127	2.8423974506569e-125
MTBP	542.935619821506	2.13270675184886	0.17497148557497	12.1888817760255	3.56276494383835e-34	5.43220527419476e-33
WISP1	23.8578255705663	2.35842803724904	0.632257873230391	3.73016792214723	0.00019135219594621	0.000554001100634981
BUB1	3198.34858380894	3.01123664667367	0.0789355801696363	38.1480270392943	0	0
BIRC5	1103.00365758542	2.92336747766814	0.113354639241892	25.7895706538296	1.16088991513103e-146	1.41725986981521e-144
GINS1	346.934338551515	2.59055461570427	0.188000705934837	13.7794940865924	3.38636956411945e-43	6.63515598769893e-42
HLX	27.956965606408	2.17797449950124	0.575742055540023	3.78289978740286	0.000155011835535898	0.000454136033694531
CENPF	3725.39306394387	2.13486035251461	0.0767702789281501	27.8084225083075	3.43104651915338e-170	5.65086888031884e-168
DTL	1365.26346102824	2.97914328227252	0.105745799333957	28.1726867737228	1.2639805037046e-174	2.22894662966413e-172
NEK2	724.606123463163	2.97129317940018	0.146836958846723	20.235322242691	4.78488416323932e-91	2.56240821232613e-89
LOC101749719	28.4019254941591	2.10119109032772	0.584092769798607	3.59735850017832	0.00032146527345607	0.000902128394791202
SIX2	89.8017276132554	3.8497518895708	0.409651967635121	9.39761600998776	5.58132991319905e-21	4.99686449357072e-20
LOC107052924	42.9932050386538	3.48479122950351	0.512040094243002	6.80569992210359	1.00559124047398e-11	5.56085266905121e-11
KCNK17	114.678435268631	3.07201068215639	0.315730550653876	9.72984931548206	2.24925900407606e-22	2.15400788223587e-21
MAD2L1BP	871.482711707668	2.26720262980852	0.12665094406545	17.9011901295965	1.1542865135112e-71	4.28756041550607e-70
LOC121113143	18.3342943166411	3.28178300817866	0.879111265049403	3.73306899666931	0.000189160750189853	0.000548110933911113
EXO1	1549.851419723	3.26281677911101	0.0971825433532269	33.5741036047157	4.00630737951879e-247	1.70590522516193e-244
NID1	3055.97049616932	2.15500204673729	0.114564421631319	18.8103951999367	6.2073311635606e-79	2.58633860270742e-77
AGT	189.097673965239	2.99160777353437	0.290954422181701	10.2820495083113	8.49026580647098e-25	9.03799149081527e-24
STRG.5879-gene	14.0836661062365	2.20538822665825	0.839979649077982	2.62552578396278	0.00865152561480723	0.0191746012673993
SLC22A3	19.6749438409267	2.1155736970855	0.693834777512528	3.04910299346778	0.00229525778214698	0.00566449114514022
FNDC1	555.696612203007	2.17206813919654	0.167699069119457	12.9521776751743	2.28382203834454e-38	3.94371564247467e-37
PERPB	37.0546848134957	3.60197782080714	0.608926990898753	5.91528684824884	3.31297693790852e-09	1.53172540736247e-08
PERPA	57.0506857807526	2.64030724768691	0.406955712611607	6.48794737575482	8.70136592828006e-11	4.53322728665811e-10
OLIG3	39.5842377397686	2.04149254444796	0.53295309834019	3.83052946085859	0.000127867821854635	0.000378422857083949
LOC421690	10.0231380135096	4.06967470875203	1.32168436932772	3.07915778017567	0.00207586710577214	0.00516393387468938
SLC2A12	193.487240823964	2.17770721883487	0.254324140827497	8.56272319155091	1.10232369432116e-17	8.58357138958915e-17
LIN28B	1627.12368233215	2.73715643077952	0.0958964521928029	28.5428331099922	3.44750139025624e-179	6.68738658567705e-177
LOC121113165	227.359074766757	3.30477761361104	0.247484543339489	13.3534707623243	1.13056083020306e-40	2.07761378670368e-39
STRG.6297-gene	11.3378675824955	3.89550450292368	1.07835185721546	3.61246143998186	0.000303304219740282	0.000856117230109272
TTK	2837.2652295832	2.74557850178027	0.0950351545731802	28.8901355936249	1.58822746835548e-183	3.34063555934337e-181
CGAS	447.019180688849	2.3650934918993	0.153126027824316	15.4454048439944	8.10173285330291e-54	2.02346283480633e-52
LOC121113198	101.268615120442	2.08552043842429	0.322620441407116	6.46431586705495	1.01758119726901e-10	5.27932616401852e-10
MCPH1	601.178117961244	2.49855216924264	0.136061795845606	18.3633631594708	2.58115248297345e-75	1.02413091017615e-73
RRM2	6174.4154458087	2.99208995427672	0.0792287555280126	37.7652019691111	0	0
NT5C1B	135.205221872997	2.05355663156691	0.279417535390609	7.34941931506255	1.9906977570692e-13	1.22717519219329e-12
EMILIN1	97.1304278755271	2.94730520170418	0.335535897681621	8.78387445894322	1.5793796131033e-18	1.28965431644329e-17
PBK	1997.64879714904	2.44653640916316	0.128291275374871	19.0701698304449	4.46851478046539e-81	1.96008369440615e-79
SCARA3	97.7552879646541	2.45057169980049	0.349020257966789	7.02128785898061	2.19832405551311e-12	1.2691250450115e-11
CENPO	397.046773060226	2.90399033500355	0.234196332877049	12.3998113007522	2.6193970718792e-35	4.13093352130687e-34
LOC426385	343.364440339526	2.8625721417496	0.190016135927503	15.0648897672657	2.75624972274713e-51	6.4762594427617e-50
AvBD7	4.18537947841244	6.26321516328308	2.12306785996027	2.95007770660722	0.00317694015197304	0.00765218283293947
DEFB4A	9.86311074875739	5.01856739086008	1.41127917158872	3.55604156278344	0.000376484543118497	0.00104460698565841
AvBD1	9.19580294278748	3.89613491766837	1.31124784596647	2.97131845032445	0.00296524134150675	0.0071878899389093
MCM3	3470.05981077562	2.52431932624675	0.0906806145710508	27.8374748361335	1.52730140566545e-170	2.53939313715309e-168
ARHGAP20B	296.112622588574	2.25821610628677	0.218016805932367	10.3579909660144	3.84962737422281e-25	4.16915599870855e-24
KIF4B	8606.78710818258	2.88596711063399	0.062249522474969	46.3612730811622	0	0
ERCC6L	1111.59037862966	3.08897959927047	0.138545822572666	22.2957252835995	4.06530712998987e-110	2.89682170919849e-108
EVA1CL	47.2238088893425	2.32209761712465	0.463531802499899	5.00957562048864	5.45501896033222e-07	2.10136189341306e-06
CCNB3	2426.44076527783	2.97855159663878	0.108003919563095	27.5781805761107	2.03310015588658e-167	3.25631766251999e-165
PLP1	769.476765817674	3.91609398478945	0.135071778900737	28.992688307358	8.13546902141512e-185	1.79783567311222e-182
GLRA4	189.810206251737	2.03323702449259	0.229675964354329	8.85263301368292	8.54783678038673e-19	7.05570375943222e-18
CENPI	1061.87734474588	2.59745474701908	0.107330410717847	24.2005479122534	2.19536981853663e-129	2.20268771793175e-127
GCNA	1204.36890207578	3.27828066232156	0.122086092143208	26.8522040862452	7.94923958463208e-159	1.1760832599026e-156
MIR363	36.7125875830603	3.45673825046079	0.595292312662903	5.80679134759505	6.36814141526136e-09	2.87496800692094e-08
LOC100858032	142.151149413166	2.01429189961331	0.30227255266175	6.66382667521701	2.66788080931719e-11	1.43885891779609e-10
LOC121110709	35.0881407272437	2.25416923063166	0.557413734883638	4.04397862765658	5.25517118628483e-05	0.000163072837842447
VGLL1	40.5554523913048	3.52150759116234	0.532990563271751	6.60707305875294	3.91992621509094e-11	2.08895213257197e-10
EDNRB2	192.713621663421	3.50523988713455	0.267110148399821	13.1228255763902	2.43677066281937e-39	4.29708507388895e-38
GATD3AL2	38.7989323088338	3.87002959830536	0.689229407457708	5.61500939517418	1.96551565294905e-08	8.5336911885562e-08
LOC430697	25.4348993930285	4.36973412523534	0.770410398685088	5.67195631405478	1.41175982110804e-08	6.20037810236581e-08
RASL11AL	483.893917674537	2.03539022721894	0.177204961412502	11.4860792327417	1.54987816400313e-30	2.08296943704132e-29
COL4A5	2592.47061703057	2.42198328947579	0.260540889229028	9.29598151231741	1.45854188607624e-20	1.28797290071416e-19
SFRP2	1395.03243639295	2.33844994951901	0.102266930880896	22.8661399083391	1.00980423070621e-115	8.31564257531557e-114
LOC112532346	19.4452342968504	3.96323001382012	0.83481833674945	4.74741610162977	2.06031808526912e-06	7.47641511798552e-06
RXFP1	56.9548975440105	2.29217920420894	0.401207216642601	5.71320531916262	1.10867778430192e-08	4.91251186759974e-08
LOC121110808	5.58779384676869	3.17247487054507	1.38069584026868	2.29773624140689	0.021576805542902	0.0441500083413013
PLK4	1986.22587280432	2.30282274114616	0.083853572112884	27.4624286493853	4.93671443410416e-166	7.62700536199915e-164
MMRN1	182.999299616332	3.0670187633985	0.245795619396912	12.4779227999416	9.85234720301256e-36	1.57945158374833e-34
HPGDS	112.947790587887	2.15405279084162	0.314423592108575	6.85079887420722	7.34387069725837e-12	4.0974526888059e-11
DCTD	1552.30355560314	2.01440306651327	0.101874590684962	19.773361080219	5.04970797639285e-87	2.48331836202441e-85
NEIL3	168.416255014256	2.39721788406836	0.238268719539305	10.0609844578147	8.21724887206087e-24	8.41882223054217e-23
HMGB2	10742.8857428653	2.62779897311135	0.0903691570512874	29.0784938009324	6.71576030924529e-186	1.52264601920525e-183
SPP1	28.9680741578897	2.32673769077317	0.72283244442799	3.2189170653711	0.0012867569551825	0.00330307350736305
CENPC	1078.51424636666	2.06415553347838	0.118041374280607	17.4867121469756	1.80897226269714e-68	6.29104337891765e-67
CCNA2	6228.88787080621	2.062108344268	0.0743154097490546	27.7480585955355	1.83905341000558e-169	3.00057891886704e-167
UGT8	670.526826767125	2.09172070763497	0.135727644189848	15.4111619642436	1.37713182859057e-53	3.41991002326234e-52
CENPE	3462.51241319998	2.74613818495127	0.117176412659316	23.4359298311643	1.83954561321983e-121	1.63019224952242e-119
PPAT	1099.91092287639	2.0660251933717	0.129256215506076	15.9839523792539	1.65322902032944e-57	4.53806167247034e-56
STRG.8130-gene	19.9185702008145	2.30027836306004	0.753731072481863	3.05185555835685	0.00227431513096691	0.00562075220221126
NCAPG	1646.69217986919	2.68043112906128	0.111260639097233	24.0914590353808	3.07199856368714e-128	3.02999722739266e-126
CYTL1	300.119337651397	4.87054496865855	0.242271664808736	20.103650885066	6.85595050596982e-90	3.58356838123417e-88
POLN	482.821246519408	2.14901985214056	0.150656516938829	14.2643670237851	3.64887650241176e-46	7.74964549624143e-45
LOC101749199	14.207889602705	2.41867066659126	0.830394130668359	2.91267794082858	0.00358343971298117	0.00854523842497272
TACC3	6454.32005283043	2.4559529392408	0.0687964699319445	35.6988220713984	4.1230785738657e-279	2.11707958066316e-276
SLBP	1135.95143090917	3.64765023550832	0.155405136286989	23.4718769447372	7.90484930591048e-122	7.07706970167103e-120
STRG.8274.1-gene	17.4573495346793	5.88159076678199	1.23300301070897	4.77013495968683	1.84102530677757e-06	6.71414660658508e-06
ADAM33	121.671695651252	2.27868131959045	0.328985729040124	6.9263834824657	4.31735157006699e-12	2.44239545399318e-11
NOTO	49.1283089931888	2.01546345762898	0.486434845489401	4.14333692645153	3.42288491854537e-05	0.000108648590741755
CPXM1	117.770006423413	2.81100166136547	0.357303663665151	7.8672623519467	3.6248596518983e-15	2.47585288743507e-14
BUB1B	4130.38744529768	2.71300843923631	0.0771114214549064	35.1829649622376	3.64329624297956e-271	1.81727616599821e-268
KNSTRN	1639.06272459286	2.31575217072362	0.100552998185846	23.0301653108698	2.32501364489693e-117	1.98971020650052e-115
KNL1	2892.15249577982	2.30553807753217	0.0784339799065322	29.3946332989811	6.43130061308461e-190	1.5172654878815e-187
RAD51	1798.19634953381	2.34949059573465	0.10537640378912	22.2961736332972	4.02479059633232e-110	2.87970468158892e-108
CSRP3	3.2316018622557	5.976955769017	2.4207205055501	2.46908131496939	0.0135460432990971	0.0288891795645781
E2F8	988.140974275519	2.19427504375462	0.110045810547383	19.9396508857537	1.84346751693801e-88	9.43790495915064e-87
FANCF	307.034751699003	3.33931498597134	0.207898482109483	16.0622384160207	4.69304826373833e-58	1.3108997854135e-56
LOC107053349	14.1751425645406	2.4015738680083	0.879188677327839	2.73157961418193	0.00630315100093587	0.0143356448898304
KIF18A	1129.2519250089	2.70220003629638	0.107245064484425	25.1964978461905	4.37582823504243e-140	4.83501324856777e-138
LYVE1	12.4350402520577	2.37983596617366	0.883790675481185	2.69275975883989	0.00708633103610554	0.0159836133369936
INSC	26.9030481847755	2.05714951072717	0.618211507845808	3.32758204048226	0.000876031903842337	0.00230534139161702
MIR210A	14.4364149060131	2.30946692193643	0.803910808492654	2.87278998806686	0.00406864483383183	0.0095973394548816
LOC101750540	48.8380615030175	2.05995359541741	0.51839649914096	3.9737027522967	7.07638664577763e-05	0.000216470226146812
APLNR	62.8135586371551	4.43288324176058	0.520151028361657	8.52230025522207	1.56415256881757e-17	1.20773885654211e-16
INCENP	4666.81405367547	2.4070130388976	0.0779426102228739	30.8818633609374	2.09286904040567e-209	6.29953581162105e-207
ALX4	495.207355161863	4.55792456947091	0.19214795163289	23.7209115722404	2.19418546164027e-124	2.01610998891136e-122
NUSAP1	3045.24111917879	2.40340098320471	0.0893252986019721	26.9061623170622	1.86026915750498e-159	2.77577597877965e-157
GREM1	24.4389637164724	2.23209123506881	0.618515130319766	3.60879002897609	0.000307628465125229	0.000867061308388157
ARHGAP11B	1749.02836875669	2.31788062110895	0.0923123191877519	25.1091148126684	3.95469085313104e-139	4.28826042943862e-137
COCH	47.2680213485041	2.11051561545137	0.478033440831778	4.41499576217739	1.01011969101757e-05	3.39781687202018e-05
LOC124418018	3.89743319091043	5.74183528796267	2.11521878040871	2.71453494132328	0.00663688985792551	0.0150456853836727
LOC107053532	13.2280376291025	3.2303301515318	0.94965170989251	3.40159462451495	0.000669939313287838	0.00179163611081175
LOC101747932	8.95720010294365	2.33780726035142	1.02938699234692	2.27106741947594	0.0231428969340871	0.0470566846814923
LOC107053545	24.092982787497	3.1237498156997	0.732781616200484	4.26286597076019	2.01821581161981e-05	6.57664294887067e-05
AHNAK2	165.701087624133	2.71309996039865	0.290681583676811	9.33358049753563	1.02353520183042e-20	9.08433022549847e-20
STRG.9503-gene	8.61665113194881	3.21116830762495	1.13569763264596	2.82748525251703	0.00469151762934302	0.010943949061073
SIX1	52.6232286631074	3.37383969719364	0.545176169076055	6.18853113647925	6.07274139363045e-10	2.9647069141499e-09
DLGAP5	3954.30398085916	2.78005353803714	0.0715171476464011	38.8725449703675	0	0
WDHD1	1431.53073324681	2.90851003466654	0.103842124371903	28.0089612212662	1.26376471497949e-172	2.18443607862495e-170
CDKN3	344.25110216786	2.27373665670039	0.178557724746372	12.7339024952859	3.83196624075928e-37	6.45738094895516e-36
FRMD6	207.251744539753	2.841578477843	0.242901377171426	11.6984864842391	1.29746962568665e-31	1.812097978019e-30
NID2	669.566764160235	2.49190286595646	0.182782707976907	13.6331433839534	2.54382702119577e-42	4.89098371542244e-41
LRIT1	23.956471056158	2.30851703329951	0.704941591354124	3.27476355716943	0.00105750443311354	0.00275304389998453
CDK1	5608.77835039159	2.74712537277663	0.0757234001428841	36.2784207734072	3.54248004290383e-288	1.99498763190371e-285
DNA2	1132.16961343103	2.60725197332669	0.12982024337903	20.0835548098182	1.02770653373493e-89	5.35573154207298e-88
HELLS	3470.66479232485	2.96859509144022	0.0710933773776143	41.7562816810974	0	0
PKD2L1	6.63024192388099	3.01665859207529	1.24823326997117	2.41674265912249	0.0156600842248416	0.0329668094051953
ANXA8L1	34.3160846738307	2.99321697698269	0.547146104239734	5.47059908457504	4.48516865317027e-08	1.89226859224375e-07
ZNF488	417.341664206781	3.43495393677596	0.17890497017758	19.1998798768221	3.70948872048632e-82	1.656272482922e-80
RBP3	14.58737715921	2.82459983986409	0.895900798271036	3.15280424497353	0.00161710208887859	0.00408950808217547
CXCL12	2192.05081860609	2.63935402103565	0.0930384237285814	28.3684301094284	4.95967890517009e-177	9.01938274233953e-175
KIF20B	2339.26442537477	2.24322095882841	0.0881649077296613	25.4434674361228	8.33831818853831e-143	9.57699729838828e-141
LOC768380	181.043717594016	2.19055050097301	0.23826351815425	9.19381413462912	3.79153464233605e-20	3.28989124184407e-19
CEP55	345.438145357135	2.40243092409582	0.184742200001936	13.0042346798438	1.15751908084449e-38	2.00874434526671e-37
MYOF	142.427207699983	2.71602727100767	0.313946844556906	8.65123290167474	5.09460102787211e-18	4.0363770905701e-17
CYP26C1	22.9355423179339	2.52786616986921	0.734884642527576	3.43981357560395	0.000582115005744858	0.00157120651983515
KIF11	7195.72380305776	2.74759334191296	0.0658596690996912	41.7189059628275	0	0
HPSE2	123.754671137751	4.54515330536722	0.355670675481414	12.7791061189264	2.14520801411258e-37	3.63249675173398e-36
CRTAC1	59.7072332741588	3.81162911078606	0.551717582043428	6.90865985577025	4.89253470036147e-12	2.75973734406819e-11
ARHGAP19	2626.8187259914	2.32960539250161	0.0823737760506262	28.280910554226	5.93460620782589e-176	1.05720770587984e-173
NPM3	250.699571629898	3.1078965745461	0.219267965894265	14.1739654576118	1.32785581822886e-45	2.78961574905409e-44
PLEKHS1	12.9810176629534	3.8324112119876	1.02819078115636	3.72733473419928	0.000193515372070021	0.000559706985685625
STRG.10246.1-gene	12.6298997069516	2.1916572217048	0.854174032506372	2.56582047486728	0.0102932086891001	0.0224876532717194
MKI67	7918.06534869953	3.10857415071052	0.080427264048333	38.6507509299634	0	0
COL3A1	1549.0568032272	3.8176378863568	0.125296973098827	30.4687159788422	6.76976357546156e-204	1.87597670635568e-201
MYL1	11.7777085445659	3.24767504473441	1.01293147239466	3.20621397719691	0.0013449393669993	0.00344230339672683
BARD1	831.77952280014	2.25043647594618	0.132304133265448	17.0095704525801	6.97472640047489e-65	2.2675004376069e-63
CDCA7	3348.89442096129	2.37127225255214	0.100311437398746	23.6391015226523	1.52795602567581e-123	1.38932584876293e-121
SPC25	1428.05237392418	2.68317217871588	0.0940631462351849	28.5252225351593	5.70170947299262e-179	1.09385103274181e-176
SLC38A11	121.152165517914	2.94594341118278	0.33853342811915	8.70207538307243	3.2586899605739e-18	2.60725065681481e-17
FAP	591.625232713778	3.67306020334479	0.179197650760145	20.4972564526594	2.27778626213471e-93	1.25049033221219e-91
LOC429032	46.6867618193152	2.09850546231283	0.438579847781985	4.78477402216616	1.71179814107993e-06	6.26642313838824e-06
DES	136.436285283417	3.1631390569708	0.299743854138557	10.5528070494104	4.93017410657035e-26	5.53155395581653e-25
CYP27C1	753.965622398379	2.58629627365114	0.172336726878369	15.007226378835	6.58439746138045e-51	1.54089022628391e-49
STRG.10785-gene	2.76457919451194	5.22180344092792	2.20831759387707	2.36460709066768	0.0180492082374877	0.0374676667550606
LYPD6	77.2195779863395	2.00324595780702	0.428583774165309	4.67410592411822	2.95236935692424e-06	1.05253143216629e-05
TNFAIP6	44.3693229480146	3.35340073258472	0.496268766495581	6.75722704909454	1.40657682579399e-11	7.70747590229485e-11
GALNT5	42.6447383933879	3.12176448250519	0.521692237062926	5.98391975330207	2.17830664377927e-09	1.01926768660141e-08
ERMN	61.5559663375244	2.25374072031152	0.41725881707054	5.40130160971653	6.61590803164698e-08	2.7611886783766e-07
KIF14	755.015324746374	2.42956766578466	0.124744785798917	19.4763063660313	1.74417882922565e-84	8.20751320771467e-83
ASPM	5017.52581537502	2.44438087230855	0.0615921706463815	39.686551823972	0	0
CRIP1	68.8908503161113	3.1577615238135	0.432524687875013	7.30076597321539	2.86134060781587e-13	1.7478405994139e-12
PRRX1	270.727678124478	3.82242201796546	0.219348606904782	17.4262425091433	5.21629505642095e-68	1.7891174674852e-66
NUF2	3069.13058147703	2.42693099753355	0.072532015790583	33.4601344121011	1.83310834373818e-245	7.61962034880504e-243
CENPL	482.014570594586	2.93805897209981	0.161000591413244	18.2487464568289	2.11711619986701e-74	8.30575609377039e-73
LOC121111394	92.4806210320195	2.74103792197851	0.398475308378903	6.87881498386872	6.03524817268301e-12	3.38788947262701e-11
LOC124416949	17.0187173600104	4.0329619648027	0.900580724672311	4.47817930621395	7.52823575410379e-06	2.57348619140678e-05
STRG.11180-gene	45.0618462415709	2.88794432852379	0.481978943559308	5.99184750104841	2.07470433975531e-09	9.72876399770298e-09
LOC121111441	5.54181154644067	4.04788968374936	1.77629718598852	2.27883583652512	0.0226768257452664	0.0462274665881435
CDC7	629.741941298725	2.91358734339609	0.151037086419896	19.2905425578461	6.44929533711335e-83	2.92446228559285e-81
STRG.11311-gene	25.47063449623	2.73129007217652	0.656692366653337	4.15916220573087	3.19417016030728e-05	0.000101944831185822
STRG.11334-gene	22.1981291782285	2.88605755123861	0.682024840731423	4.23160181107702	2.32032921338714e-05	7.51545591972406e-05
PIF1	480.012956336288	3.12053038379984	0.254671159536918	12.2531753869345	1.61544449118184e-34	2.48479558828657e-33
CDC20	2840.15408062831	3.34999553501163	0.128642300894376	26.0411661772297	1.69396468420035e-149	2.14298807657751e-147
KIF2C	2062.38259693541	2.75947857066698	0.0998259306346976	27.6429035334015	3.39659319163522e-168	5.49052999440441e-166
NASP	10775.7189540133	2.0682573209812	0.0682457566870265	30.3060207899252	9.54977063086121e-202	2.5260590253572e-199
STRG.11407-gene	10.5708131769873	2.13870389878988	0.927903745044276	2.30487689074671	0.0211734691990606	0.043390823485996
TMEM61	15.1301772678643	2.66520534212879	0.957955774059388	2.78217994431501	0.00539950931050353	0.0124359674858536
DEPDC1	462.292076485617	2.39518637703346	0.155895074563788	15.3640926997563	2.85000528643276e-53	7.03753780630029e-52
DZIP1L	10.0204127886419	3.08638590362299	1.00724106757462	3.06419784000153	0.00218254524657549	0.00540773132482471
CLDN1	346.318567505542	4.08333151341324	0.215897680673667	18.9132717900072	8.86801538020965e-80	3.74861531495642e-78
P3H2	128.697488973968	2.47125466291995	0.277473390043747	8.90627624699553	5.27753238466596e-19	4.38947881712712e-18
ECT2	1964.14902603065	2.83267003274714	0.101281372882821	27.9683218356886	3.94711385535186e-172	6.6901663773527e-170
GPR160	30.4792125781878	2.53106810676239	0.709256769504312	3.56862030168751	0.000358866066500693	0.000999853780556829
SPTSSBL	8.56176277213966	3.77027892449238	1.41569205336604	2.66320554355583	0.00774001196509126	0.0173215137657433
SMC4	3394.83924097202	2.39803805549077	0.0710796258915866	33.7373477337704	1.63902021101772e-249	7.15350371098683e-247
PTX3	210.339346384269	3.95168465861037	0.264330983573499	14.94975959756	1.56312446076037e-50	3.62885995158969e-49
LOC101748538	24.2599172859753	5.40090722559433	0.988302967861116	5.46482951203006	4.63351914187661e-08	1.95344064667669e-07
LOC101750836	20.6776846857417	3.64839133918276	0.798440932572376	4.56939416598867	4.89136090961429e-06	1.70616141378714e-05
ARID3B	1370.08104890728	2.35049562037298	0.10115356849991	23.2369026148106	1.9298224238911e-119	1.68454199381454e-117
CCDC33	20.9115801450738	2.06348531359206	0.694145695191688	2.97269770292566	0.00295195029913336	0.00715765948920418
CCNB1	5023.8137327838	2.0746296071216	0.0727500618964137	28.5172211959846	7.16532816641529e-179	1.35969890357911e-176
AQP9	13.1091995488911	2.7980247455866	0.88567697097264	3.15919329201238	0.00158206524545887	0.0040092459072755
PRTG	1586.60462467674	4.33901046491359	0.125844629622606	34.4791071174495	1.64991876150355e-260	7.7849410103592e-258
STRG.12406-gene	10.4100597081125	3.47371011087978	1.05488719171532	3.29296832700307	0.000991356417008958	0.00259165922853285
SLC12A1	80.9107996579912	3.45638351391779	0.374971042218411	9.21773450416082	3.03443398274209e-20	2.64215204342701e-19
DUT	5221.94922771053	2.12081150489555	0.0715001194298612	29.6616498238996	2.39985448636055e-193	5.90093797505388e-191
CEP152	578.006511672622	2.15480576997719	0.145897242854784	14.7693385276782	2.30968617223298e-49	5.23668846686278e-48
LOC107054189	18.3118458693933	4.15578149780551	0.88224624315447	4.71045530661204	2.47163998759393e-06	8.90055505433476e-06
FANCI	585.249007063106	2.35059874459024	0.136159143575025	17.2636128788151	8.84026124271283e-67	2.95657626006285e-65
LOC121111584	10.387052961058	2.94672897724465	1.22278702202656	2.40984646071967	0.0159592352278014	0.0335641884841533
IGDCC3	1586.71350371076	3.68897880348148	0.121885887448453	30.2658402929673	3.22895840999089e-201	8.41360536143598e-199
KIF23	2633.7849678483	2.94510107130352	0.0931169736416474	31.627972389196	1.52346320969492e-219	4.92530013238036e-217
BLM	1110.38299926678	2.35093802589123	0.103320006525584	22.7539477101087	1.31151134504973e-114	1.04074386644901e-112
PRC1	2629.25849744908	2.17634966048212	0.109692314868237	19.8404935030896	1.33145338362066e-87	6.64128947749984e-86
CENPT	1234.59066805492	2.08721943807167	0.0961236529254651	21.7139005286255	1.51627673299489e-104	9.98911668099049e-103
PNP	4.0206369729905	6.17915915355614	2.16690434504324	2.85160679459196	0.00434988716398425	0.0102084057143214
MT4	123.878879950566	3.08963084749093	0.373862429152177	8.2640848787545	1.4077042874556e-16	1.03782523016891e-15
ESRP2	82.0696649859777	5.8448166232136	0.579478499619586	10.0863390566701	6.34934854341115e-24	6.53578578248065e-23
SHCBP1	993.624829387902	2.16961310299119	0.140249462109143	15.4696714722712	5.55900215011901e-54	1.39238248976725e-52
CA7	14.5923635574484	3.9811928865044	1.39247180903139	2.8590832939546	0.00424867209912385	0.00998967239144837
WFDC1	628.360291728738	2.06345972329866	0.20508230984191	10.0616173325203	8.16458751697637e-24	8.3697809084776e-23
FOXC2	108.819179652396	2.83028382092085	0.323889469599734	8.73842494607357	2.36382865341595e-18	1.90701111974749e-17
PIEZO1	279.605593699612	2.37381236523739	0.198753156322885	11.9435203402808	7.01883527429774e-33	1.02539603530284e-31
CDT1	1119.61046354085	2.75505998281862	0.136965126946867	20.1150471235455	5.44872742060358e-90	2.86517720809931e-88
CPNE7	81.1692170505826	3.9703456931116	0.41316955419356	9.60948272401404	7.29143610247829e-22	6.8144481518772e-21
CDH3	68.9943087040494	2.14290354036292	0.602640939639734	3.55585457178527	0.000376752450436482	0.00104501815693043
CDH1	152.893848657271	3.29535764414734	0.321325531842554	10.2555113664669	1.11782750926998e-24	1.18560344209206e-23
CHTF8	357.572444216857	2.79911016927554	0.213965137784908	13.0820852324522	4.16845874020197e-39	7.31386459160262e-38
TRAIP	876.171000392098	2.75507784695165	0.126508875381424	21.7777435665687	3.77197966088028e-105	2.54251818222579e-103
FANCD2	922.326466788847	2.57612794210926	0.120648838720682	21.3522812935923	3.71361117089823e-101	2.27481487093127e-99
CENPP	484.219212922178	2.38059623472352	0.15352708695706	15.5060340289616	3.15791520994684e-54	8.0015796422717e-53
OGN	144.208389517512	3.10492659836877	0.323195677759159	9.60695582285143	7.47255612153913e-22	6.97998313375228e-21
SLC6A11	1953.23007568934	2.74865176675029	0.0932741984857857	29.4685112428939	7.29298873621488e-191	1.74412325146355e-188
MCM2	5965.83382246782	2.45480486140731	0.110020731906105	22.3122026083439	2.81297830292038e-110	2.02094548199111e-108
STRG.13526-gene	10.2959476078862	7.57844097874733	1.73990467015724	4.35566448480332	1.32663851486959e-05	4.41235572348893e-05
STRG.13612-gene	13.0221898328794	2.16875549656759	0.831235567430233	2.60907446883235	0.00907874828051471	0.0200349876730155
HMMR	1388.2518981887	2.75017682066654	0.105565876382081	26.0517594787227	1.28498648044477e-149	1.63746671354779e-147
PTTG2	1577.03430868017	2.44466909778688	0.101229750681326	24.1497097575867	7.519241210395e-129	7.50119503149005e-127
LOC101751961	16.3911607207034	8.29790111030452	1.625418088397	5.10508722004441	3.30641976584694e-07	1.30360154182827e-06
STRG.13753-gene	5.1343240483134	4.8219207153575	1.8790044914394	2.56621031898849	0.0102816465239309	0.0224652046326389
STRG.13755-gene	5.74389705519576	6.80676147159848	2.00762077019927	3.39046177078695	0.000697749853474139	0.00186173268255411
MSX2	901.176504356336	4.3793536248834	0.145509793453354	30.0966245704093	5.36406940558596e-199	1.33779890975314e-196
LOC107054519	114.560426879571	4.80823629086775	0.497648611490617	9.66191039188384	4.37625693245969e-22	4.13676488193022e-21
KIF20A	3404.72715333382	2.80080409940926	0.0869299866924273	32.2190788929829	9.54070790485469e-228	3.26591526672457e-225
LOC101751218	101.680603795253	2.3717574490087	0.397296628118365	5.96973968855859	2.3763242016987e-09	1.10865494156216e-08
SYNPO	127.588000051697	3.02653360318503	0.303125587776251	9.98442139242639	1.78338492446459e-23	1.79448611016154e-22
SLC6A7	84.8146231768682	2.97465799216946	0.361367833012797	8.23166236842149	1.84633041399784e-16	1.3503659978037e-15
FLT4	900.528438881857	2.14792711706539	0.120063367960427	17.8899455641903	1.4124627025996e-71	5.20227296666324e-70
DCK2	1642.57162329245	2.736396176162	0.109912507037834	24.8961310219233	8.19379470188428e-137	8.72239438448145e-135
LECT2	23.0391438832918	3.21047680005998	0.706075831658167	4.54692917688517	5.44343053783475e-06	1.89154877248246e-05
LOC124417180	10.1631407374719	3.16864584279717	1.09350104946512	2.89770718038827	0.00375901369286296	0.00892976745815778
LOC101749834	20.7861499550966	2.21604048063671	0.6352635959045	3.48837946157055	0.000485957877466986	0.00132726104893909
GRIFIN	78.9591289787076	5.51827674604648	0.568651378577303	9.70414731052361	2.89486638029858e-22	2.76469241068121e-21
STRG.14101-gene	26.7772998149483	4.11167017847247	0.955257375708393	4.30425378859112	1.67549508779728e-05	5.51173793909268e-05
LOC416530	819.585308595108	2.3825018618874	0.122941355426239	19.3791735386944	1.15689956316044e-83	5.3290640036029e-82
PLK1	4808.15020469042	3.33218059786105	0.0902787582529213	36.909907295421	3.20504261779105e-298	1.86512113404654e-295
NDE1	3484.53652451278	2.13537775285229	0.0752436343175013	28.3795137252642	3.61996781738098e-177	6.65235770061443e-175
CLEC19A	33.3099945343001	2.48162528761415	0.550271480988954	4.50981992225755	6.48826786049902e-06	2.23460604278145e-05
HBZ	5737.10258351918	4.37298641232168	0.545477143112159	8.01680962720472	1.08527128137397e-15	7.63978468960758e-15
VASN	303.802854110339	2.3886456640298	0.221427646120279	10.7874771099372	3.94470018295159e-27	4.64373403870323e-26
CCNF	2422.50359674075	2.48192486204005	0.0816938544729077	30.3808025469423	9.85037376926067e-203	2.68699726974614e-200
ERI2	203.255524201119	2.33154458041853	0.237088530156432	9.83406737930412	8.03082156692898e-23	7.82814533307907e-22
STRG.14541-gene	55.4329677884804	2.65028970477493	0.539042002610718	4.91666640435977	8.80303723537104e-07	3.32792169889795e-06
CDC45	1481.00791704326	2.53360265490994	0.0969296482082015	26.1385726838485	1.32924510220998e-150	1.7063206613516e-148
KNTC1	1733.28813165449	2.17398061624094	0.0946592809200456	22.9663757754214	1.01101329164938e-116	8.52670050512797e-115
TMEM119	120.758664207222	4.35044346714136	0.420468816316437	10.3466494977057	4.33387849060909e-25	4.68488239560702e-24
FOXN4	504.732297118443	2.55085167158952	0.146796910000261	17.3767395484345	1.23794642026212e-67	4.2128788703579e-66
DYL2	11.5076417205811	2.31182731256756	0.886104876579164	2.60897707898013	0.00908133249845277	0.0200381575781078
POLE	1293.49520912435	2.10168347268774	0.106813829402512	19.6761363621545	3.45348034885956e-86	1.67010692327951e-84
CYP21A1	86.1490248151941	2.64887273028064	0.417910960036125	6.33836626359756	2.32214278245499e-10	1.17201412824802e-09
STRG.14962-gene	11.6934581667961	3.61058997137028	1.01418235822347	3.56009936683863	0.000370714490708032	0.00103007059983779
PRRX2	236.412044323559	4.04086408174137	0.253126432399766	15.9638171463641	2.28329383574024e-57	6.23814456719141e-56
STRG.15382-gene	48.564180029759	2.36052492801895	0.513181682109638	4.59978407318647	4.22929094436867e-06	1.48292752172702e-05
PRRT1B	11.5126760490803	2.27486488481024	0.915712710432264	2.48425609789383	0.0129822406513459	0.0277852099167827
GFI1B	33.1147094223176	2.17340730564231	0.522482272352562	4.15977234185609	3.1856496419957e-05	0.000101691481897899
PHF19	143.484135434146	2.25491485487223	0.292871856554209	7.69932243200997	1.36789610656825e-14	9.03204622861895e-14
LOC112529992	4.04743683722573	4.48561914630833	1.96884543459563	2.27829928519991	0.022708752228385	0.0462871449390712
MYOCD	15.4383719448625	2.32743102286726	0.788708364203126	2.9509399525879	0.00316808501004012	0.00763506738062953
ZNF750	18.4184133085018	3.46156335372557	0.794604446526112	4.35633524184138	1.32258161644127e-05	4.39970081170572e-05
EVPL	61.4690987268238	3.57033831342126	0.44842365504759	7.96197585304092	1.69313523396403e-15	1.18093307688949e-14
ITGB4	79.8035254202975	2.21375742282227	0.447467642855666	4.94730168352382	7.52493050409548e-07	2.86272034736324e-06
KPNA2	9262.0988444902	2.99040411445095	0.061418433606508	48.689032573017	0	0
FSCN2	3.13125026878996	5.31053535426548	2.11582048956285	2.50991772717103	0.0120759293050738	0.0260273547911085
TK1	3627.17923506614	2.84748823715596	0.108589233443102	26.2225650450692	1.46965779479524e-151	1.94373377132844e-149
STRG.15863-gene	23.413559228246	2.19818072567673	0.629649306879852	3.491119106554	0.000481001769575926	0.00131454741597629
LOC121107219	6.03552396114619	5.22267845961431	2.00140000259811	2.60951256761992	0.00906713154483908	0.0200144117473512
CLDN3	17.2865369682323	4.11158787977169	0.912466475527735	4.50601527841744	6.60563332525584e-06	2.27278570343548e-05
CLDN4	5.56769876556753	6.68123489170784	1.94791749854259	3.42993730314896	0.000603720730814965	0.00162600378256212
MIS12	497.058503071453	2.43329553182042	0.16174543965878	15.0439823030172	3.78103522115458e-51	8.87221947458557e-50
COL26A1	2884.09387595602	2.44488691976813	0.308608458869521	7.92229392779485	2.33168323048465e-15	1.61086370549272e-14
UPK3BL	10.3048227430479	6.18499546220366	1.72542808485765	3.58461503929556	0.000337575748607132	0.000944152101759582
CCL26	5.129465951188	4.72803705175072	1.88648629430359	2.50626631427297	0.0122013681390698	0.0262588122499853
SPAG5	2681.70490296077	3.09583363004985	0.117679813042558	26.3072616280437	1.58383771757255e-152	2.11073579186119e-150
GSG2	603.655573862861	2.38340733429746	0.132659088529817	17.9664081874176	3.57099984354882e-72	1.34358869113524e-70
ASPA	102.201851438029	2.39784303682418	0.423141846255299	5.66675940478235	1.45523452480167e-08	6.38489176526451e-08
PRR11	471.336672054156	2.51308805834231	0.149785360550031	16.7779284244731	3.53970275829455e-63	1.10350233489833e-61
OMG	257.257194107098	2.01891698628218	0.193698715440438	10.4229756077189	1.94762579960008e-25	2.13981442475885e-24
SLC13A5	89.3521480887679	2.00292996017504	0.392121585665267	5.10793089030511	3.25705726986134e-07	1.28496716999889e-06
STRG.15903-gene	49.6389847866799	2.32701407387274	0.462170174444743	5.03497240311632	4.7791767979686e-07	1.85741025242511e-06
MYL9	503.318845782143	2.99454823120134	0.154520802852277	19.3795798101318	1.14780278757307e-83	5.30114843001341e-82
E2F1	1003.64065375215	2.5633145365081	0.165643441123776	15.4748930541275	5.12583847749578e-54	1.28943642853201e-52
FAM83D	1039.02620449322	2.3135285203044	0.106978244456744	21.6261589639364	1.01924989483941e-103	6.49418418398045e-102
STRG.16249-gene	14.2554187955964	4.20021264673296	1.19419741922967	3.51718449487384	0.000436150513974022	0.0011994826201888
RBPJL	28.7983357901861	2.00113730139215	0.634460643200287	3.15407633686811	0.00161006964415171	0.00407311923599487
RBBP8NL	21.1396568065271	2.69393265212888	0.698920181762941	3.85442103751213	0.00011600381475587	0.000344831363529367
LOC771200	680.201651702827	4.53740647436341	0.210245703956697	21.5814467975905	2.68338929123877e-103	1.6973409509582e-101
LOC112530118	329.040559744938	4.43925736424745	0.232359669849993	19.1051113436051	2.28938763788236e-81	1.0118513767633e-79
ID1	330.226571219371	2.21864331393851	0.218791044269792	10.1404667697581	3.65349642483844e-24	3.79207732371162e-23
TPX2	8690.46858918199	2.90545491290091	0.0888242600021737	32.7101505020116	1.12022503285104e-234	3.99120175990069e-232
UBE2U	1565.93199214857	2.85612455898383	0.125146477544784	22.8222528913109	2.75725045173616e-115	2.24934945730887e-113
TNNC2	11.039935660663	2.16358557046119	0.873476737325029	2.47698132990587	0.0132498832783074	0.0283025158782198
TFAP2C	856.890615594057	4.49398273173995	0.280752609902366	16.0069134648571	1.14343099019119e-57	3.15854718777812e-56
AURKB	1922.36360361226	2.68539012141162	0.0928319194114283	28.9274436900313	5.39452365778521e-184	1.16268634589647e-181
BCAS1	1215.17696113663	3.10018115947055	0.106556573731199	29.0942271407028	4.24733535155637e-186	9.75657639045673e-184
SALL4	777.410709815505	3.80341015772813	0.173287986543478	21.9484929890039	8.95200663817426e-107	6.15291857831678e-105
SNAI1	256.469954772597	2.53838849923111	0.204776167826534	12.3959175824668	2.74979966941357e-35	4.33267171738467e-34
LOC419390	4427.87153692615	2.3236564062491	0.259269306333736	8.96232739273059	3.17896358686973e-19	2.66306844047849e-18
LOC107057363	1292.89929773562	5.42732959948851	0.217306783166352	24.9754265394182	1.13078467737641e-137	1.2111189507753e-135
HES5	3261.35739269989	2.05685871238445	0.139771049855366	14.7159137354471	5.09533098925627e-49	1.14484283668515e-47
CNP3	30.8122117715407	2.82785465978186	0.583509350488904	4.8462885083375	1.25792549404362e-06	4.67252410106671e-06
LOC121107396	12.1030027898545	2.44130242270948	0.842337519613539	2.89824727720729	0.00375254598906324	0.008915616205371
C1QB	49.386968985367	3.25725412293292	0.663507693868543	4.90914295799901	9.14752789803752e-07	3.4514273188662e-06
C1QC	30.8298761188236	2.75909121996523	0.55221114690997	4.99644245757151	5.83975897380753e-07	2.24214893698553e-06
C1QA	29.0150051546314	3.23059547472249	0.808560058704304	3.99549228278655	6.45599602825678e-05	0.000198500843010403
WNT4	450.16451845001	2.23013701027564	0.149698193540339	14.8975545898935	3.41864311044989e-50	7.84266378741579e-49
SH2D5	13.4250530724297	2.1918566264637	0.815356927018168	2.68821733627691	0.00718346250901564	0.0161684193683187
PROM2	6.57719344076216	4.19474504990021	1.53005994030793	2.74155602626654	0.00611489313824091	0.01394380935311
CDCA2	1739.94408362427	3.15512667801849	0.115076039460343	27.4177551887837	1.68469161358063e-165	2.57994264823602e-163
GNRH1	90.3090995615241	5.61911970112664	0.72647157519844	7.73481013292467	1.03557537344082e-14	6.89251805929466e-14
LOXL2	170.567103028565	3.96786186161727	0.293586882070877	13.5151197275203	1.27348352811508e-41	2.40871889857347e-40
NCAPH	2428.18179785441	2.05852956127995	0.0828911180873516	24.8341391548205	3.83708631344447e-136	4.05986987030991e-134
TCF7L1	854.639326335315	2.06303732852288	0.145867231145777	14.1432541929936	2.05554754186941e-45	4.28230894820479e-44
LIN28A	113.045142538066	5.52043825461992	0.442120310966423	12.4862805840177	8.87045206837868e-36	1.42465825399959e-34
AIM1L	22.855806870843	3.63582621864165	0.765072388110205	4.7522643283761	2.01151164355359e-06	7.305381791795e-06
SFN	27.3005016350841	2.1644362064092	0.591476891954185	3.65937576911603	0.000252830374032643	0.00072075647776974
E2F2	163.288520517043	2.85496129647158	0.333159434439619	8.56935449321339	1.04066722087749e-17	8.11070015271395e-17
TMEM200B	40.7400639303976	2.38068494692624	0.474948746270293	5.01250917203472	5.37248137116456e-07	2.07231064467059e-06
CLSPN	996.133901137822	2.43130729953995	0.120264554095271	20.2163248999695	7.03314126712887e-91	3.75488012971057e-89
TINAGL1	60.0156997623711	2.59427076314946	0.417061665614792	6.22035295266285	4.96037759724766e-10	2.43527199360938e-09
LOC121107514	7.31842191195336	3.73028936818991	1.36649743060774	2.72981806232222	0.00633692873559602	0.0144030857786792
NRGN	30.8884314143713	3.0932241894668	0.615806772981425	5.02304346944898	5.08590277178452e-07	1.96698472728875e-06
CHEK1	728.019258532837	2.80231494725092	0.133022665796519	21.0664470635217	1.61612206940628e-98	9.53184428638336e-97
FLI1	739.227070149579	2.24666050249261	0.138595586277943	16.2101879491826	4.27259968639669e-59	1.220802705812e-57
NCAPD3	1709.32625568015	2.14560070197593	0.127924182646014	16.7724401875848	3.88232352654227e-63	1.20413456013162e-61
CLMP	772.705977373965	2.16794662467078	0.151292846682951	14.329472094698	1.43205011622079e-46	3.0638150648263e-45
OAF	707.989435437578	2.2718131949155	0.187498367963933	12.1164425033956	8.64299867796886e-34	1.30753441005182e-32
TRIM29	18.5217537437119	2.58638590956871	0.798170103075533	3.24039437157915	0.00119364486916951	0.0030803624724259
APOA1	837.22270761631	2.95536413208867	0.138707710328491	21.3064156642028	9.8989605814466e-101	6.00055742468385e-99
C11orf88	67.2114948397889	3.19651126119633	0.416879397831948	7.66771223960773	1.75091151142417e-14	1.14915087091892e-13
LOC101749531	893.100046553014	2.34147619924823	0.206020395382886	11.3652640792997	6.22758475094693e-30	8.13172584757154e-29
CRABP2	439.34624217912	4.25486257225561	0.188529067369153	22.5687350583679	8.79254139677225e-113	6.64502977077272e-111
KCTD12A	3.10467988448348	5.91927549667056	2.49783077928255	2.36976641723134	0.0177993263070099	0.0370326109722058
LOC121107580	8.72297449932319	7.40964665312691	1.8357863687786	4.03622490020817	5.43181494682031e-05	0.000168314918959157
LOC101747386	9.81117126520991	7.57917336899044	1.76983264595363	4.28242375702511	1.84868485902127e-05	6.04841459310221e-05
S100A16	81.2720493798565	2.11470901284199	0.336667275597623	6.28130253850227	3.357480470564e-10	1.67184523830879e-09
S100A14	2.57410640986214	5.46853509350575	2.41504393628903	2.26436256969665	0.023551824135952	0.047787976030387
CKS1B	1764.42597105111	2.32913362497245	0.102114823844164	22.8089667816194	3.73573570203897e-115	3.03341739005564e-113
SELENBP1	73.2591592318994	2.13316032341891	0.442044983304714	4.82566345956802	1.39537964309755e-06	5.17099083192463e-06
TUBA5	6773.03805076595	2.34624613354318	0.0625976050450331	37.4814041504508	1.85048575802773e-307	1.29223121454592e-304
SYT2	85.9102753739293	3.62532500205424	0.386394832471948	9.38243655812202	6.44654507620003e-21	5.76261054481824e-20
LAD1	11.651666689495	3.03009084513483	1.03301586699928	2.93324714743896	0.00335436756235278	0.00804071796012011
PKP1	79.1192528792325	7.13115275840317	0.794958099532487	8.97047625855625	2.95235075246393e-19	2.47679670526263e-18
ETV7	17.1861853747665	3.98739625681074	0.917916340526988	4.34396478280528	1.39933957869859e-05	4.64001336465717e-05
FAM72A	1347.28062285027	2.02572491312673	0.110504608913257	18.3315875514013	4.6318665225938e-75	1.82948248306431e-73
MOV10	5.46164896989777	6.39214287385966	1.91570219666476	3.33671010295253	0.000847763244811533	0.00223501219086677
TSPAN2	640.091807726338	3.2042702597826	0.141066507625522	22.7146068455081	3.21327326938035e-114	2.53834048582996e-112
FANCE	181.012041606884	2.32685428270528	0.275261777401453	8.45324150948756	2.83324777539367e-17	2.15336698575632e-16
MKRN3	20.9624557015094	2.07583910980007	0.71806412763149	2.89088262443517	0.0038416157039954	0.00911730926595321
TCP11	145.96754014964	3.40449937254737	0.286258202076561	11.8931068100429	1.28534713007121e-32	1.86066253704671e-31
FOXP4	5024.14518761592	2.0741186701317	0.226343653997264	9.1635821614719	5.0202553961701e-20	4.34955924100931e-19
MDFI	143.008510460046	2.33444078132443	0.307229775900329	7.59835460115614	2.99919575950342e-14	1.9457435737425e-13
WNT9B	55.1140359709399	2.78216096758421	0.437019301445171	6.36621988636185	1.93743629662058e-10	9.81821853886855e-10
GFAP	112.524765903271	4.66387191699379	1.15188846744205	4.04889192731538	5.14606996435901e-05	0.000159829370997651
KIF18B	455.860116266183	2.79675297157481	0.180680338083128	15.4790111710333	4.80806307008749e-54	1.21124336331295e-52
FZD2	296.454919575562	2.28967484280675	0.194597071869563	11.7662348195121	5.82675140291944e-32	8.23671465523624e-31
COL1A1	2835.38003455008	3.9536892224421	0.0851106185243066	46.4535364798573	0	0
DLX3	23.4123106756835	5.75881244742961	1.05025603286227	5.48324624399926	4.17591113032704e-08	1.76552128139857e-07
MEOX1	22.3050480066872	4.24733112776432	0.788578377843582	5.38606084962527	7.2018589776059e-08	2.99642645450534e-07
IGF2BP1	4386.70248886897	3.00189692279135	0.0649854135912356	46.1933956698893	0	0
CDC6	157.394103511626	4.26693483127481	0.383916418773364	11.1142285732606	1.06971142402977e-28	1.33012977497947e-27
TOP2A	18533.9730374671	2.84495953983295	0.0621592010343737	45.7689206503748	0	0
KRT24	356.581428264296	4.23496781567257	0.223739986151448	18.9280775802227	6.69618042943254e-80	2.85823760237245e-78
HSPB9	37.747943410142	2.52936746328864	0.536167289135705	4.71749678606085	2.38764171270836e-06	8.61050382575139e-06
AOC3	30.3935937391685	2.32775788754715	0.562307569431351	4.13965241460498	3.47832441333729e-05	0.000110328102485542
BRCA1	2608.2142820985	2.93111474981649	0.075849847091653	38.6436474456526	0	0
TMPRSS9	80.513790291712	2.67657517430819	0.351741146486842	7.60950261589118	2.75152743569185e-14	1.78972302430359e-13
GRIN3B	31.3549107900796	2.36278370639454	0.590196395441856	4.00338552495838	6.2442422367421e-05	0.000192193196348807
CNN2	326.556157335271	2.54774688524902	0.181758951925545	14.0171741653345	1.22391812146781e-44	2.51082991358225e-43
ANKLE1	210.230061063788	2.8254054429735	0.260596003507977	10.8420904577956	2.17444702750939e-27	2.59299837474446e-26
PLVAP	479.178346390348	2.95424148349461	0.178763499398626	16.525977022339	2.38542883163653e-61	7.1677825374717e-60
LOC420107	4.2062516605149	5.92224680841677	1.96865955262461	3.00826356721823	0.00262745157755888	0.00642257765906231
HAPLN4	11.1415712888359	2.28132389100896	0.903546848247702	2.52485401884059	0.0115746358567273	0.025064499229316
UHRF1	6068.8051444305	2.60761297309454	0.0700082085533579	37.2472461012497	1.17412506950773e-303	7.59180572720958e-301
LOC121107780	12.877135992798	2.26279352401498	0.900442106936408	2.51298057541281	0.0119715926371689	0.0258279861912623
LIG1	1393.47946961503	2.7224524242799	0.133074018147033	20.4581815608203	5.079779532327e-93	2.78002479860077e-91
STRG.18349-gene	19.7906272507287	3.6720813883558	0.7894598763986	4.65138444414337	3.29714011414468e-06	1.16947322455786e-05
FIGNL2	1015.72111369888	2.70435131572611	0.112548910133311	24.0282319262167	1.41000978068202e-127	1.38291858152509e-125
RACGAP1	2427.50578674375	2.81869542732181	0.116220523294245	24.2529920484482	6.14861084937563e-130	6.20476579239305e-128
SP7	10.7774699269748	2.1342543519657	0.900467103127305	2.37016360126147	0.0177802157418774	0.0370060808800305
ESPL1	1343.45606055763	2.95085899440251	0.149260484600083	19.7698607391555	5.4125154133964e-87	2.64682616490404e-85
PMEL	59.5833637616267	5.00621802124788	0.587263265865919	8.52465718908235	1.53263047750263e-17	1.18444722781058e-16
CDK2	1673.63306729924	2.47650590106366	0.11203127057568	22.1054879440175	2.7989324880336e-108	1.95455053504362e-106
TIMELESS	490.759172593571	2.0090869470125	0.193942833345761	10.3591708564487	3.80243820159105e-25	4.12060621498303e-24
LOC107049257	433.437939517813	3.35792294505173	0.237901229694685	14.1147775879981	3.07986087906888e-45	6.37819824754264e-44
KRT18	61.2798020177534	7.70030225097419	1.09072149996804	7.05982439256934	1.6671315266756e-12	9.69513064380498e-12
KRT8	148.94256659323	5.88802714224528	0.425387656617055	13.8415561680151	1.43075258370635e-43	2.85463755501091e-42
KRT7	448.861109122763	2.67014816158579	0.198382887478064	13.4595689957433	2.7048936045227e-41	5.05589213573418e-40
LOC107050595	22.2236849804642	2.13911458815915	0.68130872639016	3.13971406104398	0.0016911281170076	0.00425904712445452
STRG.19132-gene	16.5907103973122	2.12363215912415	0.739194222591522	2.87290145704732	0.00406720959146976	0.00959661373805638
STRG.19156-gene	28.2368301708223	2.11821962226983	0.548528150476918	3.86164250718607	0.000112627286611281	0.000335422580972321
STRG.19189-gene	30.5334647382928	4.34966499598688	0.691948100466751	6.28611451213296	3.2550988090552e-10	1.62271601965979e-09
STRG.19201-gene	10.7851048697528	2.12199695713939	0.938129900894143	2.26194363394332	0.023700886030927	0.0480625006769572
STRG.19230-gene	30.5811943138795	3.05617628794462	0.663623230328625	4.60528828448517	4.1189485138971e-06	1.44685318220555e-05
LOC124417492	243.647340936103	2.00442766269081	0.206859447777145	9.68980476468368	3.33164923170946e-22	3.16797016814727e-21
STRG.19234-gene	8.21078061280665	3.02268571567503	1.08599941883034	2.78332166966587	0.00538054319770877	0.0123955559706519
LOC112530487	10.1484161138871	5.92534216659561	1.82493445531519	3.24687944234809	0.0011667780201299	0.00301682622562614
STRG.19353-gene	11.6958565980773	2.60527485045874	1.1106418014339	2.34573815526768	0.018989442701558	0.0392421508858663
NPR2	152.341501565189	2.15108496799785	0.34737959620982	6.19231811962432	5.92857429427579e-10	2.8983772060898e-09
CA9	933.50764423395	3.08654748821376	0.134293501610579	22.9835952685489	6.80170896606379e-117	5.79240171363618e-115
MYO3AL	622.096525335528	2.31799295069843	0.129640597757211	17.8801470434404	1.68392312363798e-71	6.18903787209934e-70
ARHGEF39	290.120861371723	2.34550053654297	0.191729542271145	12.2333809842719	2.06174847199481e-34	3.15460164978838e-33
CCBE1	146.71808491975	2.13111878511942	0.820404037003154	2.59764541493989	0.00938653669392793	0.0206437588312665
AGXT2	44.324669342998	2.37090467694996	0.482730529247261	4.91144548211399	9.04074255258327e-07	3.41482655739937e-06
FST	335.45327657412	4.45997368542881	0.287763579280198	15.4987427407764	3.53746703976786e-54	8.93735160351191e-53
DEPDC1B	1010.68910481247	2.44445846313737	0.120042531030768	20.3632699356433	3.54141354306118e-92	1.92604354002374e-90
LOC112530609	17.6435242011434	2.1363690321589	0.712873762649968	2.99684059659787	0.00272793314440257	0.00664957509564089
STRG.19657-gene	18.1008841091679	2.93432716446409	1.0519348301211	2.78945717970598	0.00527964775766228	0.0121872392639519
CENPH	1201.86492270725	2.647805936248	0.108258525990791	24.4581746519737	4.11919609502544e-132	4.20543423549439e-130
THBS4	1043.13473205328	3.92766784698603	0.135468741660001	28.9931669760665	8.02321260402634e-185	1.79575955950118e-182
LOC426155	53.6016504045185	3.87764420215009	0.479330627119815	8.08970673426386	5.9808559523146e-16	4.27224972240214e-15
DMRT1	15.1854839300467	3.09309145269436	0.868541349368776	3.56124835615749	0.000369095750661558	0.00102573601003653
RLN3	30.1519776845956	2.49383105121741	0.554347678471361	4.49867681974292	6.83777115864423e-06	2.34941564431433e-05
MLANA	14.8716388837315	2.72885321323845	0.811425250159976	3.363037091464	0.00077090005168909	0.00204503466074884
CER1	6.67031237568565	3.37720868394159	1.46474671367327	2.30566052984839	0.0211296082040286	0.0433111072004147
GDA	136.30827617521	2.11063684954433	0.273936141773811	7.70484988171836	1.30997191317386e-14	8.65940539954157e-14
LOC101752170	5.75589727975089	3.59517764272996	1.51966727283573	2.36576631410985	0.0179927974476424	0.037372784989999
GCNT1	90.2665368446374	3.03394967750987	0.406791136830968	7.45824921640453	8.76797112928529e-14	5.54806958952746e-13
LOC121108597	17.6899180709911	2.7400925830731	0.734027257911254	3.73295753467018	0.000189244510027653	0.000548262637912838
STRG.19914-gene	144.063690949509	2.86158106103787	0.273279596398998	10.4712576377633	1.17077107735971e-25	1.29362794104721e-24
GAS1	534.996303937959	2.0671609016072	0.246172592410725	8.39720165987553	4.57244405641302e-17	3.44968575353753e-16
CKS2	295.099124366632	2.94605170214009	0.219315253442369	13.432953959649	3.87634757503462e-41	7.1992846771228e-40
LIX1	102.182510695042	4.88318758772627	0.508014268189398	9.61230401092931	7.09434452732877e-22	6.63380111184283e-21
PDE6B	8.72056223104167	3.21004854278443	1.33911960376792	2.39713355980467	0.0165238994605509	0.034630760718163
FAM81B	5.38952187020264	6.71483491401348	2.05328734572303	3.27028505191949	0.00107439159564628	0.00279533956435063
HAPLN1	584.398702109305	4.5015947206951	0.172208364252829	26.1403953299623	1.26731264980078e-150	1.63886994372015e-148
SMC2	7002.11897831352	2.55598522749069	0.0927251526809325	27.5651768003645	2.91120803585813e-167	4.62035180818284e-165
FOXE1	16.6562935349287	2.95308803558718	0.801103102618447	3.68627711705879	0.000227558556481967	0.000652656034017115
STRG.20315.1-gene	8.74945507953284	2.42466407991904	1.00658352910816	2.40880563788612	0.0160048189062519	0.0336478793935707
CARTPT	7.60749576348578	3.49089053426756	1.38499633724646	2.520505246395	0.0117186491338403	0.0253323646085418
LOC124417544	19.2064469931817	2.90713158548432	0.835302122089597	3.480335448223	0.000500786342653811	0.0013645587591775
MELK	945.541055867592	3.00620725203852	0.113964197985141	26.3785233010676	2.41693430877372e-153	3.37558713300573e-151
LOC121108808	52.1439222976223	2.35707709225755	0.419657961152524	5.61666240236265	1.9468126777141e-08	8.4545909769982e-08
LOC121108819	12.5790650719024	6.44644061223196	1.88021325067199	3.42856886575393	0.000606772574541776	0.00163321548047338
LOC121108911	762.250110907757	2.11094653439325	0.143583318325609	14.7018926642033	6.26829150298407e-49	1.40477321000123e-47
LOC107049632	325.040797400296	2.3343758466594	0.283557446470069	8.23246180172456	1.83404642565694e-16	1.34250660373664e-15
LOC121108959	9.34521068125367	2.4045456205836	1.01356784250488	2.3723578430045	0.0176749631932706	0.0367957914891627
POLD1	601.737161973391	2.2240143839218	0.177690264415206	12.5162421882888	6.08484321841617e-36	9.82693736420994e-35

## Sheet: TABLE_S2B
Gene Symbol	baseMean	log2FoldChange	lfcSE	stat	pvalue	padj
GATA3	1990.8499757988	-3.03408411586164	0.0847463350631009	-35.801950769936	1.02985105714115e-280	5.61848117361569e-278
LOC112532970	136.308263899709	-2.09140791538324	0.262478477486045	-7.96792154318419	1.6136525057593e-15	1.12684581782183e-14
STRG.111-gene	6.01960345449797	-7.09499956235225	2.00232915420697	-3.54337324982028	0.000395043156116049	0.00109158965170528
RELN	12996.9496586224	-2.86482758581935	0.0594523911287836	-48.1869195069659	0	0
PPP1R3A	15.020921562951	-2.44272854848294	0.838652551853943	-2.91268242501975	0.00358338825996214	0.00854523842497272
TBC1D30	7492.15807747732	-2.45616724046854	0.0853189018712753	-28.7880784515286	3.02466618931922e-182	6.06949681990057e-180
LOC101747799	9.48255508304693	-2.48911732431233	1.02677533086553	-2.42420834381958	0.0153418010316705	0.0323357675251604
ANO4	356.824916838688	-2.06698761119119	0.168860577890708	-12.2407943701875	1.88181768378512e-34	2.88182220381759e-33
STRG.915-gene	14.4010747879106	-2.17674059777969	0.864715599439833	-2.51729077073409	0.0118261186129097	0.0255330668741253
AKR1B10	452.368115098422	-3.17511830859552	0.219365195199016	-14.4741206813366	1.76569325418487e-47	3.85318410394492e-46
SLCO1B3	94.5044450658623	-2.1596303778889	0.40263676342945	-5.36371880077292	8.1525789437716e-08	3.38150922310203e-07
IAPP	19.7743873655585	-2.43583495801424	0.686670311170292	-3.54731363565559	0.000389180985226924	0.00107658400254978
LOC124417677	196.528563670312	-2.79493396528242	0.271763448872524	-10.2844366189709	8.28250226894543e-25	8.83298256635609e-24
MIRLET7B	924.094551121618	-2.30110574773542	0.488805294633657	-4.70761215763839	2.50635385428606e-06	9.01720808815506e-06
GPR19	238.036053328742	-2.41014917873907	0.209611108042159	-11.4981939709718	1.34704501039928e-30	1.81456109502705e-29
MANSC4	17.0914920201225	-2.16238304041678	0.783194248015587	-2.76097921543181	0.00576283437661233	0.0132048251144373
STRG.1545-gene	11.7672742083434	-2.92361222208737	0.953367702103881	-3.06661555204312	0.00216497110626549	0.00536799681482502
STRG.1668-gene	2.93083981653303	-5.75792286510396	2.19120806601755	-2.62773898763927	0.00859544403693263	0.0190575643887185
LOC121106499	7.67050578329897	-3.11151377196246	1.17926111499055	-2.63852825503145	0.00832667611831886	0.0185110291192679
DSCAM	3403.42820801906	-2.07208009571614	0.0947965594870867	-21.858178260134	6.49863895129249e-106	4.4145229109597e-104
LOC101750924	21.2478912709886	-2.31331635547003	0.777472650686926	-2.9754311658759	0.00292577003043258	0.00709615076289136
STRG.1889-gene	11.2471889729212	-2.3019242019221	0.978139489199213	-2.35337007383952	0.0186041081611411	0.0385005358318161
STRG.1963-gene	18.3880597301495	-2.52128074542071	0.78298810689592	-3.22007540499699	0.00128156882131985	0.00329072341264921
LOC101750952	69.307965762008	-2.03080064679606	0.387439061915497	-5.24160015450119	1.59190032193501e-07	6.45111323591954e-07
FHL2	4673.90790557571	-3.08466412935124	0.0861691964592677	-35.7977590148396	1.19673296865535e-280	6.33108005054092e-278
STRG.2282.0-gene	169.984015265152	-2.63623055884878	0.359820086713741	-7.32652416079836	2.36198627801114e-13	1.44991408022217e-12
STRG.2418-gene	19.3789913690076	-2.31379830827322	0.682676986434537	-3.38930175507696	0.000700708550209756	0.00186934136148562
STRG.2419-gene	27.6190661161708	-2.6783794002135	0.61615435931618	-4.34692923894269	1.38056733487769e-05	4.5812477727228e-05
STRG.2420-gene	6.03361413954604	-4.02557602787333	1.50141680300973	-2.68118487804564	0.00733619729961498	0.0164854334478927
STRG.2441.0-gene	9.63595909093468	-2.51627520300532	1.01946145118849	-2.46823967700969	0.0135779372517768	0.0289501256157206
STRG.2443-gene	12.4607250149388	-2.72878061539449	0.897819369244448	-3.03934255471774	0.00237095095325957	0.00583562128041809
STRG.2466.0-gene	29.6716211436332	-6.91512562170809	1.14728605828279	-6.0273770188216	1.66641962610578e-09	7.86067382668325e-09
LOC121109000	15.6344158542905	-2.14142982597139	0.922659527507179	-2.32093178700171	0.0202905256529529	0.0417431059214295
SIAH3	133.545695157791	-2.80944519890919	0.294132788869072	-9.55162193821161	1.27681434180663e-21	1.17752904275014e-20
MTUS2	1782.85114273305	-2.40523667302974	0.110449400750821	-21.7768195814486	3.84881038074658e-105	2.58432813950284e-103
STRG.2738.3-gene	7.74132548265906	-4.61091819792193	1.4190820896433	-3.24922584223505	0.00115719564656293	0.00299484644884225
MOGAT2	29.8117040584629	-2.00832959730615	0.70860798527882	-2.83418990334397	0.00459420217529206	0.0107341951386756
STRG.3265-gene	20.9341580067347	-4.81648969089984	0.867378691625668	-5.55292600268128	2.80927017236312e-08	1.20442629344586e-07
STRG.3291-gene	15.2829749088386	-2.38333747770995	0.967435567791997	-2.46356197462277	0.0137564111145441	0.029266320404303
STRG.3631-gene	3.22000102577919	-4.98134089188352	2.13847044621761	-2.32939431110408	0.0198381861735192	0.0408703155791005
ZNRF2	8614.96562291311	-2.09423927467792	0.122118392777145	-17.1492534994276	6.36650425882655e-66	2.09710247831309e-64
NEUROD6	7233.13707857556	-3.70381683666174	0.122517857313641	-30.230832613895	9.32070708115185e-201	2.39295447386396e-198
POU6F2	72.6764491107626	-2.37224186983813	0.406533167430364	-5.83529723990964	5.36947573683204e-09	2.43924817625849e-08
STRG.3984.2-gene	7.96640412846311	-4.68150301465009	1.37408528407559	-3.40699596226267	0.000656820986680305	0.00175860892546112
TFAP2A	701.967702795458	-2.67609249517959	0.150156999895438	-17.8219629923553	4.77317756063151e-71	1.72884095131753e-69
LOC101749691	140.556497839929	-2.58257547160671	0.277204152694114	-9.31651076113749	1.20229141544987e-20	1.06330311706807e-19
STRG.4159-gene	3.72892429418488	-6.05929555020287	2.04790262890843	-2.95878107907533	0.00308858430367988	0.0074589161396657
LOC121109846	4.14090941400882	-6.3732396021073	2.16829870650875	-2.93928118989153	0.00328974464982251	0.00789556806387152
TMEFF1	20173.0467886762	-2.26192376294581	0.0558896477753071	-40.471247413106	0	0
MURC	12731.1129842666	-2.62039026710243	0.0629524289609111	-41.624927113289	0	0
LOC107052682	25.1309515604848	-3.9236635761573	0.939524514988286	-4.17622266749072	2.96389703413308e-05	9.50646967148545e-05
NOL4L	4907.44732455907	-2.12517638320088	0.0727349747653948	-29.2180809858751	1.14286365760888e-187	2.66028183127145e-185
STRG.4725-gene	35.2253569414237	-4.50994371895119	0.64640940222869	-6.97691540902996	3.01731253166831e-12	1.72765635217663e-11
STRG.4816-gene	6.24953071793059	-3.46413678698629	1.31148563693725	-2.64138370213204	0.00825681490525772	0.0183674152161046
ZFPM2	2502.94643709967	-2.60783816714173	0.123384546498507	-21.1358572945218	3.72364841912772e-99	2.21868444031166e-97
LOC124417754	59.2799357641003	-2.04969487745537	0.386104408559789	-5.30865442614592	1.1043749406934e-07	4.53224675943237e-07
LOC101751629	42.123085022558	-2.95665199711869	0.552240415490059	-5.3539217959898	8.60680702068461e-08	3.56145145691188e-07
ARC	377.750679815349	-3.18593708762256	0.193148092284077	-16.4947893088003	3.99952409141508e-61	1.1976619483349e-59
LOC121109807	172.071771121909	-2.40747931091313	0.872705713281532	-2.75863819186031	0.00580427582937314	0.0132893176956323
LOC107052826	140.557154939527	-2.25939473137241	0.34527534631189	-6.54374763650656	5.99960073936171e-11	3.15580083482304e-10
LOC101748294	1335.55900389586	-2.02139202184575	0.0936368554568957	-21.5875683990293	2.35059032184676e-103	1.49224021232003e-101
LOC124417823	33.8646027111294	-2.29958080965935	0.669116994384944	-3.43673950737589	0.000588761551201865	0.00158718331699848
LOC124417809	227.127104112886	-2.00641279995677	0.246379802779801	-8.14357661350179	3.83769489974251e-16	2.76738858156566e-15
TRIM67	7764.58720877405	-3.12740782750339	0.0608199022953511	-51.4207966385115	0	0
LOC107053038	13.4235034854793	-2.74862490939452	1.06750555189745	-2.57481087991435	0.0100294909476764	0.0219637296744273
STRG.5895-gene	10.3551389685244	-2.83136453442375	1.07851807867212	-2.62523604417438	0.00865889164881438	0.0191860553883743
STRG.5984-gene	26.5876983153748	-2.06091530224842	0.68782666500214	-2.99627130949047	0.00273303150917033	0.00666107274704673
STRG.6086-gene	4.91243304320662	-4.08236919821966	1.77906991067122	-2.29466485478326	0.0217523384018263	0.0444831116105286
LOC121113151	33.051329181112	-2.26197500599414	0.554911139568359	-4.07628329060691	4.57612633145809e-05	0.000143069508407227
STRG.6266.6-gene	33.8389914975403	-2.22511789142985	0.609957200336454	-3.64799020357898	0.000264299713223798	0.000752469731484191
STRG.6299-gene	18.8426722608059	-6.35498296208928	1.65473456113288	-3.84048481935282	0.000122791565846672	0.000363955035068115
LOC101752274	26.1504951849938	-4.61682091437596	1.18429620170143	-3.8983667327001	9.68436738218229e-05	0.000291097943798448
LOC121110281	577.364745183351	-3.43150184372916	0.19136773318838	-17.9314547262324	6.70034074384528e-72	2.5101834486277e-70
LOC121110382	22.8545532992203	-4.16437756199071	0.814994305530994	-5.10970142211913	3.22668329112829e-07	1.2747553042887e-06
RIPPLY2	24.8595735804937	-2.39685128158517	0.626050672388105	-3.82852600803422	0.000128913010072004	0.000381322150090993
STRG.6477-gene	10.9057698174822	-3.39003407435205	0.977623770544304	-3.46762648013827	0.000525076578142137	0.00142718151972683
LOC121110257	13.3327771657542	-2.0744730484548	0.867094264769213	-2.39244235920179	0.0167366567701381	0.0350136074167851
LOC421965	18.5299946354122	-2.4749417897587	0.722713890077886	-3.42451117065423	0.000615906523713011	0.00165628101294881
WDCPL	29.4286658242834	-2.61685544273855	0.615264094920079	-4.25322307013294	2.10715482326841e-05	6.84786092788905e-05
LOC107053185	74.5876974651281	-2.30517311874272	0.422581053479262	-5.45498455210757	4.89771031467522e-08	2.06183329331083e-07
PNOC	696.148884958758	-2.66927782597854	0.254188477343026	-10.5011755602767	8.53110124592991e-26	9.48032880658461e-25
TFAP2B	5745.16287784577	-3.06281827674312	0.333074818000863	-9.19558643047938	3.72954665618064e-20	3.23771385000505e-19
LOC124417867	20.4703343868761	-2.38618611675792	0.776004357161535	-3.07496484360746	0.00210527368142786	0.0052311226772513
DCX	97794.610137737	-2.04480986158164	0.0512938866244135	-39.8645919845037	0	0
POU4F2	117.422065846115	-2.86977001834991	0.336589119278009	-8.52603323751414	1.51451763319048e-17	1.17096761914257e-16
STRG.7596-gene	4.38781182402435	-3.81329475586002	1.66248338659291	-2.29373405269028	0.0218057794912266	0.0445767328287861
GALNTL6	2617.23766246189	-2.38366530762439	0.0951801323381187	-25.0437276043769	2.04335651604024e-138	2.20203197882904e-136
LOC112532349	38.5832950457404	-2.83911200279144	0.566781306313254	-5.00918426766583	5.46612195624843e-07	2.10517443441838e-06
STRG.7929-gene	3.60217412424246	-6.35487828817837	2.37431431624525	-2.67651095926844	0.00743931327411774	0.0167063971108242
LOC112532345	14.9635668501429	-3.04576280096283	0.968623570625797	-3.14442358551636	0.00166414366570421	0.00419835550807285
LOC101750484	51.0971071514365	-2.2406087992895	0.525188706479001	-4.26629280418292	1.98747901634429e-05	6.48065160017532e-05
LOC107053293	67.3528759691563	-2.54401001369195	0.404333873886715	-6.2918547714969	3.13694904725999e-10	1.56560481609677e-09
REEP1	25264.6415298838	-2.00590384616915	0.0606351904233431	-33.0815130976636	5.48211110480949e-240	2.03631267378221e-237
PGA5	10.9868350861988	-2.63910843204243	0.994623793512054	-2.65337351595385	0.00796916313784095	0.017777363922876
FSHB	11.6617281458466	-5.18939372799074	1.32977976711281	-3.90244599619519	9.52254885264806e-05	0.000286529917045036
LOC121113263	321.279194077075	-2.55308930304328	0.183046886197266	-13.9477341356786	3.24759916075682e-44	6.60799372360053e-43
LOC121110934	17.046994476153	-2.01023341954029	0.721223902001266	-2.78725290989699	0.00531569749838896	0.0122591079163639
STRG.9090.1-gene	27.7114782331375	-2.7702681804043	0.767903702530378	-3.60757237043627	0.000309075343902465	0.000870717662392971
STRG.9090.4-gene	7.95939882506807	-3.68851585604476	1.32208176570404	-2.78993020834875	0.00527194044789051	0.0121726671523968
FOXG1	3816.60756893682	-2.15933461180501	0.666854475890475	-3.23808970303689	0.00120332967652564	0.00310352038599272
STRG.9121-gene	38.7519122291093	-2.10182122397373	0.479957023504265	-4.37918630428179	1.19123261564591e-05	3.98401130343798e-05
LOC112532533	17.6383466752493	-2.22055930703621	0.745104835103057	-2.98019715135667	0.00288062920203493	0.00699346747449949
LOC121111054	2.57497228981672	-5.5658964774101	2.45181774361318	-2.27011020370861	0.023200897389275	0.0471636314184865
ESRRB	602.859154508452	-3.53181642505911	0.157905071620582	-22.3667067106334	8.30457737786831e-111	6.11735493092088e-109
LOC107053519	451.397175196761	-2.40695241824611	0.14849275714868	-16.2092243720421	4.34011467469573e-59	1.23806735279147e-57
NRXN3	5096.44252097229	-2.01025803531299	0.111954473197474	-17.9560313929318	4.30509720497935e-72	1.61630939794687e-70
LOC121110831	29.6282582303668	-2.21008513107563	0.571302121144976	-3.86850503310977	0.000109504676463992	0.000326948571669034
STRG.9389-gene	20.38887082602	-2.1591971555393	0.74853984568157	-2.88454538258184	0.00391979256891343	0.00928443443425031
BCL11B	3933.28520100897	-2.12756576178852	0.0834634214876363	-25.4909962216644	2.48078335300706e-143	2.86817985276803e-141
LOC101749505	34.6697248044982	-2.29746738446124	0.591743783685055	-3.88253742211515	0.00010337210155619	0.000309548910629152
LOC107053606	7.07993369818795	-2.63733978042465	1.122917713365	-2.34864919222036	0.0188416492344964	0.0389505639237228
STRG.9968-gene	3.89503891181846	-6.24867428997598	2.0272914545116	-3.08227723057283	0.00205423423340686	0.00511230523832031
SLIT1	15642.7045066895	-2.02031352892786	0.0860714872213729	-23.4725063333887	7.78872019768745e-122	7.00904521707359e-120
LOC101747677	553.079976151298	-2.95446244772088	0.235133470097092	-12.5650442129779	3.28691243227754e-36	5.36790619669797e-35
EMX2	1287.98391568942	-2.73499448121707	0.189754190178033	-14.4133548705882	4.26480519788035e-47	9.22614239709977e-46
BOLL	50.1510074337299	-2.70279122097353	0.478303389075348	-5.65078835464358	1.59713641056866e-08	6.97768133853484e-08
PLCL1	2697.81342536676	-2.11375226188022	0.0739000156425758	-28.6028662308217	6.1892972513556e-180	1.21407585858614e-177
LOC112532788	121.393532008442	-2.0034242387201	0.270105930226102	-7.41717975996697	1.19640517757763e-13	7.49751417059951e-13
MARCH4	2665.52117145137	-2.21536975935875	0.0766458323326437	-28.9039820161913	1.06398328855727e-183	2.26524637215035e-181
TFCP2L1	242.801958454621	-2.00564723227946	0.188714332276975	-10.6279539454151	2.20905654434876e-26	2.52393384497649e-25
C1QL2	460.609917295518	-2.09250418960402	0.617845651919993	-3.38677497057953	0.000707193682939451	0.00188548981624266
LOC112532760	12.4231916393168	-2.12669566625737	0.901554409621681	-2.358921040772	0.0183281550508955	0.0379789828935946
KYNU	16.5024872703725	-2.45912997999787	0.732329166084695	-3.35795717811609	0.000785207763810169	0.00208014524136539
ARHGAP15	182.009918892651	-2.05643027838036	0.267286297425712	-7.69373626028065	1.4289946416569e-14	9.4247784110488e-14
LOC101749370	5.83518957447573	-4.31292679650281	1.55083245171089	-2.78103981622564	0.00541850910462568	0.0124780809851675
STRG.10917-gene	5.10281770066028	-4.34948234776935	1.76106049344114	-2.46980859769922	0.0135185361795216	0.0288351427005132
NR4A2	888.431760200941	-3.54161994779235	0.135262537264349	-26.1833026307264	4.1177796204514e-151	5.40512756495041e-149
STRG.10947-gene	15.0554278243792	-2.14404495725606	0.790610108584062	-2.71188659742275	0.00669014764059565	0.0151605136954204
STRG.10946.2-gene	19.2943944255138	-2.33257066989454	0.788931121288238	-2.95662144254838	0.00311029721316721	0.00750823682902007
LHX4	10.7931537130407	-2.39014310571718	0.884294603348435	-2.70288102705452	0.00687413463608175	0.0155471748253291
STRG.11159-gene	13.6278020503697	-2.37872104616978	0.915592474143179	-2.59801288602313	0.00937649751668856	0.0206242778942105
STRG.11205-gene	12.3820707904765	-2.52023660632607	1.0305270602038	-2.44558023136983	0.0144619267637108	0.0306366117511058
TAL1	2179.40399538833	-2.67366841198811	0.0800570605494927	-33.3970344856116	1.5138460172641e-244	6.14621483009223e-242
LOC124418134	213.820099066194	-2.24505023760955	0.246661999580958	-9.10172722763764	8.89064920327909e-20	7.61594473949197e-19
LOC121111496	6.70354347903959	-2.80952251651389	1.24096233777443	-2.26398693255474	0.0235749185009693	0.0478292768378758
KY	10.6357655231209	-2.75391082857732	1.09402817387402	-2.5172211231321	0.0118284567819636	0.0255349571533968
LOC101749477	181.911594987637	-2.17205041605808	0.237250215890132	-9.15510406559096	5.43054427752652e-20	4.70036896366178e-19
LOC107051866	281.033177512872	-3.59824284352934	0.210870112798925	-17.0637877306038	2.76060513255967e-65	9.00834474845359e-64
SOX14	2036.33387658186	-3.86686168502445	0.113366751762421	-34.1093100482238	5.36804257957486e-255	2.40295608600559e-252
STRG.11674-gene	8.41645270245679	-2.5400758411646	1.0695158094124	-2.37497736715098	0.0175500262720824	0.0365618566417679
NYAP2	1959.22628090093	-2.08397027260035	0.0888960128706527	-23.4427867494194	1.56596985038183e-121	1.39483171673296e-119
LOC770705	9.50034158731057	-2.35531220065168	1.01686421476333	-2.31625045552406	0.0205445977571318	0.0422011516230153
SST1	3787.96192561329	-2.09209629437667	0.30265206959223	-6.91254580613112	4.76032212914179e-12	2.68602791630761e-11
MASP1	5809.33333242165	-2.32861009986626	0.0857546122228795	-27.1543423671967	2.25004545085484e-162	3.41576465052381e-160
ECEL1	650.996400455177	-2.09936903874381	0.162567007971799	-12.9138689635476	3.75927273012622e-38	6.45958497269129e-37
STRG.11996-gene	9.5953487047987	-4.30341352868327	1.71565317416071	-2.50832370638575	0.0121305482457428	0.0261321706902984
KCNAB1	6479.0242975153	-2.07832756954022	0.110327331406592	-18.8378305089325	3.69816349261513e-79	1.5445583314372e-77
RPP25	561.970626445809	-2.03906113739239	0.182379074011797	-11.1803459275185	5.08912258917508e-29	6.41023825121346e-28
ISLR2	66572.6118063634	-2.45879363086823	0.0612324951804668	-40.1550455133598	0	0
MINAR1	1439.36050867933	-2.23039175544391	0.097922172272884	-22.7771882881477	7.71883418782928e-115	6.15321494297368e-113
STRG.12525-gene	11.0912333736332	-4.23364777072523	1.19459262208275	-3.54400964183418	0.000394090833045273	0.00108930300242311
STRG.12526-gene	3349.47317942917	-2.0722927287928	0.0994273055137712	-20.8422899331791	1.79065188111474e-96	1.01828014789906e-94
STRG.12143-gene	8.08370917978459	-3.15520248773781	1.22299080025024	-2.57990696830443	0.00988269349208095	0.021666716436613
STRG.12169.2-gene	16.5161201820267	-2.14900372213947	0.730292670259128	-2.94266094903698	0.00325404586678876	0.0078184878533441
CIDEC	18.7508426981372	-2.93554883752743	0.950644932525327	-3.0879550682812	0.00201538940250113	0.00502207653280971
CBFA2T3	2033.67213652932	-2.41261360029076	0.327380905882692	-7.36943895303183	1.71347605840279e-13	1.06115165050003e-12
STRG.13120.1-gene	1976.84774224648	-2.27668797702323	0.106411774491141	-21.3950757602748	1.48488311309365e-101	9.19258488949965e-100
CACNA2D3	943.312234653196	-2.5112722040758	0.147858851635038	-16.9842534032012	1.07411711749158e-64	3.47258085873483e-63
STRG.13356.0-gene	6.96314551359781	-3.06288554159859	1.15792321871484	-2.64515426592624	0.00816536818140865	0.0181825252182439
GRIP2	1530.09350980766	-2.00341324774191	0.100886938617602	-19.8580041697525	9.39713511511152e-88	4.727815125061e-86
CCDC36	38.5449123874735	-2.05956141422222	0.525600899126017	-3.91848913814058	8.91057439706413e-05	0.00026922950471434
STRG.13669-gene	22.4057453230235	-2.31809402647281	0.710040428074005	-3.26473526692089	0.00109566428822672	0.00284517434833586
HMP19	51662.91717448	-2.06888599264473	0.0535277187957233	-38.650740946764	0	0
SPINK5	170.990303551231	-2.39343105538867	0.23500286862874	-10.1846886778639	2.32101608709635e-24	2.42781898433362e-23
LOC101749502	11.6486856265511	-3.18431920161055	1.02737290989732	-3.09947748371991	0.00193862312500118	0.00484115040999436
LOC107054539	23.2951176809946	-3.01697430437404	0.782660034748486	-3.85476984952167	0.000115838550771209	0.000344398743079659
STK32A	798.389039191457	-2.44157051252772	0.115956073270486	-21.0559951166367	2.01507076051696e-98	1.18448166118199e-96
DPYSL3	29900.9363446787	-2.02216821351949	0.0547071758699128	-36.9634911940613	4.42225415262111e-299	2.66219699987791e-296
UNCX	492.655624388019	-2.14103661251809	0.159207240247762	-13.4481108345711	3.15838666776009e-41	5.89093103052945e-40
LOC121106831	35.7699919657285	-2.17396316356357	0.60100712112724	-3.61720034113093	0.000297806797396211	0.000842234095082302
LOC101750426	28.1673038692675	-2.05353921580705	0.591207668314255	-3.47346512209902	0.000513784134879435	0.00139844768112335
LOC101752299	3.24017545201286	-5.47424894239611	2.15527393926346	-2.53993185862344	0.0110874068247782	0.0240811082790467
PRR35	13.0780105370081	-2.64754689317588	0.870642474765884	-3.04091170590753	0.0023586298547677	0.00581021024474878
LOC112533511	22.0139471585948	-2.41368067675983	0.647933437176386	-3.72519851310399	0.000195161578200957	0.000564187917243304
CABP1	369.5647333886	-2.31205324564582	0.177697258223012	-13.0111925685661	1.05679844863372e-38	1.83944041039357e-37
LOC124417238	732.092019468289	-2.18884993057531	0.154754321690752	-14.1440310465081	2.0329751832869e-45	4.24034417560606e-44
LOC121106980	139.359982810879	-2.17940093985135	0.458171493704181	-4.75673622169625	1.9674798190996e-06	7.14992978389694e-06
IL4I1	65.0874346044338	-2.0431407702348	0.539470365797602	-3.78730862670099	0.000152287895845401	0.000446530414119754
LOC121107057	4.83054381605371	-4.82249985200807	2.01434424982277	-2.39407929028634	0.0166621463513268	0.0348786272184009
TNC	16268.2937769527	-2.04227982519784	0.0669899358713857	-30.4863678197696	3.95074238760376e-204	1.11245259036752e-201
NTNG2	1359.76310651203	-2.92342439606638	0.156306180485212	-18.703191306904	4.66286772392491e-78	1.91090011089862e-76
STRG.15431-gene	9.97669765385645	-3.00445099276743	0.995105054775839	-3.01922995803114	0.00253418098484133	0.00621023745555305
STRG.15444-gene	36.4147095943161	-2.17609688631864	0.52648659160254	-4.13324274735081	3.5768060158339e-05	0.000113287154253317
STRG.15758-gene	62.005888644024	-2.8730925466119	0.468042655696951	-6.1385271441417	8.32900823710513e-10	4.01790068536561e-09
LOC112530064	300.276282502292	-2.39539157468219	0.21193678571847	-11.3023870139474	1.27698997671232e-29	1.64772291304092e-28
LHX1	2680.07152498961	-2.14046836124724	0.0893252566145481	-23.9626332167584	6.82362214753789e-127	6.58159090893461e-125
TOX2	1420.14489572143	-2.71554891895731	0.175428280271654	-15.4795390729034	4.76877258325309e-54	1.20308138379238e-52
PTPRT	6770.12178403808	-2.00364594824586	0.118991277950544	-16.8385950865963	1.2722123478002e-63	4.03090438618799e-62
LOC124417327	219.948369278894	-3.22449764091939	0.412390640539004	-7.81903691292532	5.32290014868937e-15	3.60602214962433e-14
STRG.16399-gene	12.6573832683921	-3.05901937743553	0.954252770610226	-3.20566989339664	0.00134748474762015	0.00344780722907116
NRSN2	2962.94433115941	-2.25282364063377	0.125069241334014	-18.012611387138	1.55134143921333e-72	5.86219022636067e-71
TSHZ2	1283.74678703987	-2.55086355743789	0.119384445144553	-21.3667999574757	2.72158925291526e-101	1.67301074568291e-99
LOC107054908	9.94811293410948	-4.61145666650055	1.25777968862142	-3.66634690337138	0.000246040105906788	0.000702431425825134
ESPN	90.9234896534207	-2.20461827268081	0.321740731303261	-6.85215783451062	7.27442289644231e-12	4.06130076514518e-11
STRG.16644-gene	18.225274837399	-2.0230478840219	0.811223932566161	-2.49382174613901	0.012637599157243	0.0271140722732147
STRG.16850-gene	10.5091241726245	-2.19470732986305	0.927721692111683	-2.36569582076652	0.0179962234195193	0.0373754542538625
LOC121107426	3.14665858424834	-5.7417055441274	2.16435354226998	-2.65285011528453	0.00798153042472547	0.0178026776740587
STRG.17061-gene	6.79917985850869	-4.97102478174635	1.77071940369935	-2.80734755114841	0.00499513167460291	0.0115810104615163
STRG.17062-gene	45.5761307323127	-2.3726890125323	0.541529223626384	-4.38146070242237	1.17886308182853e-05	3.94490927402003e-05
PAFAH2	407.975011900299	-2.22121473736777	0.230752715239158	-9.62595276534731	6.21284557148246e-22	5.81575646042578e-21
LOC101750010	30.2024938047422	-4.06012809540814	0.748507666022555	-5.42429727805325	5.81829802790025e-08	2.43645591199527e-07
TECTA	141.678494406064	-2.13739868906608	0.273387191790966	-7.81821077667878	5.35794230375928e-15	3.62835363611441e-14
STRG.17488-gene	2649.47179895838	-3.254510301707	0.0797504249415484	-40.8086891586137	0	0
LOC107055097	9.51894853056258	-2.69390183722449	1.08579176325409	-2.4810483265695	0.0130996611551503	0.0280159113618294
LOC112530313	17.2152048641317	-2.07628241915384	0.886082618787324	-2.34321537871424	0.0191183430438175	0.0394937014512262
NEUROD2	2758.48639144973	-2.09048397356252	0.115118557016081	-18.1594004281212	1.0819990524451e-73	4.22584775337506e-72
CRLF1	118.15576570323	-2.55528050067822	0.283857046346363	-9.00199777869971	2.21647046064018e-19	1.86303039488957e-18
STRG.18737-gene	15.502383126933	-2.64262679581681	0.957441705451481	-2.76009158653757	0.0057785159249866	0.0132355459221223
LOC112530656	31.1509609682842	-2.28884264772529	0.669427631481854	-3.4191039330998	0.000628277237098289	0.00168719643212766
RUSC2	10939.3580057644	-2.41544668397544	0.0765870206035127	-31.5385905463027	2.57074919578771e-218	8.16002535637489e-216
PRLR	58.1781615381742	-3.19294890249567	0.635062689238861	-5.02776963062104	4.96217488946679e-07	1.92339363277778e-06
STRG.19591.1-gene	6.96775686561124	-2.65756708033201	1.12355923913795	-2.36531104703569	0.0180149334707265	0.0374054125275861
CRHBP	198.094044894643	-2.29083438521381	0.228976087364692	-10.0046883129992	1.45348665657359e-23	1.46692508612143e-22
KCNV2	7.23640996700573	-2.71341876534752	1.13789941690986	-2.38458577711219	0.0170983614087804	0.0357061236213503
STRG.19797.0-gene	14.5059355088613	-2.16880772859967	0.81467265410446	-2.66218304698561	0.00776356467751864	0.0173697695937614
LOC107052328	12.9545166450559	-2.14519188479666	0.897202084208535	-2.39097960487802	0.0168034862847156	0.0351407838474563
STRG.19964.0-gene	20.2184483290248	-4.31622980292705	0.824988675954762	-5.23186551370765	1.67807824046096e-07	6.78616861755094e-07
STRG.20095.0-gene	14.1657592991132	-2.06490858640456	0.835215208826037	-2.47230721445668	0.0134244097429179	0.0286507757080514
STRG.20178-gene	787.492451643162	-4.00568806476221	0.163176230439223	-24.5482326315546	4.51710311361296e-133	4.66624770162456e-131
STRG.20184.2-gene	21.0725046162828	-3.69975079826331	0.763015090178295	-4.84885665550701	1.24175108810022e-06	4.6183405402756e-06
STRG.20185-gene	7.43055861184663	-6.46948946981663	1.76245174940147	-3.67073281411174	0.000241856059313265	0.000691164361350626
STRG.20189-gene	5.41006547998624	-4.12567971795418	1.74300266617663	-2.36699564378985	0.0179331438897782	0.037271050717589
GNG10	3353.21006340558	-2.07260101622272	0.0765408929840353	-27.0783490421913	1.77149091562089e-161	2.66609382800944e-159
STRG.20277-gene	6.20399254032788	-3.43478418002435	1.25988161829585	-2.72627533424158	0.0064053541954823	0.0145472451599753
