# Supplementary material for: Uncovering the role of the subcommissural organ in early brain development through transcriptomic analysis
Source: Biol Res. 2024 Jul 27;57:49. doi: 10.1186/s40659-024-00524-y (PMC11282827; doi:10.1186/s40659-024-00524-y)
Supplement: Supplementary file 5 — Supplementary Material 5. Table S3. List of putative genes regulated by the TFs overexpressed in the SCO. List of the potential genes regulated by the eight transcription factor with higher expression in HH30 ( MSX2,PRRX1,MSX1,EN2) and HH23 (SOX14,NR4A2,TAL1, ESRRB) using the FIMO tool of MEME suite [22]. [file 40659_2024_524_MOESM5_ESM.xlsx]

## Sheet: MSX2
motif_id	motif_alt_id	sequence_name	start	stop	strand	score	p-value	q-value	matched_sequence
MA0708.1	MSX2	EHBP1L1	116471	116478	-	122545	0.00218	1	CCAATTAA
MA0708.1	MSX2	NGEF	735187	735194	+	122545	0.00218	1	CCAATTAA
MA0708.1	MSX2	MAP3K14	1042355	1042362	-	122545	0.00218	1	CCAATTAA
MA0708.1	MSX2	MIR1807	3226037	3226044	+	122545	0.00218	1	CCAATTAA
MA0708.1	MSX2	MIR1639	3284258	3284265	-	122545	0.00218	1	CCAATTAA
MA0708.1	MSX2	KIZ	3826996	3827003	-	122545	0.00218	1	CCAATTAA
MA0708.1	MSX2	MIR1740	3975095	3975102	+	122545	0.00218	1	CCAATTAA
MA0708.1	MSX2	ITIH5	4816718	4816725	-	122545	0.00218	1	CCAATTAA
MA0708.1	MSX2	EPHA8	6157488	6157495	-	122545	0.00218	1	CCAATTAA
MA0708.1	MSX2	PAX3	7611341	7611348	+	122545	0.00218	1	CCAATTAA
MA0708.1	MSX2	MIR1789	8522401	8522408	+	122545	0.00218	1	CCAATTAA
MA0708.1	MSX2	EEFSEC	9689909	9689916	+	122545	0.00218	1	CCAATTAA
MA0708.1	MSX2	GRK7	9933739	9933746	+	122545	0.00218	1	CCAATTAA
MA0708.1	MSX2	MAML1	13142289	13142296	+	122545	0.00218	1	CCAATTAA
MA0708.1	MSX2	VTG1	18326611	18326618	-	122545	0.00218	1	CCAATTAA
MA0708.1	MSX2	CHST6	19564799	19564806	-	122545	0.00218	1	CCAATTAA
MA0708.1	MSX2	ZFYVE9	23956174	23956181	-	122545	0.00218	1	CCAATTAA
MA0708.1	MSX2	EPYC	44001764	44001771	-	122545	0.00218	1	CCAATTAA
MA0708.1	MSX2	ELMO1	46261138	46261145	+	122545	0.00218	1	CCAATTAA
MA0708.1	MSX2	CCDC129	48483378	48483385	+	122545	0.00218	1	CCAATTAA
MA0708.1	MSX2	RASD2	52085169	52085176	-	122545	0.00218	1	CCAATTAA
MA0708.1	MSX2	MAT2L	54152435	54152442	+	122545	0.00218	1	ccaattaa
MA0708.1	MSX2	YIPF7	67154505	67154512	-	122545	0.00218	1	CCAATTAA
MA0708.1	MSX2	SIM1	70647028	70647035	+	122545	0.00218	1	CCAATTAA
MA0708.1	MSX2	PPARA	71081438	71081445	-	122545	0.00218	1	CCAATTAA
MA0708.1	MSX2	ACOX3	80496157	80496164	-	122545	0.00218	1	CCAATTAA
MA0708.1	MSX2	TMED11	84413220	84413227	+	122545	0.00218	1	ccaATTAA
MA0708.1	MSX2	TMED11	84413224	84413231	-	122545	0.00218	1	CCAATTAA
MA0708.1	MSX2	ERG	107810999	107811006	+	122545	0.00218	1	CCAATTAA
MA0708.1	MSX2	GPR83L	283360	283367	+	121091	0.00396	1	CCAATTAG
MA0708.1	MSX2	EDYM1	1625136	1625143	-	121091	0.00396	1	CCAATTAG
MA0708.1	MSX2	EDSC	1690225	1690232	+	121091	0.00396	1	cCAATTAG
MA0708.1	MSX2	ASB12	11613818	11613825	-	121091	0.00396	1	CCAATTAG
MA0708.1	MSX2	ANKS4B	15155416	15155423	+	121091	0.00396	1	CCAATTAG
MA0708.1	MSX2	WDFY4	19199638	19199645	-	121091	0.00396	1	CCAATTAG
MA0708.1	MSX2	ASB15	22471520	22471527	+	121091	0.00396	1	CCAATTAG
MA0708.1	MSX2	HMX3	32267892	32267899	-	121091	0.00396	1	CCAATTAG
MA0708.1	MSX2	DUSP6	43346104	43346111	-	121091	0.00396	1	CCAATTAG
MA0708.1	MSX2	FAM26D	63517103	63517110	-	121091	0.00396	1	CCAATTAG
MA0708.1	MSX2	FAM46C	79226579	79226586	-	121091	0.00396	1	CCAATTAG
MA0708.1	MSX2	POU1F1	93020711	93020718	-	121091	0.00396	1	CCAATTAG
MA0708.1	MSX2	CLDN14	106795867	106795874	-	121091	0.00396	1	CCAATTAG
MA0708.1	MSX2	GDPD4	192996699	192996706	-	121091	0.00396	1	CCAATTAG
MA0708.1	MSX2	C5AR1	497750	497757	-	119455	0.00575	1	CCAATTAC
MA0708.1	MSX2	SDHAF1	615322	615329	+	119455	0.00575	1	CCAATTAC
MA0708.1	MSX2	TUBAL3	1737140	1737147	+	119455	0.00575	1	CCAATTAC
MA0708.1	MSX2	BCDIN3D	2138383	2138390	+	119455	0.00575	1	CCAATTAC
MA0708.1	MSX2	HOXB8	3402960	3402967	+	119455	0.00575	1	CCAATTAC
MA0708.1	MSX2	USHBP1	3829923	3829930	+	119455	0.00575	1	CCAATTAC
MA0708.1	MSX2	OPN1MSW	4603233	4603240	-	119455	0.00575	1	CCAATTAC
MA0708.1	MSX2	NWD1P	4726359	4726366	-	119455	0.00575	1	CCAATTAC
MA0708.1	MSX2	RGSL1	5630657	5630664	+	119455	0.00575	1	CCAATTAC
MA0708.1	MSX2	FABP6	7532226	7532233	-	119455	0.00575	1	CCAATTAC
MA0708.1	MSX2	SHH	8097280	8097287	-	119455	0.00575	1	CCAATTAC
MA0708.1	MSX2	MORC1	9964946	9964953	+	119455	0.00575	1	CCAATTAC
MA0708.1	MSX2	CYP2AB5	15351716	15351723	-	119455	0.00575	1	CCAATTAC
MA0708.1	MSX2	RHO	19697901	19697908	+	119455	0.00575	1	CCAATTAC
MA0708.1	MSX2	PROX1	21019862	21019869	+	119455	0.00575	1	CCAATTAC
MA0708.1	MSX2	KIF11	21544092	21544099	-	119455	0.00575	1	CCAATTAC
MA0708.1	MSX2	NRDC	23883377	23883384	+	119455	0.00575	1	CCAATTAC
MA0708.1	MSX2	MAP10	38746978	38746985	+	119455	0.00575	1	CCAATTAC
MA0708.1	MSX2	PGBD5	40057468	40057475	-	119455	0.00575	1	CCAATTAC
MA0708.1	MSX2	GGCT	41135795	41135802	+	119455	0.00575	1	ccaattac
MA0708.1	MSX2	POU6F2	49419305	49419312	-	119455	0.00575	1	CCAATTAC
MA0708.1	MSX2	MIR1701	78790999	78791006	-	119455	0.00575	1	CCAATTAC
MA0708.1	MSX2	DUSP27	91991008	91991015	-	119455	0.00575	1	CCAATTAC
MA0708.1	MSX2	WDCPL	103969609	103969616	-	119455	0.00575	1	CCAATTAC
MA0708.1	MSX2	SCARA5	104929654	104929661	+	119455	0.00575	1	CCAATTAC
MA0708.1	MSX2	NEIL2	107154858	107154865	-	119455	0.00575	1	CCAATTAC
MA0708.1	MSX2	CYFIP1	130488117	130488124	+	119455	0.00575	1	CCAATTAC
MA0708.1	MSX2	CPB2	167900726	167900733	-	119455	0.00575	1	CCAATTAC
MA0708.1	MSX2	SKA1	435018	435025	+	112364	0.00793	1	GCAATTAA
MA0708.1	MSX2	MIR6583	840481	840488	-	112364	0.00793	1	GCAATTAA
MA0708.1	MSX2	TUBAL3	1737133	1737140	-	112364	0.00793	1	GCAATTAA
MA0708.1	MSX2	DMB1	2207097	2207104	+	112364	0.00793	1	GCAATTAA
MA0708.1	MSX2	ESRP2	2888913	2888920	+	112364	0.00793	1	GCAATTAA
MA0708.1	MSX2	SLIT3	3792659	3792666	-	112364	0.00793	1	GCAATTAA
MA0708.1	MSX2	ST6GALNAC1	4908620	4908627	-	112364	0.00793	1	GCAATTAA
MA0708.1	MSX2	AADACL3A	5265193	5265200	+	112364	0.00793	1	GCAATTAA
MA0708.1	MSX2	GHRH	5392947	5392954	+	112364	0.00793	1	GCAATTAA
MA0708.1	MSX2	CELA2A	5535643	5535650	-	112364	0.00793	1	GCAATTAA
MA0708.1	MSX2	TSSK3	5556063	5556070	+	112364	0.00793	1	GCAATTAA
MA0708.1	MSX2	AMY1A	10801744	10801751	-	112364	0.00793	1	GCAATTAA
MA0708.1	MSX2	PDP2	10951379	10951386	+	112364	0.00793	1	GCAATTAA
MA0708.1	MSX2	HOMER2	11181054	11181061	+	112364	0.00793	1	GCAATTAA
MA0708.1	MSX2	KLF6	11749000	11749007	+	112364	0.00793	1	GCAATTAA
MA0708.1	MSX2	BCAS1	12722533	12722540	+	112364	0.00793	1	GCAATTAA
MA0708.1	MSX2	BIRC8	15632483	15632490	-	112364	0.00793	1	GCAATTAA
MA0708.1	MSX2	CLCA1	15697898	15697905	+	112364	0.00793	1	GCAATTAA
MA0708.1	MSX2	HHIPL2	17762819	17762826	+	112364	0.00793	1	GCAATTAA
MA0708.1	MSX2	ACSF3	18209536	18209543	-	112364	0.00793	1	GCAATTAA
MA0708.1	MSX2	CRBN	18360548	18360555	-	112364	0.00793	1	GCAATTAA
MA0708.1	MSX2	OLAH	20538569	20538576	-	112364	0.00793	1	GCAATTAA
MA0708.1	MSX2	CYP26A1	21361262	21361269	+	112364	0.00793	1	GCAATTAA
MA0708.1	MSX2	NPY1R	22827818	22827825	-	112364	0.00793	1	GCAATTAA
MA0708.1	MSX2	MIR1645	23540245	23540252	-	112364	0.00793	1	GCAATTAA
MA0708.1	MSX2	ARRDC5	30465070	30465077	+	112364	0.00793	1	GCAATTAA
MA0708.1	MSX2	FOXG1	33030460	33030467	-	112364	0.00793	1	GCAATTAA
MA0708.1	MSX2	AKAP6	34275316	34275323	-	112364	0.00793	1	GCAATTAA
MA0708.1	MSX2	ENPP6	39153344	39153351	+	112364	0.00793	1	GCAATTAA
MA0708.1	MSX2	CLDN22	39450839	39450846	+	112364	0.00793	1	GCAATTAA
MA0708.1	MSX2	BDKRB1	45894822	45894829	-	112364	0.00793	1	GCAATTAA
MA0708.1	MSX2	ELMO1	46261142	46261149	-	112364	0.00793	1	GCAATTAA
MA0708.1	MSX2	MYCT1	49134406	49134413	-	112364	0.00793	1	GCAATTAA
MA0708.1	MSX2	SNORD83A	50734624	50734631	+	112364	0.00793	1	GCAATTAA
MA0708.1	MSX2	MRPS33	57064527	57064534	-	112364	0.00793	1	GCAATTAA
MA0708.1	MSX2	DNAH5	76269346	76269353	+	112364	0.00793	1	GCAATTAA
MA0708.1	MSX2	MIR1816	87904011	87904018	-	112364	0.00793	1	GCAATTAA
MA0708.1	MSX2	MIR1681	93584313	93584320	-	112364	0.00793	1	GCAATTAA
MA0708.1	MSX2	SCARA5	104929672	104929679	-	112364	0.00793	1	GCAATTAA
MA0708.1	MSX2	CLDN14	106795879	106795886	-	112364	0.00793	1	GCAATTAA
MA0708.1	MSX2	RUNX2	109094490	109094497	+	112364	0.00793	1	GCAATTAA
MA0708.1	MSX2	NEU3	194739559	194739566	-	112364	0.00793	1	GCAATTAA
MA0708.1	MSX2	SLC25A1	59153	59160	+	110909	0.00972	1	GCAATTAG
MA0708.1	MSX2	PIT54	248526	248533	+	110909	0.00972	1	GCAATTAG
MA0708.1	MSX2	ATP5SL	265048	265055	+	110909	0.00972	1	GCAATTAG
MA0708.1	MSX2	FBXO47	4070750	4070757	+	110909	0.00972	1	GCAATTAG
MA0708.1	MSX2	FBXO47	4070759	4070766	+	110909	0.00972	1	GCAATTAG
MA0708.1	MSX2	UBXN10	4834557	4834564	-	110909	0.00972	1	GCAATTAG
MA0708.1	MSX2	SCYL3	5060315	5060322	+	110909	0.00972	1	GCAATTAG
MA0708.1	MSX2	SLC5A11	6551060	6551067	+	110909	0.00972	1	GCAATTAG
MA0708.1	MSX2	GPR52	7244616	7244623	+	110909	0.00972	1	GCAATTAG
MA0708.1	MSX2	ZNF207	7364817	7364824	+	110909	0.00972	1	GCAATTAG
MA0708.1	MSX2	STK17B	9405417	9405424	-	110909	0.00972	1	GCAATTAG
MA0708.1	MSX2	NPBWR2	9583022	9583029	-	110909	0.00972	1	GCAATTAG
MA0708.1	MSX2	SNTN	13679517	13679524	+	110909	0.00972	1	GCAATTAG
MA0708.1	MSX2	PHYKPL	13891282	13891289	-	110909	0.00972	1	GCAATTAG
MA0708.1	MSX2	FGF10	14567250	14567257	+	110909	0.00972	1	GCAATTAG
MA0708.1	MSX2	KAT6B	15854650	15854657	-	110909	0.00972	1	GCAATTAG
MA0708.1	MSX2	ARHGEF33	16271065	16271072	+	110909	0.00972	1	GCAATTAG
MA0708.1	MSX2	ARHGAP21	16731835	16731842	+	110909	0.00972	1	GCAATTAG
MA0708.1	MSX2	GRXCR2	17364893	17364900	-	110909	0.00972	1	GCAATTAG
MA0708.1	MSX2	MIR1620	18184901	18184908	-	110909	0.00972	1	GCAATTAG
MA0708.1	MSX2	PRPH2	22742699	22742706	-	110909	0.00972	1	GCAATTAG
MA0708.1	MSX2	MDFIC	25967750	25967757	+	110909	0.00972	1	GCAATTAG
MA0708.1	MSX2	SPOPL	30983192	30983199	-	110909	0.00972	1	GCAATTAG
MA0708.1	MSX2	OXSM	37842665	37842672	-	110909	0.00972	1	GCAATTAG
MA0708.1	MSX2	MYF5	40098430	40098437	-	110909	0.00972	1	GCAATTAG
MA0708.1	MSX2	MIR27B	42260413	42260420	+	110909	0.00972	1	GCAATTAG
MA0708.1	MSX2	UBP1	44586653	44586660	-	110909	0.00972	1	GCAATTAG
MA0708.1	MSX2	IL8L1	50430956	50430963	-	110909	0.00972	1	GCAATTAG
MA0708.1	MSX2	SYNPO2	54420332	54420339	-	110909	0.00972	1	GCAATTAG
MA0708.1	MSX2	MIR6571	64099226	64099233	-	110909	0.00972	1	GCAATTAG
MA0708.1	MSX2	SIM1	70646876	70646883	+	110909	0.00972	1	GCAATTAG
MA0708.1	MSX2	FGFBP1	76115112	76115119	-	110909	0.00972	1	GCAATTAG
MA0708.1	MSX2	DTNB	104578889	104578896	+	110909	0.00972	1	GCAATTAG
MA0708.1	MSX2	ARFGEF1	115169273	115169280	-	110909	0.00972	1	GCAATTAG

## Sheet: PRRX1
motif_id	motif_alt_id	sequence_name	start	stop	strand	score	p-value	q-value	matched_sequence
MA0716.1	PRRX1	EHBP1L1	116471	116478	-	1084	0.00218	1	CCAATTAA
MA0716.1	PRRX1	NGEF	735187	735194	+	1084	0.00218	1	CCAATTAA
MA0716.1	PRRX1	MAP3K14	1042355	1042362	-	1084	0.00218	1	CCAATTAA
MA0716.1	PRRX1	MIR1807	3226037	3226044	+	1084	0.00218	1	CCAATTAA
MA0716.1	PRRX1	MIR1639	3284258	3284265	-	1084	0.00218	1	CCAATTAA
MA0716.1	PRRX1	KIZ	3826996	3827003	-	1084	0.00218	1	CCAATTAA
MA0716.1	PRRX1	MIR1740	3975095	3975102	+	1084	0.00218	1	CCAATTAA
MA0716.1	PRRX1	ITIH5	4816718	4816725	-	1084	0.00218	1	CCAATTAA
MA0716.1	PRRX1	EPHA8	6157488	6157495	-	1084	0.00218	1	CCAATTAA
MA0716.1	PRRX1	PAX3	7611341	7611348	+	1084	0.00218	1	CCAATTAA
MA0716.1	PRRX1	MIR1789	8522401	8522408	+	1084	0.00218	1	CCAATTAA
MA0716.1	PRRX1	EEFSEC	9689909	9689916	+	1084	0.00218	1	CCAATTAA
MA0716.1	PRRX1	GRK7	9933739	9933746	+	1084	0.00218	1	CCAATTAA
MA0716.1	PRRX1	MAML1	13142289	13142296	+	1084	0.00218	1	CCAATTAA
MA0716.1	PRRX1	VTG1	18326611	18326618	-	1084	0.00218	1	CCAATTAA
MA0716.1	PRRX1	CHST6	19564799	19564806	-	1084	0.00218	1	CCAATTAA
MA0716.1	PRRX1	ZFYVE9	23956174	23956181	-	1084	0.00218	1	CCAATTAA
MA0716.1	PRRX1	EPYC	44001764	44001771	-	1084	0.00218	1	CCAATTAA
MA0716.1	PRRX1	ELMO1	46261138	46261145	+	1084	0.00218	1	CCAATTAA
MA0716.1	PRRX1	CCDC129	48483378	48483385	+	1084	0.00218	1	CCAATTAA
MA0716.1	PRRX1	RASD2	52085169	52085176	-	1084	0.00218	1	CCAATTAA
MA0716.1	PRRX1	MAT2L	54152435	54152442	+	1084	0.00218	1	ccaattaa
MA0716.1	PRRX1	YIPF7	67154505	67154512	-	1084	0.00218	1	CCAATTAA
MA0716.1	PRRX1	SIM1	70647028	70647035	+	1084	0.00218	1	CCAATTAA
MA0716.1	PRRX1	PPARA	71081438	71081445	-	1084	0.00218	1	CCAATTAA
MA0716.1	PRRX1	ACOX3	80496157	80496164	-	1084	0.00218	1	CCAATTAA
MA0716.1	PRRX1	TMED11	84413220	84413227	+	1084	0.00218	1	ccaATTAA
MA0716.1	PRRX1	TMED11	84413224	84413231	-	1084	0.00218	1	CCAATTAA
MA0716.1	PRRX1	ERG	107810999	107811006	+	1084	0.00218	1	CCAATTAA
MA0716.1	PRRX1	TGFB1	279757	279764	-	1076	0.00483	1	CTAATTAA
MA0716.1	PRRX1	NFASC	1936001	1936008	+	1076	0.00483	1	CTAATTAA
MA0716.1	PRRX1	SLC6A14	2990238	2990245	+	1076	0.00483	1	ctaattaa
MA0716.1	PRRX1	TMIE	3297229	3297236	+	1076	0.00483	1	CTAATTAA
MA0716.1	PRRX1	ABCA12	4419413	4419420	+	1076	0.00483	1	CTAATTAA
MA0716.1	PRRX1	AKTIP	4619846	4619853	+	1076	0.00483	1	CTAATTAA
MA0716.1	PRRX1	MIR1551	5219851	5219858	-	1076	0.00483	1	CTAATTAA
MA0716.1	PRRX1	RGS8	5580913	5580920	+	1076	0.00483	1	CTAATTAA
MA0716.1	PRRX1	CTAGE1	5837193	5837200	-	1076	0.00483	1	CTAATTAA
MA0716.1	PRRX1	RPH3AL	7478761	7478768	-	1076	0.00483	1	CTAATTAA
MA0716.1	PRRX1	CYTH3	8842106	8842113	-	1076	0.00483	1	CTAATTAA
MA0716.1	PRRX1	CA7	10965389	10965396	+	1076	0.00483	1	CTAATTAA
MA0716.1	PRRX1	MIR1641	12968590	12968597	-	1076	0.00483	1	CTAATTAA
MA0716.1	PRRX1	PHYKPL	13891259	13891266	-	1076	0.00483	1	CTAATTAA
MA0716.1	PRRX1	LECT2	14814338	14814345	+	1076	0.00483	1	CTAATTAA
MA0716.1	PRRX1	LPAR3	16137108	16137115	-	1076	0.00483	1	CTAATTAA
MA0716.1	PRRX1	ARHGEF33	16270932	16270939	+	1076	0.00483	1	CTaattaa
MA0716.1	PRRX1	SCN3A	19518852	19518859	-	1076	0.00483	1	CTAATTAA
MA0716.1	PRRX1	FGA	19794158	19794165	-	1076	0.00483	1	CTAATTAA
MA0716.1	PRRX1	INSL5	28254495	28254502	+	1076	0.00483	1	CTAATTAA
MA0716.1	PRRX1	CCDC93	28495336	28495343	+	1076	0.00483	1	CTAATTAA
MA0716.1	PRRX1	CUZD1	32174660	32174667	-	1076	0.00483	1	CTAATTAA
MA0716.1	PRRX1	SLC28A3	40814679	40814686	-	1076	0.00483	1	CTAATTAA
MA0716.1	PRRX1	STARD3NL	45978200	45978207	+	1076	0.00483	1	CTAATTAA
MA0716.1	PRRX1	ALB	50341632	50341639	+	1076	0.00483	1	CTAATTAA
MA0716.1	PRRX1	TPPP	55279209	55279216	+	1076	0.00483	1	CTAATTAA
MA0716.1	PRRX1	LRRC14B	55470828	55470835	+	1076	0.00483	1	CTAATTAA
MA0716.1	PRRX1	SPIC	55774480	55774487	+	1076	0.00483	1	CTAATTAA
MA0716.1	PRRX1	SERPINB10B	67404876	67404883	+	1076	0.00483	1	CTAATTAA
MA0716.1	PRRX1	SLC34A2	72967038	72967045	-	1076	0.00483	1	CTAATTAA
MA0716.1	PRRX1	CLRN2	75523950	75523957	-	1076	0.00483	1	CTAATTAA
MA0716.1	PRRX1	MIR1613	77477243	77477250	-	1076	0.00483	1	CTAATTAA
MA0716.1	PRRX1	FAM150B	91635846	91635853	+	1076	0.00483	1	CTAATTAA
MA0716.1	PRRX1	MIR1714	114009809	114009816	+	1076	0.00483	1	CTAATTAA
MA0716.1	PRRX1	MIR1736	139205898	139205905	+	1076	0.00483	1	CTAATTAA
MA0716.1	PRRX1	GPR83L	283360	283367	+	1054	0.00662	1	CCAATTAG
MA0716.1	PRRX1	EDYM1	1625136	1625143	-	1054	0.00662	1	CCAATTAG
MA0716.1	PRRX1	EDSC	1690225	1690232	+	1054	0.00662	1	cCAATTAG
MA0716.1	PRRX1	ASB12	11613818	11613825	-	1054	0.00662	1	CCAATTAG
MA0716.1	PRRX1	ANKS4B	15155416	15155423	+	1054	0.00662	1	CCAATTAG
MA0716.1	PRRX1	WDFY4	19199638	19199645	-	1054	0.00662	1	CCAATTAG
MA0716.1	PRRX1	ASB15	22471520	22471527	+	1054	0.00662	1	CCAATTAG
MA0716.1	PRRX1	HMX3	32267892	32267899	-	1054	0.00662	1	CCAATTAG
MA0716.1	PRRX1	DUSP6	43346104	43346111	-	1054	0.00662	1	CCAATTAG
MA0716.1	PRRX1	FAM26D	63517103	63517110	-	1054	0.00662	1	CCAATTAG
MA0716.1	PRRX1	FAM46C	79226579	79226586	-	1054	0.00662	1	CCAATTAG
MA0716.1	PRRX1	POU1F1	93020711	93020718	-	1054	0.00662	1	CCAATTAG
MA0716.1	PRRX1	CLDN14	106795867	106795874	-	1054	0.00662	1	CCAATTAG
MA0716.1	PRRX1	GDPD4	192996699	192996706	-	1054	0.00662	1	CCAATTAG
MA0716.1	PRRX1	RSPH10B	1002817	1002824	+	1046	0.00879	1	CTAATTAG
MA0716.1	PRRX1	RSPH10B	1002817	1002824	-	1046	0.00879	1	CTAATTAG
MA0716.1	PRRX1	MAK16	1771058	1771065	+	1046	0.00879	1	CTAATTAG
MA0716.1	PRRX1	MAK16	1771058	1771065	-	1046	0.00879	1	CTAATTAG
MA0716.1	PRRX1	RGS3	2104257	2104264	+	1046	0.00879	1	CTAATTAG
MA0716.1	PRRX1	RGS3	2104257	2104264	-	1046	0.00879	1	CTAATTAG
MA0716.1	PRRX1	SLC14A2	2599010	2599017	+	1046	0.00879	1	CTAATTAG
MA0716.1	PRRX1	SLC14A2	2599010	2599017	-	1046	0.00879	1	CTAATTAG
MA0716.1	PRRX1	ASB18	5232959	5232966	+	1046	0.00879	1	CTAATTAG
MA0716.1	PRRX1	ASB18	5232959	5232966	-	1046	0.00879	1	CTAATTAG
MA0716.1	PRRX1	MIR1785	18330105	18330112	+	1046	0.00879	1	CTAATTAG
MA0716.1	PRRX1	MIR1785	18330105	18330112	-	1046	0.00879	1	CTAATTAG
MA0716.1	PRRX1	MIR1650	22618144	22618151	+	1046	0.00879	1	CTAATTAG
MA0716.1	PRRX1	MIR1650	22618144	22618151	-	1046	0.00879	1	CTAATTAG
MA0716.1	PRRX1	PDCD11	24398627	24398634	+	1046	0.00879	1	CTAATTAG
MA0716.1	PRRX1	PDCD11	24398627	24398634	-	1046	0.00879	1	CTAATTAG
MA0716.1	PRRX1	USMG5	24398833	24398840	+	1046	0.00879	1	CTAATTAG
MA0716.1	PRRX1	USMG5	24398833	24398840	-	1046	0.00879	1	CTAATTAG
MA0716.1	PRRX1	FGFR2	31760680	31760687	+	1046	0.00879	1	CTAATTAG
MA0716.1	PRRX1	FGFR2	31760680	31760687	-	1046	0.00879	1	CTAATTAG
MA0716.1	PRRX1	MIR1329	96609786	96609793	+	1046	0.00879	1	CTAATTAG
MA0716.1	PRRX1	MIR1329	96609786	96609793	-	1046	0.00879	1	CTAATTAG

## Sheet: MSX1
motif_id	motif_alt_id	sequence_name	start	stop	strand	score	p-value	q-value	matched_sequence
MA0666.1	MSX1	GPR83L	283360	283367	+	116271	0.00179	1	CCAATTAG
MA0666.1	MSX1	EDYM1	1625136	1625143	-	116271	0.00179	1	CCAATTAG
MA0666.1	MSX1	EDSC	1690225	1690232	+	116271	0.00179	1	cCAATTAG
MA0666.1	MSX1	ASB12	11613818	11613825	-	116271	0.00179	1	CCAATTAG
MA0666.1	MSX1	ANKS4B	15155416	15155423	+	116271	0.00179	1	CCAATTAG
MA0666.1	MSX1	WDFY4	19199638	19199645	-	116271	0.00179	1	CCAATTAG
MA0666.1	MSX1	ASB15	22471520	22471527	+	116271	0.00179	1	CCAATTAG
MA0666.1	MSX1	HMX3	32267892	32267899	-	116271	0.00179	1	CCAATTAG
MA0666.1	MSX1	DUSP6	43346104	43346111	-	116271	0.00179	1	CCAATTAG
MA0666.1	MSX1	FAM26D	63517103	63517110	-	116271	0.00179	1	CCAATTAG
MA0666.1	MSX1	FAM46C	79226579	79226586	-	116271	0.00179	1	CCAATTAG
MA0666.1	MSX1	POU1F1	93020711	93020718	-	116271	0.00179	1	CCAATTAG
MA0666.1	MSX1	CLDN14	106795867	106795874	-	116271	0.00179	1	CCAATTAG
MA0666.1	MSX1	GDPD4	192996699	192996706	-	116271	0.00179	1	CCAATTAG
MA0666.1	MSX1	C5AR1	497750	497757	-	114237	0.00358	1	CCAATTAC
MA0666.1	MSX1	SDHAF1	615322	615329	+	114237	0.00358	1	CCAATTAC
MA0666.1	MSX1	TUBAL3	1737140	1737147	+	114237	0.00358	1	CCAATTAC
MA0666.1	MSX1	BCDIN3D	2138383	2138390	+	114237	0.00358	1	CCAATTAC
MA0666.1	MSX1	HOXB8	3402960	3402967	+	114237	0.00358	1	CCAATTAC
MA0666.1	MSX1	USHBP1	3829923	3829930	+	114237	0.00358	1	CCAATTAC
MA0666.1	MSX1	OPN1MSW	4603233	4603240	-	114237	0.00358	1	CCAATTAC
MA0666.1	MSX1	NWD1P	4726359	4726366	-	114237	0.00358	1	CCAATTAC
MA0666.1	MSX1	RGSL1	5630657	5630664	+	114237	0.00358	1	CCAATTAC
MA0666.1	MSX1	FABP6	7532226	7532233	-	114237	0.00358	1	CCAATTAC
MA0666.1	MSX1	SHH	8097280	8097287	-	114237	0.00358	1	CCAATTAC
MA0666.1	MSX1	MORC1	9964946	9964953	+	114237	0.00358	1	CCAATTAC
MA0666.1	MSX1	CYP2AB5	15351716	15351723	-	114237	0.00358	1	CCAATTAC
MA0666.1	MSX1	RHO	19697901	19697908	+	114237	0.00358	1	CCAATTAC
MA0666.1	MSX1	PROX1	21019862	21019869	+	114237	0.00358	1	CCAATTAC
MA0666.1	MSX1	KIF11	21544092	21544099	-	114237	0.00358	1	CCAATTAC
MA0666.1	MSX1	NRDC	23883377	23883384	+	114237	0.00358	1	CCAATTAC
MA0666.1	MSX1	MAP10	38746978	38746985	+	114237	0.00358	1	CCAATTAC
MA0666.1	MSX1	PGBD5	40057468	40057475	-	114237	0.00358	1	CCAATTAC
MA0666.1	MSX1	GGCT	41135795	41135802	+	114237	0.00358	1	ccaattac
MA0666.1	MSX1	POU6F2	49419305	49419312	-	114237	0.00358	1	CCAATTAC
MA0666.1	MSX1	MIR1701	78790999	78791006	-	114237	0.00358	1	CCAATTAC
MA0666.1	MSX1	DUSP27	91991008	91991015	-	114237	0.00358	1	CCAATTAC
MA0666.1	MSX1	WDCPL	103969609	103969616	-	114237	0.00358	1	CCAATTAC
MA0666.1	MSX1	SCARA5	104929654	104929661	+	114237	0.00358	1	CCAATTAC
MA0666.1	MSX1	NEIL2	107154858	107154865	-	114237	0.00358	1	CCAATTAC
MA0666.1	MSX1	CYFIP1	130488117	130488124	+	114237	0.00358	1	CCAATTAC
MA0666.1	MSX1	CPB2	167900726	167900733	-	114237	0.00358	1	CCAATTAC
MA0666.1	MSX1	EHBP1L1	116471	116478	-	112034	0.00575	1	CCAATTAA
MA0666.1	MSX1	NGEF	735187	735194	+	112034	0.00575	1	CCAATTAA
MA0666.1	MSX1	MAP3K14	1042355	1042362	-	112034	0.00575	1	CCAATTAA
MA0666.1	MSX1	MIR1807	3226037	3226044	+	112034	0.00575	1	CCAATTAA
MA0666.1	MSX1	MIR1639	3284258	3284265	-	112034	0.00575	1	CCAATTAA
MA0666.1	MSX1	KIZ	3826996	3827003	-	112034	0.00575	1	CCAATTAA
MA0666.1	MSX1	MIR1740	3975095	3975102	+	112034	0.00575	1	CCAATTAA
MA0666.1	MSX1	ITIH5	4816718	4816725	-	112034	0.00575	1	CCAATTAA
MA0666.1	MSX1	EPHA8	6157488	6157495	-	112034	0.00575	1	CCAATTAA
MA0666.1	MSX1	PAX3	7611341	7611348	+	112034	0.00575	1	CCAATTAA
MA0666.1	MSX1	MIR1789	8522401	8522408	+	112034	0.00575	1	CCAATTAA
MA0666.1	MSX1	EEFSEC	9689909	9689916	+	112034	0.00575	1	CCAATTAA
MA0666.1	MSX1	GRK7	9933739	9933746	+	112034	0.00575	1	CCAATTAA
MA0666.1	MSX1	MAML1	13142289	13142296	+	112034	0.00575	1	CCAATTAA
MA0666.1	MSX1	VTG1	18326611	18326618	-	112034	0.00575	1	CCAATTAA
MA0666.1	MSX1	CHST6	19564799	19564806	-	112034	0.00575	1	CCAATTAA
MA0666.1	MSX1	ZFYVE9	23956174	23956181	-	112034	0.00575	1	CCAATTAA
MA0666.1	MSX1	EPYC	44001764	44001771	-	112034	0.00575	1	CCAATTAA
MA0666.1	MSX1	ELMO1	46261138	46261145	+	112034	0.00575	1	CCAATTAA
MA0666.1	MSX1	CCDC129	48483378	48483385	+	112034	0.00575	1	CCAATTAA
MA0666.1	MSX1	RASD2	52085169	52085176	-	112034	0.00575	1	CCAATTAA
MA0666.1	MSX1	MAT2L	54152435	54152442	+	112034	0.00575	1	ccaattaa
MA0666.1	MSX1	YIPF7	67154505	67154512	-	112034	0.00575	1	CCAATTAA
MA0666.1	MSX1	SIM1	70647028	70647035	+	112034	0.00575	1	CCAATTAA
MA0666.1	MSX1	PPARA	71081438	71081445	-	112034	0.00575	1	CCAATTAA
MA0666.1	MSX1	ACOX3	80496157	80496164	-	112034	0.00575	1	CCAATTAA
MA0666.1	MSX1	TMED11	84413220	84413227	+	112034	0.00575	1	ccaATTAA
MA0666.1	MSX1	TMED11	84413224	84413231	-	112034	0.00575	1	CCAATTAA
MA0666.1	MSX1	ERG	107810999	107811006	+	112034	0.00575	1	CCAATTAA
MA0666.1	MSX1	SLC25A1	59153	59160	+	108814	0.00754	1	GCAATTAG
MA0666.1	MSX1	PIT54	248526	248533	+	108814	0.00754	1	GCAATTAG
MA0666.1	MSX1	ATP5SL	265048	265055	+	108814	0.00754	1	GCAATTAG
MA0666.1	MSX1	FBXO47	4070750	4070757	+	108814	0.00754	1	GCAATTAG
MA0666.1	MSX1	FBXO47	4070759	4070766	+	108814	0.00754	1	GCAATTAG
MA0666.1	MSX1	UBXN10	4834557	4834564	-	108814	0.00754	1	GCAATTAG
MA0666.1	MSX1	SCYL3	5060315	5060322	+	108814	0.00754	1	GCAATTAG
MA0666.1	MSX1	SLC5A11	6551060	6551067	+	108814	0.00754	1	GCAATTAG
MA0666.1	MSX1	GPR52	7244616	7244623	+	108814	0.00754	1	GCAATTAG
MA0666.1	MSX1	ZNF207	7364817	7364824	+	108814	0.00754	1	GCAATTAG
MA0666.1	MSX1	STK17B	9405417	9405424	-	108814	0.00754	1	GCAATTAG
MA0666.1	MSX1	NPBWR2	9583022	9583029	-	108814	0.00754	1	GCAATTAG
MA0666.1	MSX1	SNTN	13679517	13679524	+	108814	0.00754	1	GCAATTAG
MA0666.1	MSX1	PHYKPL	13891282	13891289	-	108814	0.00754	1	GCAATTAG
MA0666.1	MSX1	FGF10	14567250	14567257	+	108814	0.00754	1	GCAATTAG
MA0666.1	MSX1	KAT6B	15854650	15854657	-	108814	0.00754	1	GCAATTAG
MA0666.1	MSX1	ARHGEF33	16271065	16271072	+	108814	0.00754	1	GCAATTAG
MA0666.1	MSX1	ARHGAP21	16731835	16731842	+	108814	0.00754	1	GCAATTAG
MA0666.1	MSX1	GRXCR2	17364893	17364900	-	108814	0.00754	1	GCAATTAG
MA0666.1	MSX1	MIR1620	18184901	18184908	-	108814	0.00754	1	GCAATTAG
MA0666.1	MSX1	PRPH2	22742699	22742706	-	108814	0.00754	1	GCAATTAG
MA0666.1	MSX1	MDFIC	25967750	25967757	+	108814	0.00754	1	GCAATTAG
MA0666.1	MSX1	SPOPL	30983192	30983199	-	108814	0.00754	1	GCAATTAG
MA0666.1	MSX1	OXSM	37842665	37842672	-	108814	0.00754	1	GCAATTAG
MA0666.1	MSX1	MYF5	40098430	40098437	-	108814	0.00754	1	GCAATTAG
MA0666.1	MSX1	MIR27B	42260413	42260420	+	108814	0.00754	1	GCAATTAG
MA0666.1	MSX1	UBP1	44586653	44586660	-	108814	0.00754	1	GCAATTAG
MA0666.1	MSX1	IL8L1	50430956	50430963	-	108814	0.00754	1	GCAATTAG
MA0666.1	MSX1	SYNPO2	54420332	54420339	-	108814	0.00754	1	GCAATTAG
MA0666.1	MSX1	MIR6571	64099226	64099233	-	108814	0.00754	1	GCAATTAG
MA0666.1	MSX1	SIM1	70646876	70646883	+	108814	0.00754	1	GCAATTAG
MA0666.1	MSX1	FGFBP1	76115112	76115119	-	108814	0.00754	1	GCAATTAG
MA0666.1	MSX1	DTNB	104578889	104578896	+	108814	0.00754	1	GCAATTAG
MA0666.1	MSX1	ARFGEF1	115169273	115169280	-	108814	0.00754	1	GCAATTAG
MA0666.1	MSX1	C20orf173	494184	494191	-	10678	0.00933	1	GCAATTAC
MA0666.1	MSX1	MIR365-1	780147	780154	-	10678	0.00933	1	GCAATTAC
MA0666.1	MSX1	GHRHR	1187587	1187594	-	10678	0.00933	1	GCAATTAC
MA0666.1	MSX1	RGS3	2104247	2104254	+	10678	0.00933	1	GCAATTAC
MA0666.1	MSX1	EFCAB12	2230171	2230178	+	10678	0.00933	1	GCAATTAC
MA0666.1	MSX1	CLMP	3086207	3086214	+	10678	0.00933	1	GCAATTAC
MA0666.1	MSX1	MIR100	3390680	3390687	+	10678	0.00933	1	GCAATTAC
MA0666.1	MSX1	TSPEAR	4841076	4841083	+	10678	0.00933	1	GCAATTAC
MA0666.1	MSX1	MIR6610	4901640	4901647	+	10678	0.00933	1	GCAATTAC
MA0666.1	MSX1	CXCR5	5623763	5623770	+	10678	0.00933	1	GCAATTAC
MA0666.1	MSX1	NKD1	5992490	5992497	-	10678	0.00933	1	GCAATTAC
MA0666.1	MSX1	SPON1	6199951	6199958	-	10678	0.00933	1	GCAATTAC
MA0666.1	MSX1	CACNA2D3	7502770	7502777	-	10678	0.00933	1	GCAATTAC
MA0666.1	MSX1	HRH3	8135079	8135086	+	10678	0.00933	1	GCAATTAC
MA0666.1	MSX1	TMEM9B	9228422	9228429	-	10678	0.00933	1	GCAATTAC
MA0666.1	MSX1	WSCD1	10121058	10121065	-	10678	0.00933	1	GCAATTAC
MA0666.1	MSX1	METTL22	10780582	10780589	-	10678	0.00933	1	GCAATTAC
MA0666.1	MSX1	SLC45A2	10901509	10901516	+	10678	0.00933	1	GCAATTAC
MA0666.1	MSX1	CDH5	11193983	11193990	-	10678	0.00933	1	GCAATTAC
MA0666.1	MSX1	C7	13469274	13469281	-	10678	0.00933	1	GCAATTAC
MA0666.1	MSX1	PRKAR2B	14649708	14649715	+	10678	0.00933	1	GCAATTAC
MA0666.1	MSX1	GZMK	17195230	17195237	-	10678	0.00933	1	GCAATTAC
MA0666.1	MSX1	MSMB	18598789	18598796	+	10678	0.00933	1	GCAATTAC
MA0666.1	MSX1	MLC1	20301405	20301412	-	10678	0.00933	1	GCAATTAC
MA0666.1	MSX1	GPX7	24131813	24131820	+	10678	0.00933	1	GCAATTAC
MA0666.1	MSX1	PGM5	26137954	26137961	+	10678	0.00933	1	GCAATTAC
MA0666.1	MSX1	PCDH18	28242444	28242451	-	10678	0.00933	1	GCAATTAC
MA0666.1	MSX1	LRRC7	28479470	28479477	+	10678	0.00933	1	GCAATTAC
MA0666.1	MSX1	RASGEF1B	45053065	45053072	-	10678	0.00933	1	GCAATTAC
MA0666.1	MSX1	AIG1	52308656	52308663	+	10678	0.00933	1	GCAATTAC
MA0666.1	MSX1	CACNA2D4	61128550	61128557	-	10678	0.00933	1	GCAATTAC
MA0666.1	MSX1	ADTRP	62618458	62618465	+	10678	0.00933	1	GCAATTAC
MA0666.1	MSX1	SLCO1B3	65222219	65222226	+	10678	0.00933	1	GCAATTAC
MA0666.1	MSX1	PALM2AKAP2	66274526	66274533	+	10678	0.00933	1	GCAATTAC
MA0666.1	MSX1	TAS2R40	77764223	77764230	-	10678	0.00933	1	GCAATTAC

## Sheet: EN2
motif_id	motif_alt_id	sequence_name	start	stop	strand	score	p-value	q-value	matched_sequence
MA0642.2	EN2	EHBP1L1	116472	116479	-	117455	0.00179	1	CCCAATTA
MA0642.2	EN2	C5AR1	497653	497660	-	117455	0.00179	1	CCCAATTA
MA0642.2	EN2	C5AR1	497703	497710	-	117455	0.00179	1	CCCAATTA
MA0642.2	EN2	C5AR1	497734	497741	-	117455	0.00179	1	CCCAATTA
MA0642.2	EN2	C5AR1	497751	497758	-	117455	0.00179	1	CCCAATTA
MA0642.2	EN2	C5AR1	497792	497799	-	117455	0.00179	1	CCCAATTA
MA0642.2	EN2	BCDIN3D	2138382	2138389	+	117455	0.00179	1	CCCAATTA
MA0642.2	EN2	HOXB8	3402959	3402966	+	117455	0.00179	1	CCCAATTA
MA0642.2	EN2	USHBP1	3829922	3829929	+	117455	0.00179	1	CCCAATTA
MA0642.2	EN2	OPN1MSW	4603234	4603241	-	117455	0.00179	1	CCCAATTA
MA0642.2	EN2	NWD1P	4726360	4726367	-	117455	0.00179	1	CCCAATTA
MA0642.2	EN2	MAML1	13142288	13142295	+	117455	0.00179	1	CCCAATTA
MA0642.2	EN2	ANKS4B	15155415	15155422	+	117455	0.00179	1	CCCAATTA
MA0642.2	EN2	CHST6	19564800	19564807	-	117455	0.00179	1	CCCAATTA
MA0642.2	EN2	PROX1	21019861	21019868	+	117455	0.00179	1	CCCAATTA
MA0642.2	EN2	ELMO1	46261137	46261144	+	117455	0.00179	1	CCCAATTA
MA0642.2	EN2	PTGR1	67177231	67177238	-	117455	0.00179	1	CCCAATTA
MA0642.2	EN2	MIR1701	78791000	78791007	-	117455	0.00179	1	CCCAATTA
MA0642.2	EN2	DUSP27	91991009	91991016	-	117455	0.00179	1	CCCAATTA
MA0642.2	EN2	CLDN14	106795868	106795875	-	117455	0.00179	1	CCCAATTA
MA0642.2	EN2	SDHAF1	615321	615328	+	112909	0.00358	1	GCCAATTA
MA0642.2	EN2	MAP3K14	1042356	1042363	-	112909	0.00358	1	GCCAATTA
MA0642.2	EN2	EDYM1	1625137	1625144	-	112909	0.00358	1	GCCAATTA
MA0642.2	EN2	TUBAL3	1737139	1737146	+	112909	0.00358	1	GCCAATTA
MA0642.2	EN2	MIR1639	3284259	3284266	-	112909	0.00358	1	GCCAATTA
MA0642.2	EN2	ITIH5	4816719	4816726	-	112909	0.00358	1	GCCAATTA
MA0642.2	EN2	SCN4B	5478623	5478630	+	112909	0.00358	1	GCCAATTA
MA0642.2	EN2	TMEM234	5517659	5517666	+	112909	0.00358	1	GCCAATTA
MA0642.2	EN2	FABP6	7532227	7532234	-	112909	0.00358	1	GCCAATTA
MA0642.2	EN2	MIR1789	8522400	8522407	+	112909	0.00358	1	GCCAATTA
MA0642.2	EN2	MORC1	9964945	9964952	+	112909	0.00358	1	GCCAATTA
MA0642.2	EN2	RHO	19697900	19697907	+	112909	0.00358	1	GCCAATTA
MA0642.2	EN2	ASB15	22471519	22471526	+	112909	0.00358	1	GCCAATTA
MA0642.2	EN2	PGBD5	40057469	40057476	-	112909	0.00358	1	GCCAATTA
MA0642.2	EN2	RASD2	52085170	52085177	-	112909	0.00358	1	GCCAATTA
MA0642.2	EN2	SIM1	70647027	70647034	+	112909	0.00358	1	GCCAATTA
MA0642.2	EN2	FAM46C	79226580	79226587	-	112909	0.00358	1	GCCAATTA
MA0642.2	EN2	TMED11	84413219	84413226	+	112909	0.00358	1	gccaATTA
MA0642.2	EN2	GPR83L	283359	283366	+	111455	0.00575	1	ACCAATTA
MA0642.2	EN2	NGEF	735186	735193	+	111455	0.00575	1	ACCAATTA
MA0642.2	EN2	KIZ	3826997	3827004	-	111455	0.00575	1	ACCAATTA
MA0642.2	EN2	RGSL1	5630656	5630663	+	111455	0.00575	1	ACCAATTA
MA0642.2	EN2	EPHA8	6157489	6157496	-	111455	0.00575	1	ACCAATTA
MA0642.2	EN2	EEFSEC	9689908	9689915	+	111455	0.00575	1	ACCAATTA
MA0642.2	EN2	GRK7	9933738	9933745	+	111455	0.00575	1	ACCAATTA
MA0642.2	EN2	CYP2AB5	15351717	15351724	-	111455	0.00575	1	ACCAATTA
MA0642.2	EN2	MAP10	38746977	38746984	+	111455	0.00575	1	ACCAATTA
MA0642.2	EN2	GGCT	41135794	41135801	+	111455	0.00575	1	Accaatta
MA0642.2	EN2	POU6F2	49419306	49419313	-	111455	0.00575	1	ACCAATTA
MA0642.2	EN2	MAT2L	54152434	54152441	+	111455	0.00575	1	accaatta
MA0642.2	EN2	MIR1660	57913184	57913191	+	111455	0.00575	1	ACCAATTA
MA0642.2	EN2	YIPF7	67154506	67154513	-	111455	0.00575	1	ACCAATTA
MA0642.2	EN2	WDCPL	103969610	103969617	-	111455	0.00575	1	ACCAATTA
MA0642.2	EN2	SCARA5	104929653	104929660	+	111455	0.00575	1	ACCAATTA
MA0642.2	EN2	NEIL2	107154859	107154866	-	111455	0.00575	1	ACCAATTA
MA0642.2	EN2	ERG	107810998	107811005	+	111455	0.00575	1	ACCAATTA
MA0642.2	EN2	EFCAB12	2230170	2230177	+	108182	0.00754	1	CGCAATTA
MA0642.2	EN2	FBXO47	4070758	4070765	+	108182	0.00754	1	CGCAATTA
MA0642.2	EN2	CACNA2D3	7502771	7502778	-	108182	0.00754	1	CGCAATTA
MA0642.2	EN2	TMEM9B	9228423	9228430	-	108182	0.00754	1	CGCAATTA
MA0642.2	EN2	METTL22	10780583	10780590	-	108182	0.00754	1	CGCAATTA
MA0642.2	EN2	PDP2	10951378	10951385	+	108182	0.00754	1	CGCAATTA
MA0642.2	EN2	HOMER2	11181053	11181060	+	108182	0.00754	1	CGCAATTA
MA0642.2	EN2	PHYKPL	13891283	13891290	-	108182	0.00754	1	CGCAATTA
MA0642.2	EN2	ARHGAP21	16731834	16731841	+	108182	0.00754	1	CGCAATTA
MA0642.2	EN2	ACSF3	18209537	18209544	-	108182	0.00754	1	CGCAATTA
MA0642.2	EN2	OLAH	20538570	20538577	-	108182	0.00754	1	CGCAATTA
MA0642.2	EN2	CYP26A1	21361261	21361268	+	108182	0.00754	1	CGCAATTA
MA0642.2	EN2	PGM5	26137953	26137960	+	108182	0.00754	1	CGCAATTA
MA0642.2	EN2	LRRC7	28479469	28479476	+	108182	0.00754	1	CGCAATTA
MA0642.2	EN2	FOXG1	33030461	33030468	-	108182	0.00754	1	CGCAATTA
MA0642.2	EN2	ENPP6	39153343	39153350	+	108182	0.00754	1	CGCAATTA
MA0642.2	EN2	CLDN22	39450838	39450845	+	108182	0.00754	1	CGCAATTA
MA0642.2	EN2	MYF5	40098431	40098438	-	108182	0.00754	1	CGCAATTA
MA0642.2	EN2	SIM1	70646875	70646882	+	108182	0.00754	1	CGCAATTA
MA0642.2	EN2	DTNB	104578888	104578895	+	108182	0.00754	1	CGCAATTA
MA0642.2	EN2	MYC	138727422	138727429	+	108182	0.00754	1	CGCAATTA
MA0642.2	EN2	TGFB1	279758	279765	-	106182	0.00972	1	CCTAATTA
MA0642.2	EN2	RSPH10B	1002818	1002825	-	106182	0.00972	1	CCTAATTA
MA0642.2	EN2	GALNT6	2234430	2234437	-	106182	0.00972	1	CCTAATTA
MA0642.2	EN2	CCNB1	6841585	6841592	-	106182	0.00972	1	CCTAATTA
MA0642.2	EN2	BTBD8	14003762	14003769	-	106182	0.00972	1	CCTAATTA
MA0642.2	EN2	ANKDD1A	17723003	17723010	+	106182	0.00972	1	CCTAATTA
MA0642.2	EN2	MIR1785	18330104	18330111	+	106182	0.00972	1	CCTAATTA
MA0642.2	EN2	MIR6688	21264742	21264749	-	106182	0.00972	1	CCTAATTA
MA0642.2	EN2	TDRD1	28499222	28499229	+	106182	0.00972	1	CCTAATTA
MA0642.2	EN2	TSPAN19	41803650	41803657	-	106182	0.00972	1	CCTAATTA
MA0642.2	EN2	STARD3NL	45978199	45978206	+	106182	0.00972	1	CCTAATTA
MA0642.2	EN2	MINA	91536292	91536299	+	106182	0.00972	1	CCTAATTA
MA0642.2	EN2	CD101	92239294	92239301	-	106182	0.00972	1	CCTAATTA
MA0642.2	EN2	SLC26A7	124401505	124401512	+	106182	0.00972	1	cctaatta
MA0642.2	EN2	MIR1736	139205897	139205904	+	106182	0.00972	1	CCTAATTA

## Sheet: SOX14
motif_id	motif_alt_id	sequence_name	start	stop	strand	score	p-value	q-value	matched_sequence
MA1562.1	SOX14	SKIDA1	17955069	17955078	-	171613	9.09e-05	1	CCGAACAATG
MA1562.1	SOX14	FGF8	23501515	23501524	+	171613	9.09e-05	1	CCGAACAATG
MA1562.1	SOX14	CPSF6	35510550	35510559	-	171613	9.09e-05	1	CCGAACAATG
MA1562.1	SOX14	PTPRB	36031318	36031327	-	171613	9.09e-05	1	CCGAACAATG
MA1562.1	SOX14	SREK1IP1	20762916	20762925	-	157258	0.000202	1	ACGAACAATG
MA1562.1	SOX14	PCBP4	3320062	3320071	-	156935	0.000292	1	GCGAACAATG
MA1562.1	SOX14	WNK2	6757305	6757314	-	156935	0.000292	1	GCGAACAATG
MA1562.1	SOX14	MIR124-3	9035073	9035082	+	156935	0.000292	1	GCGAACAATG
MA1562.1	SOX14	DUS4L	14939914	14939923	+	156935	0.000292	1	GCGAACAATG
MA1562.1	SOX14	KDM5B	581815	581824	-	146935	0.000494	1	CCGAACAATC
MA1562.1	SOX14	MUSTN1	908257	908266	-	146935	0.000494	1	CCGAACAATC
MA1562.1	SOX14	FAM26E	63538962	63538971	+	146935	0.000494	1	CCGAACAATC
MA1562.1	SOX14	NPR3	10640666	10640675	+	146613	0.000605	1	CCGAACAATT
MA1562.1	SOX14	MIR181B1	2003754	2003763	+	142903	0.000826	1	CTGAACAATG
MA1562.1	SOX14	FAM107A	12053928	12053937	+	142903	0.000826	1	CTGAACAATG
MA1562.1	SOX14	DCX	13190235	13190244	-	142903	0.000826	1	CTGAACAATG
MA1562.1	SOX14	PDIA5	26442426	26442435	-	142903	0.000826	1	CTGAACAATG
MA1562.1	SOX14	ANXA8L1	18657429	18657438	+	137903	0.000936	1	CCTAACAATG
MA1562.1	SOX14	MIR1662	1861160	1861169	+	137581	0.00105	1	cAGAACAATG
MA1562.1	SOX14	C4BPS	2670103	2670112	+	137581	0.00105	1	CAGAACAATG
MA1562.1	SOX14	BCL2L11	3311317	3311326	+	137581	0.00105	1	caGAACAATG
MA1562.1	SOX14	DNAJC12	7327875	7327884	-	137581	0.00105	1	CAGAACAATG
MA1562.1	SOX14	PTMA	15023525	15023534	-	137581	0.00105	1	CAGAACAATG
MA1562.1	SOX14	DOCK4	27174846	27174855	+	137581	0.00105	1	CAGAACAATG
MA1562.1	SOX14	RAP1GAP3	77645850	77645859	-	137581	0.00105	1	CAGAACAATG
MA1562.1	SOX14	CAMSAP2	1442723	1442732	-	134032	0.00114	1	CGGAACAATG
MA1562.1	SOX14	DYRK3	2552710	2552719	+	134032	0.00114	1	CGGAACAATG
MA1562.1	SOX14	RTN4	2692010	2692019	-	134032	0.00114	1	CGGAACAATG
MA1562.1	SOX14	MIR6698	67530875	67530884	+	131935	0.00158	1	GCGAACAATT
MA1562.1	SOX14	C21orf91	99528137	99528146	+	131452	0.00181	1	ACGAACAATA
MA1562.1	SOX14	ILF2	1760678	1760687	-	13129	0.00192	1	CCAAACAATG
MA1562.1	SOX14	KCNK2	20652925	20652934	-	13129	0.00192	1	CCAAACAATG
MA1562.1	SOX14	ARID1B	50838712	50838721	-	13129	0.00192	1	CCAAACAATG
MA1562.1	SOX14	EYA1	116727054	116727063	+	13129	0.00192	1	CCAAACAATG
MA1562.1	SOX14	HMGB3	17606002	17606011	+	131129	0.00203	1	GCGAACAATA
MA1562.1	SOX14	RASA1	61770580	61770589	-	131129	0.00203	1	GCGAACAATA
MA1562.1	SOX14	FIGNL2	215596	215605	-	13	0.00211	1	CCGGACAATG
MA1562.1	SOX14	BST1	76183148	76183157	-	13	0.00211	1	CCGGACAATG
MA1562.1	SOX14	IPO5	145166042	145166051	+	13	0.00211	1	CCGGACAATG
MA1562.1	SOX14	CEL	7378557	7378566	+	128548	0.00224	1	ATGAACAATG
MA1562.1	SOX14	PLG	45078189	45078198	+	128548	0.00224	1	ATGAACAATG
MA1562.1	SOX14	PDE5A	54091754	54091763	+	128548	0.00224	1	ATGAACAATG
MA1562.1	SOX14	ASF1A	62451937	62451946	+	128226	0.00235	1	GTGAACAATG
MA1562.1	SOX14	C3AR1P	75754608	75754617	-	128226	0.00235	1	GTGAACAATG
MA1562.1	SOX14	MIR31	83215083	83215092	+	123548	0.00287	1	Actaacaatg
MA1562.1	SOX14	MIR6709	555554	555563	+	123226	0.00319	1	GCTAACAATG
MA1562.1	SOX14	PPP1R7	4586264	4586273	+	123226	0.00319	1	CCGAACACTG
MA1562.1	SOX14	MBL2	5202451	5202460	-	123226	0.00319	1	AAGAACAATG
MA1562.1	SOX14	RNASEL	5610400	5610409	-	123226	0.00319	1	CCGAACACTG
MA1562.1	SOX14	AXDND1	6166933	6166942	+	123226	0.00319	1	AAGAACAATG
MA1562.1	SOX14	TGM6	7020816	7020825	-	123226	0.00319	1	AAGAACAATG
MA1562.1	SOX14	FSBP	125699889	125699898	+	123226	0.00319	1	GCTAACAATG
MA1562.1	SOX14	PPP2R3B	130056135	130056144	+	123226	0.00319	1	CCGAACACTG
MA1562.1	SOX14	LATS2	178518923	178518932	+	123226	0.00319	1	GCTAACAATG
MA1562.1	SOX14	RCC2	148852	148861	-	123065	0.00332	1	TTGAACAATG
MA1562.1	SOX14	MIR1680	15887230	15887239	+	123065	0.00332	1	TTGAACAATG
MA1562.1	SOX14	OR8D4	467433	467442	-	122903	0.00343	1	GAGAACAATG
MA1562.1	SOX14	PELI2	55617565	55617574	+	122258	0.00351	1	CCGAACAAGG
MA1562.1	SOX14	MRPL51	76870222	76870231	-	122258	0.00351	1	CCGAACAAGG
MA1562.1	SOX14	NDUFB7	391222	391231	+	12129	0.00369	1	CCCAACAATG
MA1562.1	SOX14	HOXC10	862576	862585	+	12129	0.00369	1	CCCAACAATG
MA1562.1	SOX14	IGBP1L	1202180	1202189	-	12129	0.00369	1	CCCAACAATG
MA1562.1	SOX14	MIR34A	3262617	3262626	-	12129	0.00369	1	CCCAACAATG
MA1562.1	SOX14	PNRC2	5974237	5974246	-	12129	0.00369	1	CCCAACAATG
MA1562.1	SOX14	HOXA7	32541161	32541170	-	12129	0.00369	1	CCCAACAATG
MA1562.1	SOX14	CD7	4295208	4295217	+	119677	0.00038	1	aggaacaatg
MA1562.1	SOX14	UBXN10	4834498	4834507	+	119677	0.00038	1	AGGAACAATG
MA1562.1	SOX14	PLPP7	6755668	6755677	+	119677	0.00038	1	AGGAACAATG
MA1562.1	SOX14	MIR1582	23323478	23323487	+	119677	0.00038	1	AGGAACAATG
MA1562.1	SOX14	CWC15	185345106	185345115	+	119677	0.00038	1	AGGAACAATG
MA1562.1	SOX14	USP42	970724	970733	-	119355	0.00396	1	GGGAACAATG
MA1562.1	SOX14	MTMR4	1181669	1181678	-	119355	0.00396	1	CCGACCAATG
MA1562.1	SOX14	LIMD2	2429358	2429367	+	119355	0.00396	1	GGGAACAATG
MA1562.1	SOX14	FGFR1	2524382	2524391	-	119355	0.00396	1	GGGAACAATG
MA1562.1	SOX14	NEUROD2	4183221	4183230	+	119355	0.00396	1	GGGAACAATG
MA1562.1	SOX14	SLC2A11	8027646	8027655	+	119355	0.00396	1	CCGACCAATG
MA1562.1	SOX14	TRIM105	12943957	12943966	+	119355	0.00396	1	CCGACCAATG
MA1562.1	SOX14	PCYT1A	14594063	14594072	-	119355	0.00396	1	CCGACCAATG
MA1562.1	SOX14	TCTEX1D2	14594063	14594072	-	119355	0.00396	1	CCGACCAATG
MA1562.1	SOX14	SPRED1	30288733	30288742	+	119355	0.00396	1	gggaACAATG
MA1562.1	SOX14	MIR196B	32553120	32553129	-	119355	0.00396	1	GGGAACAATG
MA1562.1	SOX14	VWF	74782260	74782269	+	119355	0.00396	1	GGGAACAATG
MA1562.1	SOX14	MIR6700	59392937	59392946	-	118226	0.00408	1	CTGAACAATC
MA1562.1	SOX14	SPERT	167743607	167743616	+	118226	0.00408	1	CTGAACAATC
MA1562.1	SOX14	MIR454	421678	421687	-	118065	0.00421	1	TCTAACAATG
MA1562.1	SOX14	SLC26A3	15031729	15031738	+	117903	0.00434	1	CTGAACAATT
MA1562.1	SOX14	ZFHX4	119015928	119015937	-	117258	0.00047	1	ACGTACAATG
MA1562.1	SOX14	MIR12224	4007968	4007977	+	117097	0.00484	1	CTGAACAATA
MA1562.1	SOX14	WDPCP	9709976	9709985	+	116935	0.00506	1	ACAAACAATG
MA1562.1	SOX14	ZBED4	19011225	19011234	+	116935	0.00506	1	ACAAACAATG
MA1562.1	SOX14	MIR7472	30848633	30848642	-	116935	0.00506	1	ACAAACAATG
MA1562.1	SOX14	RAB9A	123118226	123118235	+	116935	0.00506	1	GCGTACAATg
MA1562.1	SOX14	MGST2	28945593	28945602	-	116613	0.00517	1	GCAAACAATG
MA1562.1	SOX14	MIR490	57912198	57912207	-	116613	0.00517	1	GCAAACAATG
MA1562.1	SOX14	CCDC178	106548629	106548638	+	115645	0.00526	1	ACGGACAATG
MA1562.1	SOX14	PIK3C2B	1847062	1847071	-	115323	0.00534	1	GCGGACAATG
MA1562.1	SOX14	SMARCB1	8002946	8002955	+	115323	0.00534	1	GCGGACAATG
MA1562.1	SOX14	JMY	22943923	22943932	-	115323	0.00534	1	GCGGACAATG
MA1562.1	SOX14	FGD6	45490545	45490554	+	115323	0.00534	1	gcggACAATG
MA1562.1	SOX14	KAT8	220834	220843	-	114194	0.00545	1	TGGAACAATG
MA1562.1	SOX14	LZTS3	88310350	88310359	-	114194	0.00545	1	TGGAACAATG
MA1562.1	SOX14	FMR1NB	18570324	18570333	+	113226	0.00556	1	CCTAACAATC
MA1562.1	SOX14	KRABZFP	11052828	11052837	-	112903	0.00058	1	CAGAACAATC
MA1562.1	SOX14	F9	4966587	4966596	+	112581	0.00603	1	CAGAACAATT
MA1562.1	SOX14	INPP5K	5762659	5762668	-	112581	0.00603	1	CCGAAGAATG
MA1562.1	SOX14	MSLNL	6000611	6000620	-	112581	0.00603	1	CAGAACAATT
MA1562.1	SOX14	ALDH3A2	7329997	7330006	+	112581	0.00603	1	CCGAAGAATG
MA1562.1	SOX14	ACCSL	22555995	22556004	+	112581	0.00603	1	CAGAACAATT
MA1562.1	SOX14	UVS2	23732078	23732087	-	112581	0.00603	1	CAGAACAATT
MA1562.1	SOX14	SETDB2	169087072	169087081	-	112581	0.00603	1	CCGAAGAATG
MA1562.1	SOX14	HEXA	1664252	1664261	-	112419	0.00061	1	CCGCACAATG
MA1562.1	SOX14	PLAGL2	10485051	10485060	+	112419	0.00061	1	CCGCACAATG
MA1562.1	SOX14	MIR1306	1309337	1309346	+	112097	0.00624	1	CCTAACAATA
MA1562.1	SOX14	MIR3064	7520880	7520889	+	112097	0.00624	1	CCTAACAATA
MA1562.1	SOX14	PLB1	27050835	27050844	-	112097	0.00624	1	CCTAACAATA
MA1562.1	SOX14	SPIA4	45056236	45056245	-	112097	0.00624	1	CCTAACAATA
MA1562.1	SOX14	MIR1808	1164608	1164617	-	111774	0.00648	1	CAGAACAATA
MA1562.1	SOX14	TCF3	2798552	2798561	+	111774	0.00648	1	CAGAACAATa
MA1562.1	SOX14	MIR1-1	8467595	8467604	-	111774	0.00648	1	CAGAACAATA
MA1562.1	SOX14	KIF6	28628711	28628720	-	111774	0.00648	1	CAGAACAATA
MA1562.1	SOX14	CD200R1B	83667993	83668002	-	111774	0.00648	1	CAGAACAATA
MA1562.1	SOX14	ZFAND1	121096673	121096682	-	111774	0.00648	1	CAGAACAATA
MA1562.1	SOX14	LAT2	3360515	3360524	-	111452	0.00662	1	TCAAACAATG
MA1562.1	SOX14	GALE	5958325	5958334	-	111452	0.00662	1	TCAAACAATG
MA1562.1	SOX14	SPIA3	45125600	45125609	+	111452	0.00662	1	TCAAACAATG
MA1562.1	SOX14	COL15A1	55491760	55491769	+	111452	0.00662	1	TCAAACAATG
MA1562.1	SOX14	PIEZO2	97249053	97249062	-	111452	0.00662	1	TCAAACAATG
MA1562.1	SOX14	TRIM55	114677131	114677140	+	111452	0.00662	1	TCAAACAATG
MA1562.1	SOX14	CIT	9571066	9571075	-	109355	0.00068	1	CGGAACAATC
MA1562.1	SOX14	NEK11	41636518	41636527	-	109194	0.00694	1	CTTAACAATG
MA1562.1	SOX14	CLN8	90677834	90677843	-	109194	0.00694	1	CTTAACAATG
MA1562.1	SOX14	GLIPR1	37882474	37882483	+	109032	0.00705	1	CGGAAcaatt
MA1562.1	SOX14	PKIB	60933112	60933121	+	109032	0.00705	1	CGGAACAATT
MA1562.1	SOX14	SEMA3E	9710477	9710486	+	108871	0.00714	1	ACGAACACTG
MA1562.1	SOX14	HAAO	23830825	23830834	+	108871	0.00714	1	ACGAACACTG
MA1562.1	SOX14	HSD17B1	4960751	4960760	-	108548	0.00721	1	GCGAACACTG
MA1562.1	SOX14	MNT	9923126	9923135	-	108548	0.00721	1	GCGAACACTG
MA1562.1	SOX14	RFWD2	6871789	6871798	-	108226	0.00732	1	CGGAACAATA
MA1562.1	SOX14	KIF3A	16581652	16581661	-	108226	0.00732	1	CGGAACAATA
MA1562.1	SOX14	KALRN	27033149	27033158	+	108226	0.00732	1	CGGAACAATA
MA1562.1	SOX14	PNPLA8	28668774	28668783	-	107903	0.00741	1	ACGAACAAGG
MA1562.1	SOX14	RCSD1	91763283	91763292	-	107903	0.00741	1	ACGAACAAGG
MA1562.1	SOX14	HAS3	18555351	18555360	+	107581	0.00076	1	GCGAACAAGG
MA1562.1	SOX14	SNRPD1	42740699	42740708	-	107258	0.00769	1	GCGATCAATG
MA1562.1	SOX14	CMBL	78013096	78013105	-	106935	0.00789	1	ACCAACAATG
MA1562.1	SOX14	MYC	138727238	138727247	+	106935	0.00789	1	CCGTACAATC
MA1562.1	SOX14	ZC3H10	1402873	1402882	-	106613	0.00082	1	GCCAACAATG
MA1562.1	SOX14	LRFN2	27922102	27922111	+	106613	0.00082	1	CCAAACAATC
MA1562.1	SOX14	TMPO	46714900	46714909	+	106613	0.00082	1	GCCAACAATG
MA1562.1	SOX14	CITED2	53657865	53657874	-	106613	0.00082	1	GCCAACAATG
MA1562.1	SOX14	ALDH8A1	55511980	55511989	+	106613	0.00082	1	GCCAACAATG
MA1562.1	SOX14	PRRG1	113411276	113411285	-	106613	0.00082	1	CCAAACAATC
MA1562.1	SOX14	RASSF9	42210175	42210184	-	10629	0.00834	1	CCAAACAATT
MA1562.1	SOX14	BOC	83575712	83575721	-	10629	0.00834	1	CCAAACAATT
MA1562.1	SOX14	KNL1	1102045	1102054	-	105806	0.00845	1	CCGTACAATA
MA1562.1	SOX14	PLPP5	2464240	2464249	-	105484	0.00858	1	CCAAACAATA
MA1562.1	SOX14	MINAR2	45990544	45990553	+	105484	0.00858	1	CCAAACAATA
MA1562.1	SOX14	MIR6552	44705278	44705287	+	105	0.00884	1	ACGACCAATG
MA1562.1	SOX14	EHBP1	9363474	9363483	+	104677	0.00891	1	GCGACCAATG
MA1562.1	SOX14	AKNA	3138481	3138490	-	104194	9e-05	1	CCGGACAATA
MA1562.1	SOX14	TIA1	3427481	3427490	-	104194	9e-05	1	CCGGACAATA
MA1562.1	SOX14	CDC42EP4	9643930	9643939	-	104194	9e-05	1	CCGGACAATA
MA1562.1	SOX14	PDE7A	114604845	114604854	+	104194	9e-05	1	CCGGACAATA
MA1562.1	SOX14	EDBETA	1629084	1629093	-	103871	0.00927	1	ATGAACAATC
MA1562.1	SOX14	OGN	3616969	3616978	-	103871	0.00927	1	ATGAACAATC
MA1562.1	SOX14	ASB12	11613793	11613802	+	103871	0.00927	1	CATAACAATG
MA1562.1	SOX14	GPR26	32505800	32505809	-	103871	0.00927	1	ATGAACAATC
MA1562.1	SOX14	STK17B	9405432	9405441	-	103548	0.00955	1	ATGAACAATT
MA1562.1	SOX14	BROX	17693393	17693402	+	103548	0.00955	1	GTGAACAATC
MA1562.1	SOX14	MIRLET7C	99156202	99156211	+	103548	0.00955	1	ATGAACAATT
MA1562.1	SOX14	MIR1708	195251797	195251806	-	103548	0.00955	1	GTGAACAATC
MA1562.1	SOX14	MIR1564	12270013	12270022	+	103226	0.00977	1	GTGAACAATT
MA1562.1	SOX14	OTOGL	39849249	39849258	-	103226	0.00977	1	GTGAACAATT
MA1562.1	SOX14	C3AR1L	66845156	66845165	+	103226	0.00977	1	GTGAACAATT

## Sheet: NR4A2
motif_id	motif_alt_id	sequence_name	start	stop	strand	score	p-value	q-value	matched_sequence
MA0160.1	NR4A2	LHFPL5	140090	140097	-	134444	0.00147	1	AAGGTCAC
MA0160.1	NR4A2	PTPN7	412667	412674	+	134444	0.00147	1	AAGGTCAC
MA0160.1	NR4A2	CIAPIN1	560800	560807	-	134444	0.00147	1	AAGGTCAC
MA0160.1	NR4A2	SDC3	831876	831883	+	134444	0.00147	1	AAGGTCAC
MA0160.1	NR4A2	LIMS2	1022074	1022081	-	134444	0.00147	1	AAGGTCAC
MA0160.1	NR4A2	TIMM17B	1157531	1157538	-	134444	0.00147	1	AAGGTCAC
MA0160.1	NR4A2	SCO2	1205793	1205800	+	134444	0.00147	1	AAGGTCAC
MA0160.1	NR4A2	PPIB	1334325	1334332	+	134444	0.00147	1	AAGGTCAC
MA0160.1	NR4A2	CDK2	1344519	1344526	+	134444	0.00147	1	AAGGTCAC
MA0160.1	NR4A2	MIR6629	1455286	1455293	-	134444	0.00147	1	AAGGTCAC
MA0160.1	NR4A2	NEMP1	1598502	1598509	-	134444	0.00147	1	AAGGTCAC
MA0160.1	NR4A2	GRAMD2	1607184	1607191	+	134444	0.00147	1	AAGGTCAC
MA0160.1	NR4A2	VPS51	1836278	1836285	-	134444	0.00147	1	AAGGTCAC
MA0160.1	NR4A2	MIR181B1	2003698	2003705	+	134444	0.00147	1	AAGGTCAC
MA0160.1	NR4A2	MIR181A1	2003698	2003705	+	134444	0.00147	1	AAGGTCAC
MA0160.1	NR4A2	PRMT3	2310011	2310018	+	134444	0.00147	1	AAGGTCAC
MA0160.1	NR4A2	MIR1781	3323998	3324005	-	134444	0.00147	1	AAGGTCAC
MA0160.1	NR4A2	ATP2B2	3804646	3804653	-	134444	0.00147	1	AAGGTCAC
MA0160.1	NR4A2	IDH3A	3810896	3810903	-	134444	0.00147	1	AAGGTCAC
MA0160.1	NR4A2	C1QBP	3915193	3915200	+	134444	0.00147	1	aaggtcAC
MA0160.1	NR4A2	MIR12255	4372420	4372427	+	134444	0.00147	1	AAGGTCAC
MA0160.1	NR4A2	TMEM132B	4466538	4466545	+	134444	0.00147	1	AAGGTCAC
MA0160.1	NR4A2	RBM7	4618358	4618365	+	134444	0.00147	1	AAGGTCAC
MA0160.1	NR4A2	MIR12248	4703143	4703150	+	134444	0.00147	1	AAGGTCAC
MA0160.1	NR4A2	PRXL2A	5078111	5078118	-	134444	0.00147	1	AAGGTCAC
MA0160.1	NR4A2	PRDM2	5146564	5146571	-	134444	0.00147	1	AAGGTCAC
MA0160.1	NR4A2	CHCHD2	5392295	5392302	-	134444	0.00147	1	AAGGTCAC
MA0160.1	NR4A2	AK1	5552006	5552013	-	134444	0.00147	1	AAGGTCAC
MA0160.1	NR4A2	RGSL1	5630494	5630501	-	134444	0.00147	1	AAGGTCAC
MA0160.1	NR4A2	TLCD2	5867325	5867332	+	134444	0.00147	1	AAGGTCAC
MA0160.1	NR4A2	SH2B3	6118146	6118153	+	134444	0.00147	1	AAGGTCAC
MA0160.1	NR4A2	RAP1GAP1	6578311	6578318	-	134444	0.00147	1	AAGGTCAC
MA0160.1	NR4A2	NDUFA10	6627291	6627298	-	134444	0.00147	1	AAGGTCAC
MA0160.1	NR4A2	QRFP	6647014	6647021	+	134444	0.00147	1	AAGGTCAC
MA0160.1	NR4A2	MIR1465	8776379	8776386	+	134444	0.00147	1	AAGGTCAC
MA0160.1	NR4A2	DENND6A	8940185	8940192	+	134444	0.00147	1	AAGGTCAC
MA0160.1	NR4A2	UQCRC1	9239771	9239778	+	134444	0.00147	1	AAGGTCAC
MA0160.1	NR4A2	DUSP15	10418646	10418653	+	134444	0.00147	1	AAGGTCAC
MA0160.1	NR4A2	CASP18	11054466	11054473	-	134444	0.00147	1	AAGGTCAC
MA0160.1	NR4A2	USH1G	11191622	11191629	-	134444	0.00147	1	AAGGTCAC
MA0160.1	NR4A2	USH1G	11191634	11191641	-	134444	0.00147	1	AAGGTCAC
MA0160.1	NR4A2	COPS7B	15068196	15068203	-	134444	0.00147	1	AAGGTCAC
MA0160.1	NR4A2	ATP5G3	16271278	16271285	-	134444	0.00147	1	AAGGTCAC
MA0160.1	NR4A2	CERK	16356110	16356117	-	134444	0.00147	1	AAGGTCAC
MA0160.1	NR4A2	MIR1711	16590932	16590939	-	134444	0.00147	1	AAGGTCAC
MA0160.1	NR4A2	UQCRQ	16676678	16676685	+	134444	0.00147	1	AAGGTCAC
MA0160.1	NR4A2	NDUFB5	17133461	17133468	-	134444	0.00147	1	AAGGTCAC
MA0160.1	NR4A2	C10orf71	19415322	19415329	-	134444	0.00147	1	AAGGTCAC
MA0160.1	NR4A2	TMEM72	19896194	19896201	+	134444	0.00147	1	AAGGTCAC
MA0160.1	NR4A2	MKNK1	21510292	21510299	-	134444	0.00147	1	AAGGTCAC
MA0160.1	NR4A2	TUB4A	21829532	21829539	-	134444	0.00147	1	AAGGTCAC
MA0160.1	NR4A2	PRKAG3	22049480	22049487	+	134444	0.00147	1	AAGGTCAC
MA0160.1	NR4A2	CATIP	22178314	22178321	-	134444	0.00147	1	AAGGTCAC
MA0160.1	NR4A2	SELENOT	23347319	23347326	-	134444	0.00147	1	AAGGTCAC
MA0160.1	NR4A2	COX7A2L	23587918	23587925	-	134444	0.00147	1	AAGGTCAC
MA0160.1	NR4A2	PDIA5	26442454	26442461	-	134444	0.00147	1	AAGGTCAC
MA0160.1	NR4A2	MRPL33	27338833	27338840	-	134444	0.00147	1	AAGGTCAC
MA0160.1	NR4A2	FSIP1	29045735	29045742	-	134444	0.00147	1	AAGGTCAC
MA0160.1	NR4A2	THBS1	29133016	29133023	-	134444	0.00147	1	AAGGTCAC
MA0160.1	NR4A2	EVX1	32618208	32618215	+	134444	0.00147	1	AAGGTCAC
MA0160.1	NR4A2	ABHD18	33945786	33945793	-	134444	0.00147	1	AAGGTCAC
MA0160.1	NR4A2	DAZL	34351453	34351460	+	134444	0.00147	1	AAGGTCAC
MA0160.1	NR4A2	WDSUB1	36162230	36162237	-	134444	0.00147	1	AAGGTCAC
MA0160.1	NR4A2	COQ6	37205685	37205692	-	134444	0.00147	1	AAGGTCAC
MA0160.1	NR4A2	MAP10	38747036	38747043	+	134444	0.00147	1	AAGGTCAC
MA0160.1	NR4A2	CRADD	44954379	44954386	+	134444	0.00147	1	AAGGTCAC
MA0160.1	NR4A2	MAP3K4	45024245	45024252	-	134444	0.00147	1	AAGGTCAC
MA0160.1	NR4A2	MIR1581	49315516	49315523	-	134444	0.00147	1	AAGGTCAC
MA0160.1	NR4A2	C14orf2	50078447	50078454	-	134444	0.00147	1	AAGGTCAC
MA0160.1	NR4A2	MIR12209	50457618	50457625	-	134444	0.00147	1	AAGGTCAC
MA0160.1	NR4A2	RAC2	51454432	51454439	+	134444	0.00147	1	AAGGTCAC
MA0160.1	NR4A2	MDGA2	56854707	56854714	-	134444	0.00147	1	AAGGTCAC
MA0160.1	NR4A2	MIR6700	59392963	59392970	-	134444	0.00147	1	AAGGTCAC
MA0160.1	NR4A2	B3GAT1L	80723887	80723894	-	134444	0.00147	1	AAGGTCAC
MA0160.1	NR4A2	TMEM129	83417432	83417439	-	134444	0.00147	1	AAGGTCAC
MA0160.1	NR4A2	C2H9ORF30	88713661	88713668	+	134444	0.00147	1	AAGGTCAC
MA0160.1	NR4A2	DTNA	106987014	106987021	-	134444	0.00147	1	AAGGTCAC
MA0160.1	NR4A2	RIPK4	109125306	109125313	+	134444	0.00147	1	AAGGTCAC
MA0160.1	NR4A2	NYX	112122411	112122418	+	134444	0.00147	1	AAGGTCAC
MA0160.1	NR4A2	TPD52	120520068	120520075	-	134444	0.00147	1	AAGGTCAC
MA0160.1	NR4A2	RNF19A	128080682	128080689	+	134444	0.00147	1	AAGGTCAC
MA0160.1	NR4A2	SLC25A6	129261511	129261518	-	134444	0.00147	1	AAGGTCAC
MA0160.1	NR4A2	ENPP2	135598967	135598974	+	134444	0.00147	1	AAGGTCAC
MA0160.1	NR4A2	UFM1	171467410	171467417	+	134444	0.00147	1	AAGGTCAC
MA0160.1	NR4A2	ACAT1	180226968	180226975	+	134444	0.00147	1	AAGGTCAC
MA0160.1	NR4A2	EBF2	659410	659417	-	123131	0.00267	1	GAGGTCAC
MA0160.1	NR4A2	PLCB2	882743	882750	-	123131	0.00267	1	GAGGTCAC
MA0160.1	NR4A2	CCDC27	934035	934042	-	123131	0.00267	1	GAGGTCAC
MA0160.1	NR4A2	FLI1	1026415	1026422	+	123131	0.00267	1	GAGGTCAC
MA0160.1	NR4A2	FNDC7	1282214	1282221	+	123131	0.00267	1	GAGGTCAC
MA0160.1	NR4A2	COQ10A	1472014	1472021	+	123131	0.00267	1	GAGGTCAC
MA0160.1	NR4A2	COQ10A	1472216	1472223	+	123131	0.00267	1	GAGGTCAC
MA0160.1	NR4A2	HSD11B1L	1755077	1755084	+	123131	0.00267	1	GAGGTCAC
MA0160.1	NR4A2	MLKL	1912000	1912007	+	123131	0.00267	1	GAGGTCAC
MA0160.1	NR4A2	MRC2	2055764	2055771	-	123131	0.00267	1	GAGGTCAC
MA0160.1	NR4A2	PAIP2B	2092426	2092433	+	123131	0.00267	1	GAGGTCAC
MA0160.1	NR4A2	MRPL55	2377798	2377805	+	123131	0.00267	1	GAGGTCAC
MA0160.1	NR4A2	ENTPD2L	2569870	2569877	+	123131	0.00267	1	GAGGTCAC
MA0160.1	NR4A2	LMAN2L	2988190	2988197	+	123131	0.00267	1	GAGGTCAC
MA0160.1	NR4A2	C2orf73	3024908	3024915	-	123131	0.00267	1	GAGGTCAC
MA0160.1	NR4A2	DGUOK	3104808	3104815	-	123131	0.00267	1	GAGGTCAC
MA0160.1	NR4A2	CRTAM	3189752	3189759	+	123131	0.00267	1	GAGGTCAC
MA0160.1	NR4A2	LCP2	3487924	3487931	+	123131	0.00267	1	GAGGTCAC
MA0160.1	NR4A2	OGDHL	3556736	3556743	-	123131	0.00267	1	GAGGTCAC
MA0160.1	NR4A2	MIR29B1	3978369	3978376	-	123131	0.00267	1	GAGGTCAC
MA0160.1	NR4A2	MYO1G	4066347	4066354	+	123131	0.00267	1	GAGGTCAC
MA0160.1	NR4A2	GAL3ST4	4281991	4281998	+	123131	0.00267	1	GAGGTCAC
MA0160.1	NR4A2	POLD2	4553329	4553336	-	123131	0.00267	1	GAGGTCAC
MA0160.1	NR4A2	BRCA1	5169446	5169453	-	123131	0.00267	1	GAGGTCAC
MA0160.1	NR4A2	FMOD	5181215	5181222	+	123131	0.00267	1	GAGGTCAC
MA0160.1	NR4A2	TMEM39B	5462433	5462440	+	123131	0.00267	1	GAGGTCAC
MA0160.1	NR4A2	CSNK1D	5466558	5466565	+	123131	0.00267	1	GAGGTCAC
MA0160.1	NR4A2	MYADML2	5684114	5684121	-	123131	0.00267	1	GAGGTCAC
MA0160.1	NR4A2	B3GNT4	5809176	5809183	+	123131	0.00267	1	GAGGTCAC
MA0160.1	NR4A2	EPHA8	6157406	6157413	+	123131	0.00267	1	gaggtcac
MA0160.1	NR4A2	DLAT	6221657	6221664	+	123131	0.00267	1	GAGGTCAC
MA0160.1	NR4A2	TAOK1	6480351	6480358	-	123131	0.00267	1	GAGGTCAC
MA0160.1	NR4A2	MIR1753-1	6564637	6564644	+	123131	0.00267	1	GAGGTCAC
MA0160.1	NR4A2	CORO6	6569430	6569437	-	123131	0.00267	1	GAGGTCAC
MA0160.1	NR4A2	MIR365-2	7063992	7063999	-	123131	0.00267	1	GAGGTCAC
MA0160.1	NR4A2	TMC5	8506482	8506489	+	123131	0.00267	1	GAGGTCAC
MA0160.1	NR4A2	SXPH	8931910	8931917	-	123131	0.00267	1	GAGGTCAC
MA0160.1	NR4A2	PTK6	9375917	9375924	-	123131	0.00267	1	GAGGTCAC
MA0160.1	NR4A2	MDH1	9707091	9707098	-	123131	0.00267	1	GAGGTCAC
MA0160.1	NR4A2	NR5A1	10052469	10052476	-	123131	0.00267	1	GAGGTCAC
MA0160.1	NR4A2	PDYN	10120753	10120760	-	123131	0.00267	1	GAGGTCAC
MA0160.1	NR4A2	CHCHD4	10958730	10958737	+	123131	0.00267	1	GAGGTCAC
MA0160.1	NR4A2	PMEPA1	11841355	11841362	-	123131	0.00267	1	GAGGTCAC
MA0160.1	NR4A2	MINAR1	12778559	12778566	-	123131	0.00267	1	GAGGTCAC
MA0160.1	NR4A2	ATP13A5	12800261	12800268	-	123131	0.00267	1	GAGGTCAC
MA0160.1	NR4A2	KCNG1	13705128	13705135	+	123131	0.00267	1	GAGGTCAC
MA0160.1	NR4A2	PDSS1	16026291	16026298	+	123131	0.00267	1	GAGGTCAC
MA0160.1	NR4A2	SMTNL1	16565591	16565598	-	123131	0.00267	1	GAGGTCAC
MA0160.1	NR4A2	MIR1737	17098642	17098649	+	123131	0.00267	1	gagGTCAC
MA0160.1	NR4A2	ADGRL2	17505992	17505999	+	123131	0.00267	1	GAGGTCAC
MA0160.1	NR4A2	SLC24A1	18096848	18096855	-	123131	0.00267	1	GAGGTCAC
MA0160.1	NR4A2	SKIL	19508246	19508253	+	123131	0.00267	1	GAGGTCAC
MA0160.1	NR4A2	MBD4	19662950	19662957	+	123131	0.00267	1	GAGGTCAC
MA0160.1	NR4A2	IDH2	20057485	20057492	-	123131	0.00267	1	GAGGTCAC
MA0160.1	NR4A2	BTBD19	20477876	20477883	-	123131	0.00267	1	GAGGTCAC
MA0160.1	NR4A2	RNF180	20603964	20603971	-	123131	0.00267	1	GAGGTCAC
MA0160.1	NR4A2	GRM8	21100014	21100021	-	123131	0.00267	1	GAGGTCAC
MA0160.1	NR4A2	ELAVL4	23236320	23236327	+	123131	0.00267	1	GAGGTCAC
MA0160.1	NR4A2	C11orf94	23459019	23459026	-	123131	0.00267	1	GAGGTCAC
MA0160.1	NR4A2	SLC25A13	24125539	24125546	-	123131	0.00267	1	GAGGTCAC
MA0160.1	NR4A2	ITPRIP	25068333	25068340	+	123131	0.00267	1	GAGGTCAC
MA0160.1	NR4A2	UHRF2	28361229	28361236	-	123131	0.00267	1	GAGGTCAC
MA0160.1	NR4A2	HIBADH	32822818	32822825	+	123131	0.00267	1	GAGGTCAC
MA0160.1	NR4A2	DHX32	33340035	33340042	+	123131	0.00267	1	GAGGTCAC
MA0160.1	NR4A2	TTC6	36690631	36690638	+	123131	0.00267	1	GAGGTCAC
MA0160.1	NR4A2	FBXO33	37178847	37178854	-	123131	0.00267	1	GAGGTCAC
MA0160.1	NR4A2	PROX2	37598506	37598513	+	123131	0.00267	1	GAGGTCAC
MA0160.1	NR4A2	CCR9	42702588	42702595	-	123131	0.00267	1	GAGGTCAC
MA0160.1	NR4A2	TRMT61A	49836277	49836284	-	123131	0.00267	1	GAGGTCAC
MA0160.1	NR4A2	SLC16A8	51046770	51046777	-	123131	0.00267	1	GAGGTCAC
MA0160.1	NR4A2	SLC16A8	51046795	51046802	-	123131	0.00267	1	GAGGTCAC
MA0160.1	NR4A2	NOL12	51195164	51195171	+	123131	0.00267	1	GAGGTCAC
MA0160.1	NR4A2	PELI2	55617508	55617515	-	123131	0.00267	1	GAGGTCAC
MA0160.1	NR4A2	SLC6A13	60276463	60276470	+	123131	0.00267	1	GAGGTCAC
MA0160.1	NR4A2	TLR1B	69023611	69023618	+	123131	0.00267	1	GAGGtcac
MA0160.1	NR4A2	ARAP2	69697713	69697720	-	123131	0.00267	1	GAGGTCAC
MA0160.1	NR4A2	A2ML3	76263145	76263152	+	123131	0.00267	1	gaggtCAC
MA0160.1	NR4A2	RIPPLY2	77289093	77289100	-	123131	0.00267	1	GAGGTCAC
MA0160.1	NR4A2	SBK2	78036055	78036062	+	123131	0.00267	1	GAGGTCAC
MA0160.1	NR4A2	SLC19A2	83910591	83910598	-	123131	0.00267	1	GAGGTCAC
MA0160.1	NR4A2	FH	85282034	85282041	-	123131	0.00267	1	GAGGTCAC
MA0160.1	NR4A2	MIR1654-1	88790064	88790071	-	123131	0.00267	1	GAGGTCAC
MA0160.1	NR4A2	RAD51AP2	99805014	99805021	-	123131	0.00267	1	GAGGTCAC
MA0160.1	NR4A2	OSR1	100786686	100786693	+	123131	0.00267	1	GAGGTCAC
MA0160.1	NR4A2	ZNF513	104268288	104268295	-	123131	0.00267	1	GAGGTCAC
MA0160.1	NR4A2	EPHX2	104882799	104882806	+	123131	0.00267	1	GAGGTCAC
MA0160.1	NR4A2	ATP5O	105678953	105678960	-	123131	0.00267	1	GAGGTCAC
MA0160.1	NR4A2	AvBD3	107266093	107266100	+	123131	0.00267	1	GAGGTCAC
MA0160.1	NR4A2	ST18	109429249	109429256	-	123131	0.00267	1	GAGGTCAC
MA0160.1	NR4A2	MIR1557	112611123	112611130	-	123131	0.00267	1	GAGGTCAC
MA0160.1	NR4A2	COX6C	127882196	127882203	-	123131	0.00267	1	GAGGTCAC
MA0160.1	NR4A2	SLC30A8	134661846	134661853	+	123131	0.00267	1	GAGGTCAC
MA0160.1	NR4A2	RASA3	136972981	136972988	-	123131	0.00267	1	GAGGTCAC
MA0160.1	NR4A2	EEF1D	147801286	147801293	-	123131	0.00267	1	GAGGTCAC
MA0160.1	NR4A2	CCNA1	172460133	172460140	-	123131	0.00267	1	GAGGTCAC
MA0160.1	NR4A2	SLC46A3	175615632	175615639	-	123131	0.00267	1	GAGGTCAC
MA0160.1	NR4A2	GTF3A	176103366	176103373	-	123131	0.00267	1	GAGGTCAC
MA0160.1	NR4A2	NMB	1048088	1048095	+	117475	0.00446	1	AAGGTCAA
MA0160.1	NR4A2	GOLGA3	1520133	1520140	-	117475	0.00446	1	AAGGTCAA
MA0160.1	NR4A2	NIT1	2861679	2861686	+	117475	0.00446	1	AAGGTCAA
MA0160.1	NR4A2	MIR205	3112302	3112309	+	117475	0.00446	1	AAGGTCAA
MA0160.1	NR4A2	MIR1781	3323979	3323986	+	117475	0.00446	1	AAGGTCAA
MA0160.1	NR4A2	MIR10A	3442021	3442028	-	117475	0.00446	1	AAGGTCAA
MA0160.1	NR4A2	HOXB1	3486379	3486386	+	117475	0.00446	1	AAGGTCAA
MA0160.1	NR4A2	MIR29B1	3978298	3978305	+	117475	0.00446	1	AAGGTCAA
MA0160.1	NR4A2	SHMT1	5115635	5115642	+	117475	0.00446	1	AAGGTCAA
MA0160.1	NR4A2	AADACL3A	5265300	5265307	-	117475	0.00446	1	AAGGTCAA
MA0160.1	NR4A2	DARS2	5554753	5554760	-	117475	0.00446	1	AAGGTCAA
MA0160.1	NR4A2	BMP8A	5817492	5817499	+	117475	0.00446	1	aaggtCAA
MA0160.1	NR4A2	PTK6	9375970	9375977	-	117475	0.00446	1	AAGGTCAA
MA0160.1	NR4A2	HCCS	13072667	13072674	-	117475	0.00446	1	AAGGTCAA
MA0160.1	NR4A2	MIR6588	17069147	17069154	-	117475	0.00446	1	AAGGTCAA
MA0160.1	NR4A2	FMR1NB	18570387	18570394	-	117475	0.00446	1	AAGGTCAA
MA0160.1	NR4A2	SLC1A2	18637326	18637333	+	117475	0.00446	1	AAGGTCAA
MA0160.1	NR4A2	RAPSN	22381295	22381302	+	117475	0.00446	1	AAGGTCAA
MA0160.1	NR4A2	GOT1	22932939	22932946	+	117475	0.00446	1	AAGGTCAA
MA0160.1	NR4A2	ATRNL1	28927724	28927731	+	117475	0.00446	1	AAGGTCAA
MA0160.1	NR4A2	TMEM63C	38619242	38619249	+	117475	0.00446	1	AAGGTCAA
MA0160.1	NR4A2	MPC1L	42530027	42530034	-	117475	0.00446	1	AAGGTCAA
MA0160.1	NR4A2	DDX24	44946667	44946674	-	117475	0.00446	1	AAGGTCAA
MA0160.1	NR4A2	ARL9	48763216	48763223	+	117475	0.00446	1	AAGGTCAA
MA0160.1	NR4A2	MIR12209	50457588	50457595	+	117475	0.00446	1	AAGGTCAA
MA0160.1	NR4A2	TMEM244	57654341	57654348	+	117475	0.00446	1	AAGGTCAA
MA0160.1	NR4A2	IMPG2	85523878	85523885	-	117475	0.00446	1	AAGGTCAA
MA0160.1	NR4A2	TMPRSS7	88802436	88802443	+	117475	0.00446	1	AAGGTCAA
MA0160.1	NR4A2	GJA8	92655470	92655477	-	117475	0.00446	1	AAGGTCAA
MA0160.1	NR4A2	AKAP11	166273504	166273511	+	117475	0.00446	1	AAGGTCAA
MA0160.1	NR4A2	HBBA	196005768	196005775	+	117475	0.00446	1	AAGGTCAA
MA0160.1	NR4A2	HBE1	196008760	196008767	+	117475	0.00446	1	AAGGTCAA
MA0160.1	NR4A2	MYO7L2NW_024095997.1	201897	201904	+	114545	0.00593	1	AAGGTCAG
MA0160.1	NR4A2	AIP	620322	620329	+	114545	0.00593	1	AAGGTCAG
MA0160.1	NR4A2	SMIM4	768021	768028	-	114545	0.00593	1	AAGGTCAG
MA0160.1	NR4A2	TRIM50	832704	832711	-	114545	0.00593	1	AAGGTCAG
MA0160.1	NR4A2	NUTF2	917263	917270	-	114545	0.00593	1	AAGGTCAG
MA0160.1	NR4A2	MIR12287	1208246	1208253	-	114545	0.00593	1	AAGGTCAG
MA0160.1	NR4A2	RAB33A	1527688	1527695	-	114545	0.00593	1	AAGGTCAG
MA0160.1	NR4A2	SKI	1766594	1766601	-	114545	0.00593	1	AAGGTCAG
MA0160.1	NR4A2	PDPR	1822071	1822078	+	114545	0.00593	1	AAGGTCAG
MA0160.1	NR4A2	FFAR2L7	1994365	1994372	-	114545	0.00593	1	AAGGTCAG
MA0160.1	NR4A2	HIGD1C	2108418	2108425	+	114545	0.00593	1	AAGGTCAG
MA0160.1	NR4A2	PNPLA7	2259271	2259278	-	114545	0.00593	1	AAGGTCAG
MA0160.1	NR4A2	CYP2W2	2280801	2280808	+	114545	0.00593	1	AAGGTCAG
MA0160.1	NR4A2	CHMP4B	2482075	2482082	+	114545	0.00593	1	aaggtcag
MA0160.1	NR4A2	B3GALT6	2525380	2525387	+	114545	0.00593	1	AAGGTCAG
MA0160.1	NR4A2	LRIT1	3678737	3678744	+	114545	0.00593	1	AAGGTCAG
MA0160.1	NR4A2	BRS3	4278336	4278343	-	114545	0.00593	1	AAGGTCAG
MA0160.1	NR4A2	ATP5C1	4865367	4865374	-	114545	0.00593	1	AAGGTCAG
MA0160.1	NR4A2	TMED2	4976074	4976081	-	114545	0.00593	1	AAGGTCAG
MA0160.1	NR4A2	TSPAN14	5066059	5066066	-	114545	0.00593	1	AAGGTCAG
MA0160.1	NR4A2	CRCP	5420100	5420107	+	114545	0.00593	1	AAGGTCAG
MA0160.1	NR4A2	DCDC2B	5524963	5524970	-	114545	0.00593	1	AAGGTCAG
MA0160.1	NR4A2	SPP2	5675147	5675154	+	114545	0.00593	1	AAGGTCAG
MA0160.1	NR4A2	TTPAL	5755172	5755179	+	114545	0.00593	1	AAGgtcag
MA0160.1	NR4A2	TOR1AIP1	6076951	6076958	+	114545	0.00593	1	AAGGTCAG
MA0160.1	NR4A2	MIR1460	7543512	7543519	-	114545	0.00593	1	AAGGTCAG
MA0160.1	NR4A2	ABLIM3	8197903	8197910	-	114545	0.00593	1	AAGGTCAG
MA0160.1	NR4A2	DCTN3	8458925	8458932	+	114545	0.00593	1	AAGGTCAG
MA0160.1	NR4A2	MYO19	8627899	8627906	-	114545	0.00593	1	AAGGTCAG
MA0160.1	NR4A2	OGFR	8671826	8671833	+	114545	0.00593	1	AAGGTCAG
MA0160.1	NR4A2	MIR1465	8776464	8776471	-	114545	0.00593	1	AAGGTCAG
MA0160.1	NR4A2	MIR153-2	8820428	8820435	-	114545	0.00593	1	AAGGTCAG
MA0160.1	NR4A2	TMEM41B	9083468	9083475	+	114545	0.00593	1	AAGGTCAG
MA0160.1	NR4A2	TROJANZ	9575458	9575465	-	114545	0.00593	1	AAGGTCAG
MA0160.1	NR4A2	GTF3C3	9615299	9615306	+	114545	0.00593	1	AAGGTCAg
MA0160.1	NR4A2	SIRPA	10143781	10143788	+	114545	0.00593	1	AAGGTCAG
MA0160.1	NR4A2	UQCR10	11039799	11039806	+	114545	0.00593	1	AAGGtcag
MA0160.1	NR4A2	ZNF185	11223904	11223911	+	114545	0.00593	1	AAGGTCAG
MA0160.1	NR4A2	MIR1611	14646039	14646046	+	114545	0.00593	1	AAGGTCAG
MA0160.1	NR4A2	HRAS	15587173	15587180	+	114545	0.00593	1	AAGGTCAG
MA0160.1	NR4A2	TLDC1	16422572	16422579	+	114545	0.00593	1	AAGGTCAG
MA0160.1	NR4A2	NDUFA1	16450710	16450717	+	114545	0.00593	1	AAGGTCAG
MA0160.1	NR4A2	MLLT10	17951169	17951176	-	114545	0.00593	1	AAGGTCAG
MA0160.1	NR4A2	MIR1809	22375446	22375453	-	114545	0.00593	1	AAGGTCAG
MA0160.1	NR4A2	COMMD2	23497509	23497516	-	114545	0.00593	1	AAGGTCAG
MA0160.1	NR4A2	MFAP3L	24860431	24860438	+	114545	0.00593	1	AAGGTCAG
MA0160.1	NR4A2	NRAP	28289872	28289879	+	114545	0.00593	1	AAGGTCAG
MA0160.1	NR4A2	IFNKL1	34740735	34740742	-	114545	0.00593	1	AAGGTCAG
MA0160.1	NR4A2	PTAR1	35440295	35440302	+	114545	0.00593	1	AAGGTCAG
MA0160.1	NR4A2	DPY19L1	47208301	47208308	-	114545	0.00593	1	AAGGTCAG
MA0160.1	NR4A2	CYP46A1	47670536	47670543	+	114545	0.00593	1	AAGGTCAG
MA0160.1	NR4A2	H2AFJ	48142921	48142928	+	114545	0.00593	1	AAGGTCAG
MA0160.1	NR4A2	PPIP5K2	50694539	50694546	+	114545	0.00593	1	AAGGTCAG
MA0160.1	NR4A2	GIN1	50694671	50694678	-	114545	0.00593	1	AAGGTCAG
MA0160.1	NR4A2	AIG1	52308715	52308722	-	114545	0.00593	1	AAGGTCAG
MA0160.1	NR4A2	KLKB1	60893665	60893672	+	114545	0.00593	1	AAGGTCAG
MA0160.1	NR4A2	CKMT2	64495460	64495467	+	114545	0.00593	1	AAGGTCAG
MA0160.1	NR4A2	GRXCR1	67605026	67605033	-	114545	0.00593	1	AAGGTCAG
MA0160.1	NR4A2	SPINK4	71228974	71228981	+	114545	0.00593	1	AAGGTCAG
MA0160.1	NR4A2	CD86	76586158	76586165	+	114545	0.00593	1	AAGGTCAG
MA0160.1	NR4A2	RAB28	76970443	76970450	+	114545	0.00593	1	AAGGTCAG
MA0160.1	NR4A2	TMEM39A	80655151	80655158	+	114545	0.00593	1	AAGGTCAG
MA0160.1	NR4A2	SCARA5	104929609	104929616	-	114545	0.00593	1	AAGGTCAG
MA0160.1	NR4A2	MRPL15	110083021	110083028	+	114545	0.00593	1	AAGGTCAG
MA0160.1	NR4A2		116406507	116406514	+	114545	0.00593	1	AAGGTCAG
MA0160.1	NR4A2	MIR6630	128506918	128506925	+	114545	0.00593	1	AAGGTCAG
MA0160.1	NR4A2	SPERT	167743599	167743606	+	114545	0.00593	1	AAGGTCAG
MA0160.1	NR4A2	KAT5NW_024095974.1	21877	21884	+	114141	0.00713	1	AAGGCCAC
MA0160.1	NR4A2	TLCD3BNW_024095965.1	25164	25171	+	114141	0.00713	1	AAGGCCAC
MA0160.1	NR4A2	CCDC130	452266	452273	-	114141	0.00713	1	AAGGCCAC
MA0160.1	NR4A2	PGLS	697908	697915	-	114141	0.00713	1	AAGGCCAC
MA0160.1	NR4A2	BFAR	839568	839575	-	114141	0.00713	1	AAGGCCAC
MA0160.1	NR4A2	TRIM58	896493	896500	+	114141	0.00713	1	AAGGCCAC
MA0160.1	NR4A2	C15orf52	939719	939726	-	114141	0.00713	1	AAGGCCAC
MA0160.1	NR4A2	FLI1	1026556	1026563	-	114141	0.00713	1	AAGGCCAC
MA0160.1	NR4A2	CYP1C1	1142554	1142561	+	114141	0.00713	1	AAGGCCAC
MA0160.1	NR4A2	DDEFL1	1469063	1469070	+	114141	0.00713	1	AAGGCCAC
MA0160.1	NR4A2	SIL1	2137431	2137438	+	114141	0.00713	1	aaggccac
MA0160.1	NR4A2	MRPL20	2204748	2204755	-	114141	0.00713	1	AAGGCCAC
MA0160.1	NR4A2	MIR1769	2255055	2255062	-	114141	0.00713	1	AAGGCCAC
MA0160.1	NR4A2	CYB561	2292777	2292784	-	114141	0.00713	1	AAGGCCAC
MA0160.1	NR4A2	EPG5	2509782	2509789	-	114141	0.00713	1	AAGGCCAC
MA0160.1	NR4A2	SLC38A8	2548964	2548971	+	114141	0.00713	1	AAGGCCAc
MA0160.1	NR4A2	MIR1794	2575889	2575896	+	114141	0.00713	1	AAGGCCAC
MA0160.1	NR4A2	STRA6	2614657	2614664	-	114141	0.00713	1	AAGGCCAC
MA0160.1	NR4A2	SNUPN	2724999	2725006	-	114141	0.00713	1	AAGGCCAC
MA0160.1	NR4A2	SLC35B1	2947763	2947770	-	114141	0.00713	1	AAGGCCAC
MA0160.1	NR4A2	SLC2A5	3247185	3247192	-	114141	0.00713	1	AAGGCCAC
MA0160.1	NR4A2	RGS13	3611747	3611754	-	114141	0.00713	1	AAGGCCAC
MA0160.1	NR4A2	PRR15L	3696146	3696153	-	114141	0.00713	1	AAGGCCAC
MA0160.1	NR4A2	BBOX1	3711719	3711726	-	114141	0.00713	1	AAGGCCAC
MA0160.1	NR4A2	SLC15A4	3779777	3779784	-	114141	0.00713	1	AAGGCCAC
MA0160.1	NR4A2	SUGP1	3964333	3964340	-	114141	0.00713	1	AAGGCCAC
MA0160.1	NR4A2	C1QTNF5	4251472	4251479	+	114141	0.00713	1	AAGGCCAC
MA0160.1	NR4A2	CASP14	4609157	4609164	+	114141	0.00713	1	AAGGCCAC
MA0160.1	NR4A2	MIR7476	4997339	4997346	-	114141	0.00713	1	AAGGCCAC
MA0160.1	NR4A2	SMCR8	5100852	5100859	-	114141	0.00713	1	AAGGCCAC
MA0160.1	NR4A2	TMEM39B	5462403	5462410	+	114141	0.00713	1	AAGGCCAC
MA0160.1	NR4A2	DPM2	5541302	5541309	-	114141	0.00713	1	AAGGCCAC
MA0160.1	NR4A2	GPS1	5601275	5601282	-	114141	0.00713	1	AAGGCCAC
MA0160.1	NR4A2	TRAPPC4	5692678	5692685	-	114141	0.00713	1	AAGGCCAC
MA0160.1	NR4A2	NT5C1A	5868497	5868504	+	114141	0.00713	1	AAGGCCAC
MA0160.1	NR4A2	NDUFA10	6627311	6627318	-	114141	0.00713	1	AAGGCCAC
MA0160.1	NR4A2	POMT1	6826820	6826827	+	114141	0.00713	1	AAGGCCAC
MA0160.1	NR4A2	NUDT5	6916208	6916215	+	114141	0.00713	1	AAGGCCAC
MA0160.1	NR4A2	TKTL1	7151973	7151980	+	114141	0.00713	1	AAGGCCAC
MA0160.1	NR4A2	UTP6	7211849	7211856	+	114141	0.00713	1	AAGGCCAC
MA0160.1	NR4A2	KREMEN1	7830584	7830591	-	114141	0.00713	1	AAGGCCAC
MA0160.1	NR4A2	VPS29L	7961733	7961740	-	114141	0.00713	1	AAGGCCAC
MA0160.1	NR4A2	ARHGEF37	8055578	8055585	+	114141	0.00713	1	AAGGCCAC
MA0160.1	NR4A2	LSM14B	8064416	8064423	-	114141	0.00713	1	AAGGCCAC
MA0160.1	NR4A2	MIF	8094747	8094754	+	114141	0.00713	1	AAGGCCAC
MA0160.1	NR4A2	VCP	9107380	9107387	-	114141	0.00713	1	AAGGCCAC
MA0160.1	NR4A2	AFTPH	9942026	9942033	+	114141	0.00713	1	AAGGCCAC
MA0160.1	NR4A2	PLCL1	10111545	10111552	+	114141	0.00713	1	AAGGCCAC
MA0160.1	NR4A2	ATAD1	10306972	10306979	-	114141	0.00713	1	AAGGCCAC
MA0160.1	NR4A2	LAMP5	13652549	13652556	+	114141	0.00713	1	AAGGCCAC
MA0160.1	NR4A2	DCUN1D1	16105998	16106005	-	114141	0.00713	1	AAGGCCAC
MA0160.1	NR4A2	RAB3IL1	16366713	16366720	-	114141	0.00713	1	AAGGCCAC
MA0160.1	NR4A2	MIR1609-1	16449090	16449097	-	114141	0.00713	1	AAGGCCAC
MA0160.1	NR4A2	MIR1624	16584131	16584138	-	114141	0.00713	1	AAGGCCAC
MA0160.1	NR4A2	PMFBP1	19346020	19346027	-	114141	0.00713	1	AAGGCCAC
MA0160.1	NR4A2	PHLPP2	19443465	19443472	-	114141	0.00713	1	AAGGCCAC
MA0160.1	NR4A2	TMEM206	21523749	21523756	+	114141	0.00713	1	AAGGCCAC
MA0160.1	NR4A2	FEV	21976850	21976857	+	114141	0.00713	1	aaGGCCAC
MA0160.1	NR4A2	ZFYVE27	23093344	23093351	-	114141	0.00713	1	AAGGCCAC
MA0160.1	NR4A2	CHST1	23522310	23522317	-	114141	0.00713	1	AAGGCCAC
MA0160.1	NR4A2	SPINT1	23771652	23771659	+	114141	0.00713	1	AAGGCCAC
MA0160.1	NR4A2	MIR6549	24173732	24173739	-	114141	0.00713	1	AAGGCCAC
MA0160.1	NR4A2	DMRTB1	24557453	24557460	+	114141	0.00713	1	AAGGCCAC
MA0160.1	NR4A2	CLCN3	24992436	24992443	-	114141	0.00713	1	AAGGCCAC
MA0160.1	NR4A2	NUMB	25688470	25688477	+	114141	0.00713	1	AAGGCCAC
MA0160.1	NR4A2	ETV1	27239934	27239941	-	114141	0.00713	1	AAGGCCAC
MA0160.1	NR4A2	OSBPL11	27818678	27818685	+	114141	0.00713	1	AAGGCCAC
MA0160.1	NR4A2	MAP3K19	30120186	30120193	+	114141	0.00713	1	AAGGCCAC
MA0160.1	NR4A2	POLH	30568446	30568453	-	114141	0.00713	1	AAGGCCAC
MA0160.1	NR4A2	CTSEAL	35646289	35646296	-	114141	0.00713	1	AAGGCCAC
MA0160.1	NR4A2	CMTM7	40306277	40306284	-	114141	0.00713	1	AAGGCCAC
MA0160.1	NR4A2	AGA	41792078	41792085	+	114141	0.00713	1	AAGGCCAC
MA0160.1	NR4A2	PTPN13	45491392	45491399	+	114141	0.00713	1	AAGGCCAC
MA0160.1	NR4A2	MLH1	45936836	45936843	+	114141	0.00713	1	AAGGCCAC
MA0160.1	NR4A2	GGA1	51245094	51245101	+	114141	0.00713	1	AAGGCCAC
MA0160.1	NR4A2	GTF2H5	51557838	51557845	+	114141	0.00713	1	AAGGCCAC
MA0160.1	NR4A2	HSPA2	52386928	52386935	-	114141	0.00713	1	AAGGCCAC
MA0160.1	NR4A2	RECK	55652196	55652203	-	114141	0.00713	1	AAGGCCAC
MA0160.1	NR4A2	ADCK2	56936722	56936729	-	114141	0.00713	1	AAGGCCAC
MA0160.1	NR4A2	TMX1	57785316	57785323	-	114141	0.00713	1	AAGGCCAC
MA0160.1	NR4A2	FAM26F	63549129	63549136	-	114141	0.00713	1	AAGGCCAC
MA0160.1	NR4A2	TOPORS	67810317	67810324	+	114141	0.00713	1	AAGGCcac
MA0160.1	NR4A2	MLIP	87696899	87696906	-	114141	0.00713	1	AAGGCCAC
MA0160.1	NR4A2	GMNN	89840206	89840213	+	114141	0.00713	1	aaggccac
MA0160.1	NR4A2	ZFP92	92114194	92114201	-	114141	0.00713	1	AAGGCCAC
MA0160.1	NR4A2	POGLUT1	92487675	92487682	-	114141	0.00713	1	AAGGCCAC
MA0160.1	NR4A2	MIR155HG	102581292	102581299	-	114141	0.00713	1	AAGGCCAC
MA0160.1	NR4A2	UCN	104348550	104348557	-	114141	0.00713	1	AAGGCCAC
MA0160.1	NR4A2	TXNDC9	132663185	132663192	-	114141	0.00713	1	AAGGCCAC
MA0160.1	NR4A2	MIR1656	133689298	133689305	+	114141	0.00713	1	AAGGCCAC
MA0160.1	NR4A2	C2orf40	135530616	135530623	+	114141	0.00713	1	AAGGCCAC
MA0160.1	NR4A2	CHRAC1	144554753	144554760	+	114141	0.00713	1	AAGGCCAC
MA0160.1	NR4A2	MIR19A	148016742	148016749	-	114141	0.00713	1	AAGGCCAC
MA0160.1	NR4A2	CCDC82	184793801	184793808	-	114141	0.00713	1	AAGGCCAC
MA0160.1	NR4A2	PICALM	190309967	190309974	+	114141	0.00713	1	AAGGCCAC
MA0160.1	NR4A2	POLD3	194609979	194609986	+	114141	0.00713	1	AAGGCCAC
MA0160.1	NR4A2	CCDC130	452299	452306	-	112929	0.00892	1	AAGATCAC
MA0160.1	NR4A2	MXRA8	2234062	2234069	-	112929	0.00892	1	AAGATCAC
MA0160.1	NR4A2	OSGIN1	2654328	2654335	+	112929	0.00892	1	AAGATCAC
MA0160.1	NR4A2	CDC73	3498707	3498714	-	112929	0.00892	1	AAGATCAC
MA0160.1	NR4A2	HSD3B7	4171296	4171303	+	112929	0.00892	1	AAGATCAC
MA0160.1	NR4A2	ESPNL	4481097	4481104	-	112929	0.00892	1	AAGATCAC
MA0160.1	NR4A2	HDAC11	5860936	5860943	+	112929	0.00892	1	AAGATCAC
MA0160.1	NR4A2	GRK3	7013106	7013113	+	112929	0.00892	1	AAGATCAC
MA0160.1	NR4A2	OPTN	7280717	7280724	+	112929	0.00892	1	AAGATCAC
MA0160.1	NR4A2	CCNJL	7472242	7472249	-	112929	0.00892	1	AAGATCAC
MA0160.1	NR4A2	IGLL1	7955406	7955413	+	112929	0.00892	1	AAGATCAC
MA0160.1	NR4A2	MIR1-1	8467574	8467581	-	112929	0.00892	1	AAGATCAC
MA0160.1	NR4A2	RBM18	9353791	9353798	+	112929	0.00892	1	AAGATCAC
MA0160.1	NR4A2	GTPBP4	10363896	10363903	+	112929	0.00892	1	AAGATCAC
MA0160.1	NR4A2	PDCD2L	10789884	10789891	+	112929	0.00892	1	AAGATCAC
MA0160.1	NR4A2	MIR6561	10974973	10974980	+	112929	0.00892	1	aagatcac
MA0160.1	NR4A2	RTFDC1	12332657	12332664	+	112929	0.00892	1	AAGATCAC
MA0160.1	NR4A2	MOCS3	13727705	13727712	-	112929	0.00892	1	AAGATCAC
MA0160.1	NR4A2	FST	16612444	16612451	+	112929	0.00892	1	AAGATCAC
MA0160.1	NR4A2	ENAH	16940888	16940895	-	112929	0.00892	1	AAGATCAC
MA0160.1	NR4A2	MMR1L4	19476322	19476329	-	112929	0.00892	1	AAGATCAC
MA0160.1	NR4A2	MIR6549	24173929	24173936	-	112929	0.00892	1	AAGATCAC
MA0160.1	NR4A2	UTP15	25270127	25270134	+	112929	0.00892	1	AAGATCAC
MA0160.1	NR4A2	PLB1	27051005	27051012	-	112929	0.00892	1	AAGATCAC
MA0160.1	NR4A2	SLC10A1	27386409	27386416	+	112929	0.00892	1	AAGATCAC
MA0160.1	NR4A2	VWA2	28521232	28521239	+	112929	0.00892	1	AAGATCAC
MA0160.1	NR4A2	INPP4B	29945533	29945540	+	112929	0.00892	1	AAGATCAC
MA0160.1	NR4A2	LYPD6	34486186	34486193	+	112929	0.00892	1	AAGATCAC
MA0160.1	NR4A2	MIR7470	54523088	54523095	-	112929	0.00892	1	AAGATCAC
MA0160.1	NR4A2	EPS8	63124464	63124471	-	112929	0.00892	1	AAGATCAC
MA0160.1	NR4A2	GNPDA2	67108826	67108833	+	112929	0.00892	1	AAGATCAC
MA0160.1	NR4A2	CLRN2	75524067	75524074	+	112929	0.00892	1	aagatcac
MA0160.1	NR4A2	COL8A1	84600641	84600648	-	112929	0.00892	1	AAGATCAC
MA0160.1	NR4A2	ABHD10	88766366	88766373	-	112929	0.00892	1	AAGATCAC
MA0160.1	NR4A2	CD200L	88913189	88913196	+	112929	0.00892	1	AAGATCAC
MA0160.1	NR4A2	ZNF407	91427826	91427833	+	112929	0.00892	1	AAGATCAC
MA0160.1	NR4A2	MAP3K7CL	104128719	104128726	-	112929	0.00892	1	AAGATCAC
MA0160.1	NR4A2	UTP23	134510956	134510963	+	112929	0.00892	1	AAGATCAC
MA0160.1	NR4A2	MIR6555	166934325	166934332	+	112929	0.00892	1	aagatcac
MA0160.1	NR4A2	HEPHL1	185627558	185627565	+	112929	0.00892	1	AAGATCAC

## Sheet: TAL1
motif_id	motif_alt_id	sequence_name	start	stop	strand	score	p-value	q-value	matched_sequence
MA0091.1	TAL1::TCF3	CEBPB	14052661	14052672	-	172022	3.98e-05	1	GGACCATCTGGT
MA0091.1	TAL1::TCF3	AHSA2	2271961	2271972	+	167528	8.71e-05	1	CGACCAGCTGGT
MA0091.1	TAL1::TCF3	MIR30C1	5294627	5294638	+	165506	0.000111	1	TGAACATCTGGT
MA0091.1	TAL1::TCF3	ACCSL	22556102	22556113	+	163596	0.000146	1	CAACCATCTGTT
MA0091.1	TAL1::TCF3	PDCD2L	10789842	10789853	-	163371	0.000155	1	TGAACATCTGTT
MA0091.1	TAL1::TCF3	ACOD1L	11289643	11289654	-	161798	0.000183	1	AAACCATCTGGT
MA0091.1	TAL1::TCF3	CPNE2	647197	647208	+	159438	0.000238	1	GGACCAGCTGGT
MA0091.1	TAL1::TCF3	AHSA2	2271963	2271974	-	159438	0.000238	1	GGACCAGCTGGT
MA0091.1	TAL1::TCF3	ARL6IP1	8338633	8338644	-	158315	0.000265	1	TGACCAGCTGGT
MA0091.1	TAL1::TCF3	LIPML4	19958512	19958523	+	158315	0.000265	1	TGACCAGCTGGT
MA0091.1	TAL1::TCF3	TADA2B	79456056	79456067	-	157528	0.000295	1	CCACCAGCTGGT
MA0091.1	TAL1::TCF3	MIR12213	94843410	94843421	-	157528	0.000295	1	CCACCAGCTGGT
MA0091.1	TAL1::TCF3	NEB	34904440	34904451	-	156629	0.000319	1	GCAACATCTGGT
MA0091.1	TAL1::TCF3	TAS1R1	569570	569581	-	155506	0.000369	1	GAACCATCTGTT
MA0091.1	TAL1::TCF3	FAM169B	16691520	16691531	-	155506	0.000369	1	TCAACATCTGGT
MA0091.1	TAL1::TCF3	ZNF366	25734819	25734830	+	155506	0.000369	1	TCAACATCTGGT
MA0091.1	TAL1::TCF3	CDCP2	24840585	24840596	+	15427	0.000412	1	aaaacatctgtt
MA0091.1	TAL1::TCF3	SULT	41557605	41557616	-	154045	0.000416	1	GGAACAGCTGGT
MA0091.1	TAL1::TCF3	CPNE2	647199	647210	-	153596	0.000436	1	ACACCAGCTGGT
MA0091.1	TAL1::TCF3	PITP	13073676	13073687	+	153596	0.000436	1	ACACCAGCTGGT
MA0091.1	TAL1::TCF3	MED14	112326699	112326710	+	153146	0.000461	1	CAACCAGCTGGT
MA0091.1	TAL1::TCF3	FAM187A	925039	925050	+	151011	0.000559	1	CAACCAGCTGTT
MA0091.1	TAL1::TCF3	C1orf94	4978125	4978136	+	150787	0.000566	1	TGAACAGCTGTT
MA0091.1	TAL1::TCF3	C1orf94	4978127	4978138	-	150787	0.000566	1	TGAACAGCTGTT
MA0091.1	TAL1::TCF3	SPTSSBL	21705953	21705964	+	150787	0.000566	1	TGAACAGCTGTT
MA0091.1	TAL1::TCF3	CDK7	22467471	22467482	+	150787	0.000566	1	TGAACAGCTGTT
MA0091.1	TAL1::TCF3	CDK7	22467473	22467484	-	15	5.9e-05	1	CCAACAGCTGTT
MA0091.1	TAL1::TCF3	MIR1-2	102137040	102137051	-	15	5.9e-05	1	CCAACAGCTGTT
MA0091.1	TAL1::TCF3	ANO3	3411574	3411585	+	149438	0.000609	1	GCACCAGCTGGT
MA0091.1	TAL1::TCF3	PITP	13073678	13073689	-	149438	0.000609	1	GCACCAGCTGGT
MA0091.1	TAL1::TCF3	LIPML4	19958514	19958525	-	149438	0.000609	1	GCACCAGCTGGT
MA0091.1	TAL1::TCF3	MIR12213	94843408	94843419	+	149438	0.000609	1	GCACCAGCTGGT
MA0091.1	TAL1::TCF3	MED14	112326701	112326712	-	149438	0.000609	1	GCACCAGCTGGT
MA0091.1	TAL1::TCF3	MIPEP	177283559	177283570	+	149438	0.000609	1	GCACCAGCTGGT
MA0091.1	TAL1::TCF3	MIPEP	177283561	177283572	-	149438	0.000609	1	GCACCAGCTGGT
MA0091.1	TAL1::TCF3	RHCE	2749142	2749153	+	149213	0.000631	1	GTACCATCTGGT
MA0091.1	TAL1::TCF3	DMP1	45255082	45255093	+	149213	0.000631	1	AAACCAGCTGGT
MA0091.1	TAL1::TCF3	PRLHR2	1079055	1079066	-	14618	0.000791	1	TCACCAGCTGTT
MA0091.1	TAL1::TCF3	ANKRD61	984722	984733	+	145955	0.000816	1	TTACCATCTGTT
MA0091.1	TAL1::TCF3	C9ORF152	6206173	6206184	-	145955	0.000816	1	TTACCATCTGTT
MA0091.1	TAL1::TCF3	CFAP58	25069794	25069805	-	145843	0.000826	1	ATAACATCTGTT
MA0091.1	TAL1::TCF3	MIR2131	71315847	71315858	-	145618	0.000841	1	CAAACAGCTGTT
MA0091.1	TAL1::TCF3	DMP1	45255084	45255095	-	145056	0.000862	1	GAACCAGCTGGT
MA0091.1	TAL1::TCF3	ARL6IP1	8338631	8338642	+	144719	8.8e-05	1	CTACCAGCTGGT
MA0091.1	TAL1::TCF3	TADA2B	79456054	79456065	+	144719	8.8e-05	1	CTACCAGCTGGT
MA0091.1	TAL1::TCF3	PRLHR2	1079053	1079064	+	144045	0.000901	1	GCAACAGCTGGT
MA0091.1	TAL1::TCF3	NMNAT2	7562551	7562562	-	143933	0.000924	1	CGAACATCTGGA
MA0091.1	TAL1::TCF3	FAM187A	925041	925052	-	14382	0.000946	1	AAAACAGCTGGT
MA0091.1	TAL1::TCF3	SHISA3	67763476	67763487	+	142809	0.00101	1	CCACCATCTGCT
MA0091.1	TAL1::TCF3	TRIB1	137853146	137853157	-	142809	0.00101	1	CCACCATCTGCT
MA0091.1	TAL1::TCF3	IL17A	107370440	107370451	+	141685	0.00111	1	aaaacagctgtT
MA0091.1	TAL1::TCF3	CYP2AB1	15388173	15388184	-	140787	0.00116	1	TGACCATCTGTC
MA0091.1	TAL1::TCF3	NUP42	30886191	30886202	+	140787	0.00116	1	TGACCATCTGTC
MA0091.1	TAL1::TCF3	CPSF3	95881886	95881897	+	140225	0.00121	1	CGACCAGCTGCT
MA0091.1	TAL1::TCF3	ELMO3	1027996	1028007	-	139326	0.00129	1	CCACCATCTGGA
MA0091.1	TAL1::TCF3	PLCB4	13869122	13869133	+	138427	0.00136	1	CAACCATCTGCT
MA0091.1	TAL1::TCF3	TARP	49099753	49099764	+	138427	0.00136	1	CAACCATCTGCT
MA0091.1	TAL1::TCF3	MIR1709	180850707	180850718	+	138427	0.00136	1	CAACCATCTGCT
MA0091.1	TAL1::TCF3	CLDN5	724319	724330	+	138315	0.00137	1	AGACCATCTGGG
MA0091.1	TAL1::TCF3	CPEB2	76433274	76433285	+	138202	0.00139	1	TGAACATCTGCT
MA0091.1	TAL1::TCF3	TMPRSS7	88802338	88802349	-	138202	0.00139	1	TGAACATCTGCT
MA0091.1	TAL1::TCF3	ADPRH	92428621	92428632	-	137753	0.00141	1	CAACCATCTGGC
MA0091.1	TAL1::TCF3	GJC2	2361978	2361989	-	137528	0.00144	1	CGTCCATCTGGT
MA0091.1	TAL1::TCF3	MIR2131	71315845	71315856	+	137528	0.00144	1	GAAACAGCTGTT
MA0091.1	TAL1::TCF3	MIR12251	901647	901658	+	137416	0.00146	1	CCAACATCTGCT
MA0091.1	TAL1::TCF3	MIR1-2	102137038	102137049	+	137191	0.00148	1	CTAACAGCTGTT
MA0091.1	TAL1::TCF3	C9ORF152	6206171	6206182	+	137079	0.00149	1	ggAACAGATGGT
MA0091.1	TAL1::TCF3	FAM124B	8064609	8064620	-	136854	0.00015	1	CGAACATCTGGG
MA0091.1	TAL1::TCF3	MIR1709	180850616	180850627	+	136854	0.00015	1	TGGCCATCTGGT
MA0091.1	TAL1::TCF3	ANAPC5	5479389	5479400	+	136742	0.00151	1	CGACCAGCTGGA
MA0091.1	TAL1::TCF3	LIF	10868933	10868944	+	136742	0.00151	1	CCAACATCTGGC
MA0091.1	TAL1::TCF3	MARVELD1	23097280	23097291	-	136742	0.00151	1	CCAACATCTGGC
MA0091.1	TAL1::TCF3	MBLAC2	60532650	60532661	+	136742	0.00151	1	CCAACATCTGGC
MA0091.1	TAL1::TCF3	ZBTB18	34581656	34581667	+	136517	0.00153	1	GGAACATCTGTC
MA0091.1	TAL1::TCF3	IL17A	107370442	107370453	-	136404	0.00155	1	TAAACAGCTGTT
MA0091.1	TAL1::TCF3	WDR20	49000920	49000931	+	136292	0.00156	1	AGACCAGCTGCT
MA0091.1	TAL1::TCF3	CEBPB	14052659	14052670	+	13618	0.00157	1	CAACCAGATGGT
MA0091.1	TAL1::TCF3	CFAP43	25027463	25027474	-	136067	0.00158	1	CCGCCATCTGGT
MA0091.1	TAL1::TCF3	MEF2C	61121855	61121866	-	135618	0.00161	1	AGACCAGCTGGC
MA0091.1	TAL1::TCF3	ANO3	3411576	3411587	-	135506	0.00162	1	TTACCAGCTGGT
MA0091.1	TAL1::TCF3	MIR6584	93153956	93153967	+	135393	0.00164	1	ACACCATCTGGA
MA0091.1	TAL1::TCF3	GLUD2	3369733	3369744	-	134831	0.00168	1	CGAACAGCTGCT
MA0091.1	TAL1::TCF3	DSG4	105714658	105714669	+	134831	0.00168	1	CGaacagctgct
MA0091.1	TAL1::TCF3	FAM169B	16691518	16691529	+	134494	0.00174	1	ACACCAGATGTt
MA0091.1	TAL1::TCF3	EPS8L2	717257	717268	+	134157	0.00177	1	GGACCATCTGGG
MA0091.1	TAL1::TCF3	ARL11	169146962	169146973	+	133933	0.00179	1	CCgccatctgtt
MA0091.1	TAL1::TCF3	DEF6	4160325	4160336	+	133596	0.00182	1	AGTCCATCTGGT
MA0091.1	TAL1::TCF3	CRYBB3	7000866	7000877	-	133596	0.00182	1	TCACCATCTGCT
MA0091.1	TAL1::TCF3	IL7R	11442880	11442891	-	133596	0.00182	1	TCACCATCTGCT
MA0091.1	TAL1::TCF3	LHFPL4	11608629	11608640	+	133596	0.00182	1	TCACCATCTGCT
MA0091.1	TAL1::TCF3	LHFPL3	13670891	13670902	+	133596	0.00182	1	TCACCATCTGCT
MA0091.1	TAL1::TCF3	CETN2	53148733	53148744	-	133596	0.00182	1	TCACCATCTGCT
MA0091.1	TAL1::TCF3	MTX2	15863530	15863541	-	133483	0.00184	1	CGGCCAGCTGGT
MA0091.1	TAL1::TCF3	SULT	41557603	41557614	+	133371	0.00185	1	TTACCAGCTGTT
MA0091.1	TAL1::TCF3	CCDC57	5505839	5505850	-	133258	0.00187	1	ACACCATCTGTA
MA0091.1	TAL1::TCF3	TMEM35B	4771397	4771408	-	132921	0.00191	1	TCACCATCTGGC
MA0091.1	TAL1::TCF3	SLC9A7	130344294	130344305	+	132921	0.00191	1	TCACCATCTGGC
MA0091.1	TAL1::TCF3	MIR6596	10794558	10794569	+	132809	0.00194	1	CAACCATCTGTA
MA0091.1	TAL1::TCF3	LRRIQ4	19639859	19639870	-	132809	0.00194	1	CAACCATCTGTA
MA0091.1	TAL1::TCF3	FAT1	61314788	61314799	-	132809	0.00194	1	AGACCAGCTGGA
MA0091.1	TAL1::TCF3	ITIH5	4816693	4816704	+	132584	0.00195	1	GGGACATCTGGT
MA0091.1	TAL1::TCF3	CDK15	11201511	11201522	-	132584	0.00195	1	TGAACATCTGTA
MA0091.1	TAL1::TCF3	RHCE	2749144	2749155	-	132472	0.00195	1	GCACCAGATGGT
MA0091.1	TAL1::TCF3	ACOD1L	11289641	11289652	+	132247	0.00198	1	AAACCAGATGGT
MA0091.1	TAL1::TCF3	HBZ	12111985	12111996	+	132247	0.00198	1	CCACCATCTGGG
MA0091.1	TAL1::TCF3	TFB2M	33612267	33612278	-	132135	2e-05	1	GGACCAGCTGCT
MA0091.1	TAL1::TCF3	MIR6669	28127023	28127034	-	131798	0.00204	1	CCAACATCTGTA
MA0091.1	TAL1::TCF3	MIR181B2	10106522	10106533	+	131461	0.00206	1	GGACCAGCTGGC
MA0091.1	TAL1::TCF3	MRPL37	24850273	24850284	+	131461	0.00206	1	GGACCAGCTGGC
MA0091.1	TAL1::TCF3	TTLL2	42106776	42106787	+	131236	0.00021	1	GCACCATCTGGA
MA0091.1	TAL1::TCF3	TMCO6	846938	846949	-	131011	0.00214	1	TGACCAGCTGCT
MA0091.1	TAL1::TCF3	CYTIP	35838179	35838190	-	131011	0.00214	1	TGACCAGCTGCT
MA0091.1	TAL1::TCF3	MIR6546	35870418	35870429	-	131011	0.00214	1	TGACCAGCTGCT
MA0091.1	TAL1::TCF3	FAM26E	63538847	63538858	-	130899	0.00215	1	AGAACAGCTGCT
MA0091.1	TAL1::TCF3	SHC3	44168668	44168679	-	130787	0.00217	1	AGAACATCTGTG
MA0091.1	TAL1::TCF3	CYP3A4	3895672	3895683	-	130225	0.00223	1	CCACCAGCTGCT
MA0091.1	TAL1::TCF3	OTUD7A	5421123	5421134	-	130225	0.00223	1	CCACCAGCTGCT
MA0091.1	TAL1::TCF3	LRRC56	15584801	15584812	-	130225	0.00223	1	CCACCAGCTGCT
MA0091.1	TAL1::TCF3	EFCAB1	22587012	22587023	-	130225	0.00223	1	CCACCAGCTGCT
MA0091.1	TAL1::TCF3	HAAO	23830868	23830879	-	130225	0.00223	1	CCACCAGCTGCT
MA0091.1	TAL1::TCF3	METTL25	40792052	40792063	-	130225	0.00223	1	CCACCAGCTGCT
MA0091.1	TAL1::TCF3	NKX2-2	3696542	3696553	+	129775	0.00023	1	CGAACATATGGC
MA0091.1	TAL1::TCF3	VTA1	52722277	52722288	-	129663	0.00023	1	CGACCAGCTGGG
MA0091.1	TAL1::TCF3	TSKU	193312112	193312123	+	129551	0.00232	1	CAGCCATCTGTT
MA0091.1	TAL1::TCF3	TEX33	51559661	51559672	+	129326	0.00235	1	AGACCACCTGGT
MA0091.1	TAL1::TCF3	FABP2	54233234	54233245	+	129326	0.00235	1	CTACCATCTGGC
MA0091.1	TAL1::TCF3	MIR30C1	5294629	5294640	-	129213	0.00237	1	TCACCAGATGTT
MA0091.1	TAL1::TCF3	C1QTNF2	7459819	7459830	+	129101	0.00241	1	AAAACATCTGCT
MA0091.1	TAL1::TCF3	PDCD2L	10789840	10789851	+	129101	0.00241	1	ACAACAGATGTT
MA0091.1	TAL1::TCF3	KLHL34	119273831	119273842	+	129101	0.00241	1	AAAACATCTGCT
MA0091.1	TAL1::TCF3	TSKU	193312092	193312103	-	128764	0.00245	1	GGAACATCTGGG
MA0091.1	TAL1::TCF3	CD4	77157346	77157357	+	128539	0.00248	1	CCGACATCTGTT
MA0091.1	TAL1::TCF3	GSG1L	11832251	11832262	-	128202	0.00252	1	TCAACATCTGCT
MA0091.1	TAL1::TCF3	SPTSSBL	21705955	21705966	-	127978	0.00255	1	TTAACAGCTGTT
MA0091.1	TAL1::TCF3	DHX8	3189462	3189473	+	127865	0.00257	1	CAACCATCTGGG
MA0091.1	TAL1::TCF3	RSPH10B	1002738	1002749	-	127416	0.00265	1	AGAACAGCTGGA
MA0091.1	TAL1::TCF3	TIMD4	11071323	11071334	+	127416	0.00265	1	AGAACAGCTGGA
MA0091.1	TAL1::TCF3	GYPC	23675999	23676010	-	127416	0.00265	1	AGAACAGCTGGA
MA0091.1	TAL1::TCF3	TMEM154	33451553	33451564	-	127416	0.00265	1	CCACCAGCTGTC
MA0091.1	TAL1::TCF3	LIX1	52232271	52232282	-	127416	0.00265	1	CCACCAGCTGTC
MA0091.1	TAL1::TCF3	TGS1	110782704	110782715	-	127416	0.00265	1	CCACCAGCTGTC
MA0091.1	TAL1::TCF3	MED6	26946756	26946767	-	126742	0.00274	1	GGAACAGCTGCT
MA0091.1	TAL1::TCF3	YBX3	78386972	78386983	+	126742	0.00274	1	GGAACAGCTGCT
MA0091.1	TAL1::TCF3	PRSS55	106488429	106488440	-	126742	0.00274	1	CCACCAGCTGGA
MA0091.1	TAL1::TCF3	TBPL2	55767372	55767383	+	126517	0.00278	1	GGACCAGCTGTA
MA0091.1	TAL1::TCF3	TTLL8	11667461	11667472	-	126292	0.00281	1	ACACCAGCTGCT
MA0091.1	TAL1::TCF3	SCAMP1	23298695	23298706	-	126292	0.00281	1	ACACCAGCTGCT
MA0091.1	TAL1::TCF3	MIR138-1	40639862	40639873	-	126292	0.00281	1	ACACCAGCTGCT
MA0091.1	TAL1::TCF3	LZTFL1	42696508	42696519	-	126292	0.00281	1	AAAACATCTGTC
MA0091.1	TAL1::TCF3	WDYHV1	137035244	137035255	+	126292	0.00281	1	ACACCAGCTGCT
MA0091.1	TAL1::TCF3	TSNAX	39366998	39367009	-	126067	0.00285	1	GGAACAGCTGGC
MA0091.1	TAL1::TCF3	TAS1R1	569568	569579	+	125955	0.00287	1	TCAACAGATGGT
MA0091.1	TAL1::TCF3	RPAP3	31583599	31583610	+	125843	0.00029	1	GCGCCATCTGTT
MA0091.1	TAL1::TCF3	MIR1637	10890736	10890747	+	12573	0.00293	1	CAACCATCTGTG
MA0091.1	TAL1::TCF3	PELO	16319009	16319020	+	12573	0.00293	1	AGACCAGCTGGG
MA0091.1	TAL1::TCF3	NKX6-3	2784098	2784109	-	125618	0.00296	1	ACACCAGCTGGC
MA0091.1	TAL1::TCF3	MIRLET7A2	3398794	3398805	-	125506	0.00297	1	TGAACATCTGTG
MA0091.1	TAL1::TCF3	MIR6690	107174535	107174546	+	125506	0.00297	1	TGAACATCTGTG
MA0091.1	TAL1::TCF3	MRPL37	24850275	24850286	-	125393	0.00299	1	GGGCCAGCTGGT
MA0091.1	TAL1::TCF3	GPM6A	43826036	43826047	+	125393	0.00299	1	CCTCCATCTGTT
MA0091.1	TAL1::TCF3	PI15	118094141	118094152	-	125393	0.00299	1	TCAACATCTGTC
MA0091.1	TAL1::TCF3	PYGL	57736945	57736956	+	125169	0.00302	1	GGACCACCTGGT
MA0091.1	TAL1::TCF3	MIR449C	17244299	17244310	+	124831	0.00308	1	CCAACAGCTGCT
MA0091.1	TAL1::TCF3	IL13RA2	2806135	2806146	-	124607	0.00314	1	CCACCAGCTGTA
MA0091.1	TAL1::TCF3	ATP12A	2920985	2920996	+	124607	0.00314	1	CTAACATCTGCT
MA0091.1	TAL1::TCF3	MMR1L4	19476210	19476221	+	12427	0.00317	1	GAAACATCTGGC
MA0091.1	TAL1::TCF3	LIX1	52232269	52232280	+	124157	0.00318	1	AGGACAGCTGGT
MA0091.1	TAL1::TCF3	SLCO1C1	65192844	65192855	+	124157	0.00318	1	GCACCATCTGGG
MA0091.1	TAL1::TCF3	COLEC10	135388698	135388709	-	124157	0.00318	1	CAGACATCTGTT
MA0091.1	TAL1::TCF3	GET4	2183128	2183139	-	124045	0.00032	1	GGTACATCTGGT
MA0091.1	TAL1::TCF3	GNG11	23213041	23213052	-	123933	0.00322	1	GGAACAGCTGTC
MA0091.1	TAL1::TCF3	CALHM3	24452052	24452063	-	123933	0.00322	1	GGAACAGCTGTC
MA0091.1	TAL1::TCF3	LGALS3	55865855	55865866	-	123933	0.00322	1	AAACCATCTGGG
MA0091.1	TAL1::TCF3	MIR1661	19709175	19709186	-	12382	0.00325	1	TAAACATCTGCT
MA0091.1	TAL1::TCF3	CFAP58	25069792	25069803	+	12382	0.00325	1	TCAACAGATGTT
MA0091.1	TAL1::TCF3	MMAA	30739762	30739773	-	123483	0.00333	1	AAAACATCTGTA
MA0091.1	TAL1::TCF3	MIR1700	136756678	136756689	-	123483	0.00333	1	ACACCAGCTGTC
MA0091.1	TAL1::TCF3	BEST3	35689512	35689523	-	123258	0.00336	1	CTGCCATCTGGT
MA0091.1	TAL1::TCF3	GCNT2	63004259	63004270	-	123258	0.00336	1	GGAACAGCTGGA
MA0091.1	TAL1::TCF3	PAICS	64288645	64288656	-	123258	0.00336	1	CGACCAGATGCT
MA0091.1	TAL1::TCF3	TC2N	43975045	43975056	-	123146	0.00339	1	CGACCATATGTG
MA0091.1	TAL1::TCF3	STARD4	47184024	47184035	-	123034	0.00342	1	CAACCAGCTGTC
MA0091.1	TAL1::TCF3	MB	52046642	52046653	+	123034	0.00342	1	TCACCATCTGGG
MA0091.1	TAL1::TCF3	COL28A1	24679281	24679292	-	122809	0.00345	1	ACACCAGCTGGA
MA0091.1	TAL1::TCF3	MIR221	110728912	110728923	-	122809	0.00345	1	ACACCAGCTGGA
MA0091.1	TAL1::TCF3	ACCSL	22556104	22556115	-	122697	0.00345	1	GAAACAGATGGT
MA0091.1	TAL1::TCF3	BEST3	35689510	35689521	+	122584	0.00348	1	CGACCAGATGGC
MA0091.1	TAL1::TCF3	ANKRD61	984724	984735	-	12236	0.00352	1	CTAACAGATGGT
MA0091.1	TAL1::TCF3	STC1	1130018	1130029	+	122247	0.00353	1	AGACGATCTGGT
MA0091.1	TAL1::TCF3	GJA9	3616234	3616245	-	122135	0.00356	1	TGAACAGCTGGA
MA0091.1	TAL1::TCF3	YWHAG	4720314	4720325	-	122135	0.00356	1	GCACCAGCTGCT
MA0091.1	TAL1::TCF3	PSMD9	5708117	5708128	-	122135	0.00356	1	GCACCAGCTGCT
MA0091.1	TAL1::TCF3	NPBWR2	9582934	9582945	+	122135	0.00356	1	gcaccagCTGCT
MA0091.1	TAL1::TCF3	CFAP57	19308698	19308709	-	122135	0.00356	1	GCACCAGCTGCT
MA0091.1	TAL1::TCF3	RGS7	35561244	35561255	-	122135	0.00356	1	GCACCAGCTGCT
MA0091.1	TAL1::TCF3	APAF1	46763549	46763560	+	122135	0.00356	1	CGAACAGCTgtg
MA0091.1	TAL1::TCF3	CDC42BPB	49504379	49504390	-	122135	0.00356	1	GCACCAGCTGCT
MA0091.1	TAL1::TCF3	TUBB6	96817115	96817126	-	122135	0.00356	1	CGAACAGCTGTG
MA0091.1	TAL1::TCF3	TERB2	1358040	1358051	-	122022	0.00358	1	AGGACAGCTGTT
MA0091.1	TAL1::TCF3	CCDC34	3830785	3830796	-	122022	0.00358	1	AGGACAGCTGTT
MA0091.1	TAL1::TCF3	MIR6684	11267159	11267170	-	122022	0.00358	1	GCACCATCTGTG
MA0091.1	TAL1::TCF3	ERICH3	29316821	29316832	-	122022	0.00358	1	CCAACAGCTGTC
MA0091.1	TAL1::TCF3	GRIN2C	11146058	11146069	-	121461	0.00037	1	GAGCCATCTGTT
MA0091.1	TAL1::TCF3	ACYP1	37660633	37660644	-	121461	0.00037	1	GCACCAGCTGGC
MA0091.1	TAL1::TCF3	NPR1	67719112	67719123	+	121348	0.00372	1	CCAACAGCTGGA
MA0091.1	TAL1::TCF3	SLC8A2	182260	182271	-	121124	0.00377	1	CCACCACCTGTT
MA0091.1	TAL1::TCF3	MIR190B	1891520	1891531	+	121124	0.00377	1	CCACCACCTGTT
MA0091.1	TAL1::TCF3	IL13RA1	3348027	3348038	-	121124	0.00377	1	CTGCCATCTGTT
MA0091.1	TAL1::TCF3	CLP1	16555169	16555180	+	121124	0.00377	1	GGAACAGCTGTA
MA0091.1	TAL1::TCF3	SLC22A13L	4943967	4943978	-	121011	0.00381	1	TCACCAGCTGCT
MA0091.1	TAL1::TCF3	SFTPA1	5150523	5150534	-	121011	0.00381	1	CATCCATCTGTT
MA0091.1	TAL1::TCF3	PPP2CA	15487826	15487837	-	121011	0.00381	1	TCACCAGCTGCT
MA0091.1	TAL1::TCF3	XPO5	30568860	30568871	-	121011	0.00381	1	TCACCAGCTGCT
MA0091.1	TAL1::TCF3	FAT1	61314786	61314797	+	121011	0.00381	1	AGTCCAGCTGGT
MA0091.1	TAL1::TCF3	DDX41	9797297	9797308	-	120787	0.00387	1	TTACCATCTGCT
MA0091.1	TAL1::TCF3	RASL12	17787786	17787797	-	120674	0.00388	1	ATAACATCTGCT
MA0091.1	TAL1::TCF3	MIR383	63502797	63502808	+	120674	0.00388	1	ATAACATCTGCT
MA0091.1	TAL1::TCF3	CDCP2	24840587	24840598	-	120562	0.00039	1	GAAACAGATGTT
MA0091.1	TAL1::TCF3	HACD4	34732084	34732095	+	120449	0.00393	1	caaacagctgct
MA0091.1	TAL1::TCF3	MIR6642	13280393	13280404	+	120337	0.00397	1	TCACCAGCTGGC
MA0091.1	TAL1::TCF3	SMIM5	5426308	5426319	+	120225	4e-05	1	ACAACAGCTGGC
MA0091.1	TAL1::TCF3	MIR133A2	8478681	8478692	+	120225	4e-05	1	CAACCAGCTGTA
MA0091.1	TAL1::TCF3	VDAC2	15638366	15638377	-	120225	4e-05	1	ACAACAGCTGGC
MA0091.1	TAL1::TCF3	MIR133A1	102133872	102133883	+	120225	4e-05	1	CAACCAGCTGTA
MA0091.1	TAL1::TCF3	STARD4	47184022	47184033	+	12	0.00404	1	GGGACAGCTGGT
MA0091.1	TAL1::TCF3	TGS1	110782702	110782713	+	12	0.00404	1	GGGACAGCTGGT
MA0091.1	TAL1::TCF3	MAPK13	210230	210241	+	119775	0.00408	1	GAACCATCTGGG
MA0091.1	TAL1::TCF3	MIR1845	6632138	6632149	-	119663	0.00409	1	CCACCAGCTGGG
MA0091.1	TAL1::TCF3	PNP	1522564	1522575	-	119438	0.00414	1	AGACCATCTTGT
MA0091.1	TAL1::TCF3	NGF	4091026	4091037	+	119438	0.00414	1	CTACCATCTGGG
MA0091.1	TAL1::TCF3	COL28A1	24679381	24679392	+	119438	0.00414	1	GCTCCATCTGGT
MA0091.1	TAL1::TCF3	MFAP3L	24860480	24860491	-	119438	0.00414	1	GGACCAGCTGTG
MA0091.1	TAL1::TCF3	TMEM200B	3043810	3043821	+	119213	0.00419	1	CCAACAGCTGTA
MA0091.1	TAL1::TCF3	UROC1	10949791	10949802	+	118989	0.00423	1	CTAACATCTGTA
MA0091.1	TAL1::TCF3	RSPH10B	1002736	1002747	+	118876	0.00425	1	AGTCCAGCTGTT
MA0091.1	TAL1::TCF3	MIR1700	136756676	136756687	+	118876	0.00425	1	TGGACAGCTGGT
MA0091.1	TAL1::TCF3	WIPI2	4055693	4055704	+	118764	0.00426	1	CGGCCATCTGCT
MA0091.1	TAL1::TCF3	MYOF	21198794	21198805	-	118764	0.00426	1	GCAACATCTGGG
MA0091.1	TAL1::TCF3	TMEM165	64648424	64648435	-	118764	0.00426	1	CGGCCATCTGCT
MA0091.1	TAL1::TCF3	NANOG	75881082	75881093	-	118764	0.00426	1	CGGCCATCTGCT
MA0091.1	TAL1::TCF3	GMPPB	2550669	2550680	+	118652	0.00429	1	gcaccagctGGA
MA0091.1	TAL1::TCF3	CRYGS	4008670	4008681	+	118539	0.00431	1	AAAACATCTGGG
MA0091.1	TAL1::TCF3	FAM65A	1100750	1100761	+	118427	0.00435	1	AAACCAGCTGGA
MA0091.1	TAL1::TCF3	TMEM184A	2627476	2627487	+	118427	0.00435	1	GTACCATCTGGA
MA0091.1	TAL1::TCF3	CCDC166	148849295	148849306	-	118315	0.00436	1	TGACCAGCTGTG
MA0091.1	TAL1::TCF3	PLXNA4	2830732	2830743	+	11809	0.00442	1	agaccATCTGCA
MA0091.1	TAL1::TCF3	GTF3C1	11954388	11954399	-	11809	0.00442	1	ACAACAGCTGTC
MA0091.1	TAL1::TCF3	MIR1784	35315968	35315979	+	11809	0.00442	1	AGACCATCTGCA
MA0091.1	TAL1::TCF3	TPPP2	44718821	44718832	+	11809	0.00442	1	AGACCATCTGCA
MA0091.1	TAL1::TCF3	MROH2B1	117608441	117608452	-	11809	0.00442	1	ACAACAGCTGTC
MA0091.1	TAL1::TCF3	ADAMTS13	7511790	7511801	-	117865	0.00447	1	CTGACATCTGGT
MA0091.1	TAL1::TCF3	TXNDC16	57946344	57946355	+	117865	0.00447	1	CTGACATCTGGT
MA0091.1	TAL1::TCF3	NKX2-2	3696544	3696555	-	117753	0.00045	1	TGGCCATATGTT
MA0091.1	TAL1::TCF3	RGS5	3699708	3699719	-	117753	0.00045	1	GAACCAGCTGCT
MA0091.1	TAL1::TCF3	MIR1632	139861842	139861853	+	117753	0.00045	1	GAACCAGCTGCT
MA0091.1	TAL1::TCF3	MIR12219	1425122	1425133	+	117528	0.00457	1	CCACCAGCTGTG
MA0091.1	TAL1::TCF3	CDKN1A	1629441	1629452	+	117528	0.00457	1	CCACCAGCTGTG
MA0091.1	TAL1::TCF3	AAR2	567400	567411	+	117416	0.00459	1	ACAACAGCTGGA
MA0091.1	TAL1::TCF3	AOC3	5066632	5066643	-	117416	0.00459	1	CTACCAGCTGCT
MA0091.1	TAL1::TCF3	HTR1A	20546851	20546862	+	117416	0.00459	1	CTACCAGCtgct
MA0091.1	TAL1::TCF3	PRKCH	53649465	53649476	+	117416	0.00459	1	CTACCAGCTGCT
MA0091.1	TAL1::TCF3	MYCBP2	154176624	154176635	+	117416	0.00459	1	CTACCAGCTGCT
MA0091.1	TAL1::TCF3	CRPL2	2429526	2429537	-	117303	0.00462	1	CTACCATCTGTG
MA0091.1	TAL1::TCF3	MIR6623	24303892	24303903	+	117303	0.00462	1	AGACCATCTTTT
MA0091.1	TAL1::TCF3	AQP10	1922823	1922834	+	117079	0.00467	1	GAACCAGCTGGC
MA0091.1	TAL1::TCF3	MTX2	15863528	15863539	+	117079	0.00467	1	GAACCAGCTGGC
MA0091.1	TAL1::TCF3	ASAP1	139723268	139723279	-	117079	0.00467	1	AATCCATCTGTT
MA0091.1	TAL1::TCF3	ST14	1612302	1612313	-	116966	0.00047	1	CAAACAGCTGGA
MA0091.1	TAL1::TCF3	SMIM5	5426310	5426321	-	116966	0.00047	1	CAGCCAGCTGTT
MA0091.1	TAL1::TCF3	PFDN5	1187513	1187524	-	116854	0.00472	1	GGTCCAGCTGGT
MA0091.1	TAL1::TCF3	TRAPPC4	5692583	5692594	-	116854	0.00472	1	GGTCCAGCTGGT
MA0091.1	TAL1::TCF3	RXFP2	568853	568864	+	116742	0.00475	1	GGACCATCTGcc
MA0091.1	TAL1::TCF3	PLS1	10160490	10160501	-	116742	0.00475	1	CAACCACCTGTT
MA0091.1	TAL1::TCF3	ERICH3	29316819	29316830	+	116742	0.00475	1	TGGACAGCTGTT
MA0091.1	TAL1::TCF3	PLA2G2A	4842302	4842313	-	116629	0.00478	1	AGTCCATATGGT
MA0091.1	TAL1::TCF3	ACVR1C	35871707	35871718	-	116629	0.00478	1	AGTCCATATGGT
MA0091.1	TAL1::TCF3	HIVEP3	1079311	1079322	+	116517	0.00483	1	aaaacagctgct
MA0091.1	TAL1::TCF3	TUBAL3	1736949	1736960	-	116517	0.00483	1	AAAACAGCTGCT
MA0091.1	TAL1::TCF3	FIGN	20110551	20110562	-	116517	0.00483	1	AAAACAGCTGCT
MA0091.1	TAL1::TCF3	ZNF366	25734821	25734832	-	116404	0.00485	1	TTACCAGATGTT
MA0091.1	TAL1::TCF3	NEB	34904438	34904449	+	116404	0.00485	1	TTACCAGATGTT
MA0091.1	TAL1::TCF3	GUCY1A3	20218923	20218934	+	11618	0.00049	1	GGAACAGCTGGG
MA0091.1	TAL1::TCF3	GPR20	145095497	145095508	-	116067	0.00493	1	GAGACATCTGTT
MA0091.1	TAL1::TCF3	TMEM234	5517567	5517578	+	115955	0.00496	1	CCGACAGCTGTT
MA0091.1	TAL1::TCF3	STOX1	11529816	11529827	+	115955	0.00496	1	TAACCAGCTGGC
MA0091.1	TAL1::TCF3	NPM3	23493395	23493406	+	115955	0.00496	1	AGAACATATGGG
MA0091.1	TAL1::TCF3	DPYS	129571018	129571029	-	115955	0.00496	1	CCGACAGCTGTT
MA0091.1	TAL1::TCF3	SPATA46	3843081	3843092	-	115843	5e-05	1	AAAACAGCTGGC
MA0091.1	TAL1::TCF3	NTS	42228035	42228046	-	11573	0.00502	1	ACACCAGCTGGG
MA0091.1	TAL1::TCF3	SLC4A4	49649746	49649757	+	115618	0.00506	1	TCAACAGCTGCT
MA0091.1	TAL1::TCF3	STOX1	11529818	11529829	-	115393	0.00511	1	GCGCCAGCTGGT
MA0091.1	TAL1::TCF3	KCNRG	169257779	169257790	-	115281	0.00513	1	CGGCCATCTGGA
MA0091.1	TAL1::TCF3	MIR6642	13280395	13280406	-	115169	0.00517	1	AAGCCAGCTGGT
MA0091.1	TAL1::TCF3	MEF2C	61121853	61121864	+	115169	0.00517	1	AAGCCAGCTGGT
MA0091.1	TAL1::TCF3	OR4S2	467942	467953	+	114944	0.00524	1	TAGACATCTGTT
MA0091.1	TAL1::TCF3	GMPPB	2550671	2550682	-	114944	0.00524	1	CCTCCAGCTGGT
MA0091.1	TAL1::TCF3	MIR12213	94843446	94843457	+	114944	0.00524	1	AAACCACCTGGT
MA0091.1	TAL1::TCF3	TNFRSF9	260004	260015	+	114831	0.00527	1	CCACCATCTGCC
MA0091.1	TAL1::TCF3	MIR6607	728969	728980	-	114831	0.00527	1	CCAACATATGTA
MA0091.1	TAL1::TCF3	TRIM58	896571	896582	+	114831	0.00527	1	AGGCCATCTGCT
MA0091.1	TAL1::TCF3	NDUFS2	2526035	2526046	+	114831	0.00527	1	CCACCATCTGCC
MA0091.1	TAL1::TCF3	COG1	9611522	9611533	-	114831	0.00527	1	CCACCATCTGCC
MA0091.1	TAL1::TCF3	CACNA1G	10930795	10930806	-	114831	0.00527	1	CCACCATCTGCC
MA0091.1	TAL1::TCF3	OVOA	14520600	14520611	-	114831	0.00527	1	TGACGATCTGTT
MA0091.1	TAL1::TCF3	LRIT3	57617926	57617937	-	114831	0.00527	1	AGGCCATCTGCT
MA0091.1	TAL1::TCF3	OVALX	67463289	67463300	-	114831	0.00527	1	CCACCATCTGCC
MA0091.1	TAL1::TCF3	AAR2	567402	567413	-	114719	0.00531	1	GGTCCAGCTGTT
MA0091.1	TAL1::TCF3	HMGA1	4462007	4462018	-	114719	0.00531	1	GGTCCAGCTGTT
MA0091.1	TAL1::TCF3	LIF	10868935	10868946	-	114382	0.00535	1	CGGCCAGATGTT
MA0091.1	TAL1::TCF3	PFDN5	1187511	1187522	+	11427	0.00537	1	gaaccagCTGGA
MA0091.1	TAL1::TCF3	CYTH4	51453830	51453841	+	11427	0.00537	1	CCAACAGCTGGG
MA0091.1	TAL1::TCF3	MAP6	195651888	195651899	+	11427	0.00537	1	GAACCAGCTGGA
MA0091.1	TAL1::TCF3	SWAP70	8981773	8981784	+	114157	0.00539	1	aggccATCTGGC
MA0091.1	TAL1::TCF3	RAB39B	14154011	14154022	+	114157	0.00539	1	AGGCCATCTGGC
MA0091.1	TAL1::TCF3	CATH1	4017026	4017037	-	114045	0.00545	1	GGAACAGCTGTG
MA0091.1	TAL1::TCF3	PLCD1	4671680	4671691	+	114045	0.00545	1	CTAACATCTGGG
MA0091.1	TAL1::TCF3	PLA2G2A	4842300	4842311	+	114045	0.00545	1	AAACCATATGGA
MA0091.1	TAL1::TCF3	RNF7	9928481	9928492	-	114045	0.00545	1	AGAACATCTTGT
MA0091.1	TAL1::TCF3	KCNJ3	35347883	35347894	-	114045	0.00545	1	TCACCACCTGGT
MA0091.1	TAL1::TCF3	MIR1808	1164622	1164633	-	113933	0.00549	1	TGACCATATGTG
MA0091.1	TAL1::TCF3	TRAPPC4	5692581	5692592	+	113933	0.00549	1	CTACCAGCTGGA
MA0091.1	TAL1::TCF3	XCR1	42650131	42650142	+	113933	0.00549	1	TATCCATCTGGT
MA0091.1	TAL1::TCF3	DPYS	129571016	129571027	+	113933	0.00549	1	GCAACAGCTGTC
MA0091.1	TAL1::TCF3	NUDCD1	131545676	131545687	+	113933	0.00549	1	CTACCAGCTGGA
MA0091.1	TAL1::TCF3	MIR1756B	14379055	14379066	-	113596	0.00558	1	ACACCAGCTGTG
MA0091.1	TAL1::TCF3	MIR1756A	63512637	63512648	+	113596	0.00558	1	ACACCAGCTGTG
MA0091.1	TAL1::TCF3	CES1L2	10811439	10811450	-	113483	0.00056	1	AGTACAGCTGTT
MA0091.1	TAL1::TCF3	MYO3B	18089499	18089510	-	113483	0.00056	1	AGTACAGCTGTT
MA0091.1	TAL1::TCF3	PRSS2	78115277	78115288	-	113483	0.00056	1	ATACCAGCTGCT
MA0091.1	TAL1::TCF3	RPL27A	9404734	9404745	-	113371	0.00563	1	CCACCATCTTGT
MA0091.1	TAL1::TCF3	TCEA2	9709960	9709971	-	113371	0.00563	1	CCACCATCTTGT
MA0091.1	TAL1::TCF3	IL13RA1	3348025	3348036	+	113258	0.00566	1	AGAACAGATGGC
MA0091.1	TAL1::TCF3	CYP2AB2	15385189	15385200	-	113258	0.00566	1	CCACCAGATGCT
MA0091.1	TAL1::TCF3	TSNAX	39366996	39367007	+	113258	0.00566	1	GCGCCAGCTGTT
MA0091.1	TAL1::TCF3	HNF4A	5789149	5789160	-	113146	0.00571	1	TCACCATATGGA
MA0091.1	TAL1::TCF3	CTHRC1	128992446	128992457	-	113146	0.00571	1	CGGCCATCTGTA
MA0091.1	TAL1::TCF3	MIR21	7850928	7850939	-	113034	0.00577	1	AAAACAGCTGGA
MA0091.1	TAL1::TCF3	VDAC2	15638364	15638375	+	113034	0.00577	1	AAGCCAGCTGTT
MA0091.1	TAL1::TCF3	FAM13A	34817180	34817191	+	112921	0.00578	1	GATCCATCTGTT
MA0091.1	TAL1::TCF3	MAML1	13142406	13142417	-	112809	0.00581	1	AAACCACCTGTT
MA0091.1	TAL1::TCF3	MIR6705	84588256	84588267	-	112809	0.00581	1	TGACCATCTGCA
MA0091.1	TAL1::TCF3	MIR1454	56449305	56449316	+	112584	0.00588	1	CAGCCATATGTT
MA0091.1	TAL1::TCF3	MIR7BNW_024095992.1	88013	88024	+	11236	0.00592	1	CTACCATATGGC
MA0091.1	TAL1::TCF3	P2RY13	23238045	23238056	+	11236	0.00592	1	Gaaacagctgct
MA0091.1	TAL1::TCF3	SAT1	118431586	118431597	+	11236	0.00592	1	GAAACAGCTGCT
MA0091.1	TAL1::TCF3	TM4SF19	4403525	4403536	-	112135	6e-05	1	GAACCAGCTGTA
MA0091.1	TAL1::TCF3	CD40	10963999	10964010	-	112135	6e-05	1	CCAACAGCTGTG
MA0091.1	TAL1::TCF3	KATNIP	11966428	11966439	-	112135	6e-05	1	CCAACAGCTGTG
MA0091.1	TAL1::TCF3	PNLIPRP3	29615870	29615881	+	112022	0.00602	1	CTAACAGCTGCT
MA0091.1	TAL1::TCF3	MROH2B1	117608439	117608450	+	112022	0.00602	1	ACGACAGCTGTT
MA0091.1	TAL1::TCF3	PREPL	25197753	25197764	+	111798	0.00612	1	GGAACATATGGG
MA0091.1	TAL1::TCF3	SYS1	5465108	5465119	-	111573	0.00617	1	TGAAGATCTGGT
MA0091.1	TAL1::TCF3	SH2B3	6118230	6118241	+	111573	0.00617	1	GCACCAGCTGGG
MA0091.1	TAL1::TCF3	MOB3C	21530428	21530439	-	111573	0.00617	1	GCACCAGCTGGG
MA0091.1	TAL1::TCF3	GSTO2	25029564	25029575	+	111573	0.00617	1	GCACCAGCTGGG
MA0091.1	TAL1::TCF3	FBXO43	127975631	127975642	-	111573	0.00617	1	GCACCAGCTGGG
MA0091.1	TAL1::TCF3	TBPL2	55767374	55767385	-	111461	0.00619	1	GGTACAGCTGGT
MA0091.1	TAL1::TCF3	P2RX7	5434179	5434190	-	111348	0.00623	1	CAAACACCTGTT
MA0091.1	TAL1::TCF3	CMTM7	40306247	40306258	-	111348	0.00623	1	GTACCATCTGGG
MA0091.1	TAL1::TCF3	C2orf50	96834859	96834870	+	111236	0.00627	1	TAAACAGCTGCT
MA0091.1	TAL1::TCF3	CES1L2	10811437	10811448	+	111124	0.00629	1	GCAACAGCTGTA
MA0091.1	TAL1::TCF3	INPP4B	29945383	29945394	-	111124	0.00629	1	GCAACAGCTGTA
MA0091.1	TAL1::TCF3	ACYP1	37660631	37660642	+	111011	0.00634	1	GAGCCAGCTGGT
MA0091.1	TAL1::TCF3	NUDCD1	131545678	131545689	-	111011	0.00634	1	ACTCCAGCTGGT
MA0091.1	TAL1::TCF3	DLGAP3	4775229	4775240	-	110899	0.00638	1	ACACCATCTGCC
MA0091.1	TAL1::TCF3	MIR1553	23369339	23369350	+	110899	0.00638	1	AAAACAGCTGTA
MA0091.1	TAL1::TCF3	CAPN3	25170166	25170177	-	110787	0.00642	1	ATTCCATCTGGT
MA0091.1	TAL1::TCF3	ABHD17C	12411696	12411707	-	110674	0.00644	1	GGGCCATCTGCT
MA0091.1	TAL1::TCF3	MBOAT4	49123896	49123907	-	110674	0.00644	1	CTGCCAGCTGGT
MA0091.1	TAL1::TCF3	PPP1R8	1800427	1800438	-	110449	0.00653	1	TCACCAGCTGGG
MA0091.1	TAL1::TCF3	PCDH12	2030391	2030402	-	110449	0.00653	1	TCACCAGCTGGG
MA0091.1	TAL1::TCF3	ITIH5	4816695	4816706	-	110449	0.00653	1	CCACCAGATGTC
MA0091.1	TAL1::TCF3	TNFSF11	166393557	166393568	+	110337	0.00655	1	ACAACAGCTGGG
MA0091.1	TAL1::TCF3	FAM222B	6343211	6343222	-	110225	0.00658	1	TTACCATCTGGG
MA0091.1	TAL1::TCF3	GP5	12579024	12579035	-	11	0.00661	1	TCAACAGCTGTA
MA0091.1	TAL1::TCF3	MIR181B2	10106524	10106535	-	109888	0.00665	1	TAGCCAGCTGGT
MA0091.1	TAL1::TCF3	ACVR1C	35871705	35871716	+	109888	0.00665	1	GAACCATATGGA
MA0091.1	TAL1::TCF3	AKAP11	166273602	166273613	-	109888	0.00665	1	CAAACAGCTGGG
MA0091.1	TAL1::TCF3	GFRA3	17736944	17736955	-	109775	0.00669	1	GGAACAGATGCT
MA0091.1	TAL1::TCF3	COL28A1	24679383	24679394	-	109775	0.00669	1	CCACCAGATGGA
MA0091.1	TAL1::TCF3	ABTB1	9879843	9879854	+	109663	0.00672	1	CAACGATCTGTT
MA0091.1	TAL1::TCF3	NEK5	170272144	170272155	-	109438	0.00681	1	GCACCAGCTGTG
MA0091.1	TAL1::TCF3	REN	1767402	1767413	+	109326	0.00685	1	GTACCAGCTGCT
MA0091.1	TAL1::TCF3	CCDC34	3830783	3830794	+	109213	0.00069	1	CTAACAGCTGTC
MA0091.1	TAL1::TCF3	GRIN2C	11146056	11146067	+	109101	0.00692	1	GGAACAGATGGC
MA0091.1	TAL1::TCF3	TAF9	1248212	1248223	+	108876	0.00697	1	CAACCAGATGCT
MA0091.1	TAL1::TCF3	TIMD4	11071325	11071336	-	108876	0.00697	1	ACTCCAGCTGTT
MA0091.1	TAL1::TCF3	GCNT2	63004257	63004268	+	108876	0.00697	1	ACTccagctgtt
MA0091.1	TAL1::TCF3	TCHP	6864907	6864918	+	108764	0.00702	1	CCGCCATCTGCT
MA0091.1	TAL1::TCF3	MIR181A2	10104941	10104952	-	108764	0.00702	1	CAACCATATGTG
MA0091.1	TAL1::TCF3	USP12-like	12162213	12162224	+	108764	0.00702	1	AGGACATCTGGC
MA0091.1	TAL1::TCF3	TLDC1	16422473	16422484	-	108764	0.00702	1	AGGACATCTGGC
MA0091.1	TAL1::TCF3	SERI	20151179	20151190	-	108764	0.00702	1	CCGCCATCTGCT
MA0091.1	TAL1::TCF3	S	35014000	35014011	-	108764	0.00702	1	AGACCAGATGGG
MA0091.1	TAL1::TCF3	C1orf158	5250738	5250749	+	108652	0.00709	1	AAAACATATGGA
MA0091.1	TAL1::TCF3	MBOAT4	49123894	49123905	+	108652	0.00709	1	gtACCAGCTGGC
MA0091.1	TAL1::TCF3	GJA9	3616232	3616243	+	108427	0.00717	1	CATCCAGCTGTT
MA0091.1	TAL1::TCF3	WDPCP	9709862	9709873	+	108315	0.00719	1	TCACCAGCTGTG
MA0091.1	TAL1::TCF3	PHYKPL	13891332	13891343	-	108315	0.00719	1	CTACCACCTGTT
MA0091.1	TAL1::TCF3	GZMA	17184032	17184043	-	108315	0.00719	1	AGAACAGATGTA
MA0091.1	TAL1::TCF3	HEPHL1	185627562	185627573	+	108315	0.00719	1	TCACCAGCTGTG
MA0091.1	TAL1::TCF3	BRDT	14036550	14036561	-	108202	0.00722	1	ACAACAGCTGTG
MA0091.1	TAL1::TCF3	NPSR1	47354674	47354685	+	108202	0.00722	1	TTACCAGCTGCT
MA0091.1	TAL1::TCF3	CAMK2D	56055576	56055587	-	108202	0.00722	1	CGAAGAGCTGGT
MA0091.1	TAL1::TCF3	STAG1	478123	478134	-	10809	0.00725	1	CCGCCATCTGGC
MA0091.1	TAL1::TCF3	SPTLC3	12757766	12757777	+	107978	0.00729	1	ATAACATCTGTG
MA0091.1	TAL1::TCF3	DUSP22AL	17255892	17255903	+	107865	0.00732	1	AAACGATCTGGT
MA0091.1	TAL1::TCF3	CCDC66	8533762	8533773	-	107753	0.00738	1	CAAACAGCTGTG
MA0091.1	TAL1::TCF3	FGF9	178260782	178260793	+	10764	0.00743	1	GCAACACCTGTT
MA0091.1	TAL1::TCF3	NR2F6	3824496	3824507	-	107416	0.00749	1	CGTCCATCTGTC
MA0091.1	TAL1::TCF3	CAPG	4570119	4570130	+	107416	0.00749	1	cgtccatctgtc
MA0091.1	TAL1::TCF3	CLP1	16555171	16555182	-	107416	0.00749	1	CCTACAGCTGTT
MA0091.1	TAL1::TCF3	SYNPO2	54420285	54420296	+	107416	0.00749	1	TGAACATCTGCA
MA0091.1	TAL1::TCF3	ORC3	76111994	76112005	+	107416	0.00749	1	cgtccatctGTC
MA0091.1	TAL1::TCF3	FGL1B	170363529	170363540	+	107191	0.00756	1	GGGCCATCTGGA
MA0091.1	TAL1::TCF3	CAP2	61691489	61691500	-	107079	0.00758	1	TGACCACATGGT
MA0091.1	TAL1::TCF3	GPR20	145095495	145095506	+	106966	0.00761	1	GGAACAGATGTC
MA0091.1	TAL1::TCF3	ANAPC5	5479391	5479402	-	106854	0.00765	1	GCTCCAGCTGGT
MA0091.1	TAL1::TCF3	DOK1	90778510	90778521	-	106854	0.00765	1	CGAACAGCTGCC
MA0091.1	TAL1::TCF3	UTP23	134511090	134511101	+	106854	0.00765	1	CGAACAGCTGCC
MA0091.1	TAL1::TCF3	CACNB1	4102630	4102641	-	106742	0.00769	1	CGTCCATCTGGA
MA0091.1	TAL1::TCF3	CYP2AB4	15368273	15368284	+	106742	0.00769	1	GAAACAGCTGTA
MA0091.1	TAL1::TCF3	STEEP1	16509806	16509817	-	106742	0.00769	1	GCACCATCTGCC
MA0091.1	TAL1::TCF3	GPATCH2	19429115	19429126	-	106742	0.00769	1	GCACCATCTGCC
MA0091.1	TAL1::TCF3	SPATA13	177123737	177123748	-	106742	0.00769	1	GAAACAGCTGTA
MA0091.1	TAL1::TCF3	OR52B2L	196066462	196066473	+	106742	0.00769	1	GCACCATCTGCC
MA0091.1	TAL1::TCF3	MED12L	23314407	23314418	+	106629	0.00775	1	CCAACATCTGCA
MA0091.1	TAL1::TCF3	FAM71D	28560971	28560982	-	106629	0.00775	1	AGGACATCTGTC
MA0091.1	TAL1::TCF3	AvBD7	107244033	107244044	-	106629	0.00775	1	AGGACATCTGTC
MA0091.1	TAL1::TCF3	TMEM35B	4771395	4771406	+	106517	0.00781	1	CCGCCAGATGGT
MA0091.1	TAL1::TCF3	RIIAD1	2823184	2823195	+	106292	0.00787	1	GGAACAGATGGA
MA0091.1	TAL1::TCF3	P2RY13	23238010	23238021	-	106292	0.00787	1	AGTCCATCTGCT
MA0091.1	TAL1::TCF3	REP15	68378483	68378494	+	106292	0.00787	1	AGTCCATCTGCT
MA0091.1	TAL1::TCF3	DIP2B	377664	377675	-	10618	0.00789	1	CGGCCAGCTGCT
MA0091.1	TAL1::TCF3	C9orf78	6315253	6315264	-	10618	0.00789	1	CGGCCAGCTGCT
MA0091.1	TAL1::TCF3	MIR6682	20894773	20894784	-	10618	0.00789	1	TAAACATATGGC
MA0091.1	TAL1::TCF3	GDA	36290015	36290026	-	10618	0.00789	1	CGGCCAGCTGCT
MA0091.1	TAL1::TCF3	ANKRD33B	77877949	77877960	-	10618	0.00789	1	CGGCCAGCTGCT
MA0091.1	TAL1::TCF3	SELENOI	104815572	104815583	-	10618	0.00789	1	CGGCCAGCTGCT
MA0091.1	TAL1::TCF3	MIR1722	17877220	17877231	+	106067	0.00793	1	TGGCCATCTGGA
MA0091.1	TAL1::TCF3	MYCL	5899544	5899555	+	105955	0.00797	1	AGGACATCTGGA
MA0091.1	TAL1::TCF3	ARHGAP8	69915253	69915264	+	105955	0.00797	1	AAAACAGCTGGG
MA0091.1	TAL1::TCF3	FAM65A	1100752	1100763	-	10573	0.00802	1	TCTCCAGCTGGT
MA0091.1	TAL1::TCF3	OSGIN1	2654350	2654361	-	10573	0.00802	1	TGACCATCTGCG
MA0091.1	TAL1::TCF3	NFIA	26638014	26638025	-	105618	0.00808	1	ATACCATATGGA
MA0091.1	TAL1::TCF3	ATP13A1	511106	511117	+	105506	0.00812	1	GGACGAGCTGGT
MA0091.1	TAL1::TCF3	CHEK2	7698580	7698591	-	105506	0.00812	1	GGACGAGCTGGT
MA0091.1	TAL1::TCF3	USP47	7888669	7888680	-	105506	0.00812	1	GGACGAGCTGGT
MA0091.1	TAL1::TCF3	WDR91	47946515	47946526	+	105506	0.00812	1	GGACGAGCTGGT
MA0091.1	TAL1::TCF3	MIR1688	1397882	1397893	+	105393	0.00816	1	GAAACACCTGGT
MA0091.1	TAL1::TCF3	XCR1	42650133	42650144	-	105393	0.00816	1	CAACCAGATGGA
MA0091.1	TAL1::TCF3	ARAP2	69697898	69697909	+	105393	0.00816	1	ATTACATCTGGT
MA0091.1	TAL1::TCF3	TMEM234	5517569	5517580	-	105281	0.00819	1	ATAACAGCTGTC
MA0091.1	TAL1::TCF3	TCEA1	110063869	110063880	-	105281	0.00819	1	GCACCATCTTGT
MA0091.1	TAL1::TCF3	CILP2	3892805	3892816	-	105056	0.00829	1	CAAACATCTGCC
MA0091.1	TAL1::TCF3	MIR6695	772840	772851	+	104944	0.00832	1	CCACCATCTGCG
MA0091.1	TAL1::TCF3	ITFG2	75679485	75679496	+	104831	0.00837	1	ACGCCATCTGCT
MA0091.1	TAL1::TCF3	ADAMTS19	46156405	46156416	+	104719	0.00084	1	CTACCAGCTGTG
MA0091.1	TAL1::TCF3	FA	47421358	47421369	+	104719	0.00084	1	CTACCAGCTGTG
MA0091.1	TAL1::TCF3	MIR6578	104783588	104783599	+	104719	0.00084	1	CTACCAGCTGTG
MA0091.1	TAL1::TCF3	SPATA46	3843079	3843090	+	104607	0.00843	1	ATGCCAGCTGTT
MA0091.1	TAL1::TCF3	MIR6682	20894771	20894782	+	104494	0.00848	1	GAGCCATATGTT
MA0091.1	TAL1::TCF3	MIR1709	180850618	180850629	-	104494	0.00848	1	GCACCAGATGGC
MA0091.1	TAL1::TCF3	ZNFX1	7071003	7071014	-	104382	0.00851	1	CAGCCATCTGCT
MA0091.1	TAL1::TCF3	PTH	7200788	7200799	+	104382	0.00851	1	CAGCCATCTGCT
MA0091.1	TAL1::TCF3	SLC2A5	3247232	3247243	-	10427	0.00855	1	AGAAGAGCTGGT
MA0091.1	TAL1::TCF3	ANKRD1	20409961	20409972	+	10427	0.00855	1	AGAAGAGCTGGT
MA0091.1	TAL1::TCF3	RPS24	13936716	13936727	-	104157	0.00086	1	TCACCATCTTGT
MA0091.1	TAL1::TCF3	FGF9	178260869	178260880	+	104157	0.00086	1	TGGACATCTGCT
MA0091.1	TAL1::TCF3	ARRDC1	2630929	2630940	-	104045	0.00865	1	CGAACAGCTGCA
MA0091.1	TAL1::TCF3	DHX57	16264719	16264730	-	104045	0.00865	1	CGAACAGCTGCA
MA0091.1	TAL1::TCF3	TACC1	2546465	2546476	-	103933	0.00869	1	TAACCAGCTGTG
MA0091.1	TAL1::TCF3	MIR1735	3975965	3975976	-	103933	0.00869	1	ACAACAGATGCT
MA0091.1	TAL1::TCF3	CDCA2	874401	874412	-	10382	0.00875	1	GTAACATCTGTG
MA0091.1	TAL1::TCF3	ARAP2	69697900	69697911	-	103708	0.00879	1	ACACCAGATGTA
MA0091.1	TAL1::TCF3	MIR21	7850926	7850937	+	103596	0.00088	1	TCTCCAGCTGTT
MA0091.1	TAL1::TCF3	AK6	64887410	64887421	+	103596	0.00088	1	CAAACATCTTGT
MA0091.1	TAL1::TCF3	GTF3C1	11954386	11954397	+	103483	0.00886	1	GAGACAGCTGTT
MA0091.1	TAL1::TCF3	CALHM3	24452050	24452061	+	103483	0.00886	1	GAGACAGCTGTT
MA0091.1	TAL1::TCF3	RIIAD1	2823186	2823197	-	103371	0.00892	1	TTTCCATCTGTT
MA0091.1	TAL1::TCF3	CLDN34	125162058	125162069	+	103371	0.00892	1	AGAACAGATGGG
MA0091.1	TAL1::TCF3	GZMA	17184030	17184041	+	103258	0.00897	1	ATTACATCTGTT
MA0091.1	TAL1::TCF3	CCDC84	5686572	5686583	+	103146	0.00901	1	CCGCCATCTGTA
MA0091.1	TAL1::TCF3	GNG11	23213039	23213050	+	103146	0.00901	1	CTGACAGCTGTT
MA0091.1	TAL1::TCF3	SACM1L	42766109	42766120	-	103146	0.00901	1	CCGCCATCTGTA
MA0091.1	TAL1::TCF3	MYH1B	1138095	1138106	+	103034	0.00905	1	TGACcagctgcc
MA0091.1	TAL1::TCF3	TMEM200B	3043812	3043823	-	103034	0.00905	1	CATACAGCTGTT
MA0091.1	TAL1::TCF3	MIR6577	17990210	17990221	+	102921	0.00908	1	agaacagctgCC
MA0091.1	TAL1::TCF3	FUBP1	18579322	18579333	-	102921	0.00908	1	ATACCAGCTGGG
MA0091.1	TAL1::TCF3	MPPED2	4981459	4981470	-	102809	0.00912	1	AGTCCATCTGGA
MA0091.1	TAL1::TCF3	MIR6635-1	6935989	6936000	-	102809	0.00912	1	TCACCATCTGCA
MA0091.1	TAL1::TCF3	GTF2H3	4959427	4959438	-	102697	0.00915	1	CCACCAGATGGG
MA0091.1	TAL1::TCF3	COPS8	5010383	5010394	-	102697	0.00915	1	CGGCCAGCTGGA
MA0091.1	TAL1::TCF3	AQP10	1922825	1922836	-	102584	0.00918	1	GTGCCAGCTGGT
MA0091.1	TAL1::TCF3	NKX6-3	2784096	2784107	+	102584	0.00918	1	GTGCCAGCTGGT
MA0091.1	TAL1::TCF3	HNF4A	5789147	5789158	+	102472	0.00924	1	GCTCCATATGGT
MA0091.1	TAL1::TCF3	FRRS1	11839048	11839059	+	102472	0.00924	1	CGACCACCTGGA
MA0091.1	TAL1::TCF3	GHSR	19000787	19000798	-	102472	0.00924	1	GCTCCATATGGT
MA0091.1	TAL1::TCF3	MIR221	110728910	110728921	+	102472	0.00924	1	GATCCAGCTGgt
MA0091.1	TAL1::TCF3	MMP23A	2039608	2039619	-	102247	0.00933	1	CAAACATCTGCA
MA0091.1	TAL1::TCF3	KCNA4	4692347	4692358	+	102247	0.00933	1	Aggccagctgct
MA0091.1	TAL1::TCF3	CDK3	5205725	5205736	-	102247	0.00933	1	CCACCAGCTGCC
MA0091.1	TAL1::TCF3	CACNA1E	5792240	5792251	+	102247	0.00933	1	CCACCAGCTGCC
MA0091.1	TAL1::TCF3	HBAD	12115607	12115618	+	102247	0.00933	1	CCACCAGCTGCC
MA0091.1	TAL1::TCF3	AIDA	17693734	17693745	-	102247	0.00933	1	CCACCAGCTGCC
MA0091.1	TAL1::TCF3	COMMD2	23497487	23497498	-	102247	0.00933	1	CCACCAGCTGCC
MA0091.1	TAL1::TCF3	OTUD7A	5420922	5420933	+	102135	0.00938	1	AGAAGAGCTGTT
MA0091.1	TAL1::TCF3	ADAMTS13	7511788	7511799	+	102135	0.00938	1	AAACCAGATGTC
MA0091.1	TAL1::TCF3	SLC36A1	12613133	12613144	+	102135	0.00938	1	AGGCCATCTGTG
MA0091.1	TAL1::TCF3	COL28A1	24679279	24679290	+	102135	0.00938	1	CTTCCAGCTGGT
MA0091.1	TAL1::TCF3	MIR128-2	45428754	45428765	-	102135	0.00938	1	AGAAGAGCTGTT
MA0091.1	TAL1::TCF3	MIR1719	939916	939927	-	102022	0.00942	1	TCACCATCTTTT
MA0091.1	TAL1::TCF3	UTP18	5721865	5721876	-	102022	0.00942	1	TCACCATCTTTT
MA0091.1	TAL1::TCF3	MIR1645	23540306	23540317	-	102022	0.00942	1	AGACCACCTGCT
MA0091.1	TAL1::TCF3	PSMA6	35668945	35668956	+	102022	0.00942	1	TCACCATCTTTT
MA0091.1	TAL1::TCF3	RD3L	50085053	50085064	+	102022	0.00942	1	TCACCATCTTTT
MA0091.1	TAL1::TCF3	DTHD1	69703287	69703298	+	10191	0.00945	1	ACAACATCTTTT
MA0091.1	TAL1::TCF3	MIR218-1	74570081	74570092	-	10191	0.00945	1	CAACCACATGGT
MA0091.1	TAL1::TCF3	MICALL2	2564019	2564030	+	101685	0.00949	1	TGAACACATGGT
MA0091.1	TAL1::TCF3	SH2D6	21981512	21981523	+	101573	0.00953	1	aaaacatatgGG
MA0091.1	TAL1::TCF3	CGTL	56709470	56709481	+	101573	0.00953	1	AGGCCAGCTGGC
MA0091.1	TAL1::TCF3	TMEM268	3189541	3189552	+	101461	0.00959	1	GGTCCATCTGGC
MA0091.1	TAL1::TCF3	MIR133A2	8478683	8478694	-	101461	0.00959	1	GCTACAGCTGGT
MA0091.1	TAL1::TCF3	GHSR	19000785	19000796	+	101461	0.00959	1	GTACCATATGGA
MA0091.1	TAL1::TCF3	MIR133A1	102133874	102133885	-	101461	0.00959	1	GCTACAGCTGGT
MA0091.1	TAL1::TCF3	JADE3	130304362	130304373	+	101461	0.00959	1	CCACGAGCTGTT
MA0091.1	TAL1::TCF3	KLHL35	195571685	195571696	+	101461	0.00959	1	CTAACAGCTGGG
MA0091.1	TAL1::TCF3	TOP1	5178360	5178371	+	101348	0.00964	1	GGACCAGCTGCA
MA0091.1	TAL1::TCF3	PRSS55	106488427	106488438	+	101348	0.00964	1	TATCCAGCTGGT
MA0091.1	TAL1::TCF3	MAP6	195651890	195651901	-	101348	0.00964	1	TATCCAGCTGGT
MA0091.1	TAL1::TCF3	ALDH1A1	36558288	36558299	+	101236	0.00971	1	ACTACATATGGT
MA0091.1	TAL1::TCF3	TERB2	1357848	1357859	-	101124	0.00976	1	AAAACATCTGCC
MA0091.1	TAL1::TCF3	TERB2	1358038	1358049	+	101124	0.00976	1	GTAACAGCTGTC
MA0091.1	TAL1::TCF3	COLEC10	135388696	135388707	+	101124	0.00976	1	ACAACAGATGTC
MA0091.1	TAL1::TCF3	OPNP	7534896	7534907	+	101011	0.00979	1	TGTCCATCTGCT
MA0091.1	TAL1::TCF3	FAAH	21326967	21326978	-	101011	0.00979	1	TGTCCATCTGCT
MA0091.1	TAL1::TCF3	TRABD2B	22144924	22144935	-	101011	0.00979	1	TGTCCATCTGCT
MA0091.1	TAL1::TCF3	FAM35A	3369580	3369591	+	100787	0.00986	1	CCACCAGCTTGT
MA0091.1	TAL1::TCF3	NRAS	3953152	3953163	-	100787	0.00986	1	CCACCAGCTTGT
MA0091.1	TAL1::TCF3	ZBTB37	7411781	7411792	-	100787	0.00986	1	CGGACAGCTGCT
MA0091.1	TAL1::TCF3	SH2D6	21981587	21981598	-	100674	0.00991	1	GGAACACATGTT
MA0091.1	TAL1::TCF3	CL2	49131754	49131765	-	100674	0.00991	1	TGGACATCTGGA
MA0091.1	TAL1::TCF3	GJC2	2361976	2361987	+	100562	0.00996	1	TCACCAGATGGA
MA0091.1	TAL1::TCF3	CELA3B	6520618	6520629	-	100562	0.00996	1	CGGCCAGCTGTA
MA0091.1	TAL1::TCF3	CBX7	50791855	50791866	-	100562	0.00996	1	CGAACACCTGCT

## Sheet: ESRRBMM
motif_id	motif_alt_id	sequence_name	start	stop	strand	score	p-value	q-value	matched_sequence
MA0141.1	Esrrb	TMED2	4976075	4976086	-	172022	1.68e-05	4	GGCCCAAGGTCA
MA0141.1	Esrrb	PTAR1	35440290	35440301	+	172022	1.68e-05	4	GGGCCAAGGTCA
MA0141.1	Esrrb	NYX	112122406	112122417	+	171573	2.81e-05	4	agCTCAAGGTCA
MA0141.1	Esrrb	SHMT1	5115630	5115641	+	168989	5.41e-05	4	CGGCCAAGGTCA
MA0141.1	Esrrb	TUB4A	21829533	21829544	-	168989	5.41e-05	4	CGGCCAAGGTCA
MA0141.1	Esrrb	ACAT1	180226963	180226974	+	168989	5.41e-05	4	CGGCCAAGGTCA
MA0141.1	Esrrb	FMR1NB	18570388	18570399	-	167528	6.54e-05	4	TGCTCAAGGTCA
MA0141.1	Esrrb	ATP2B2	3804647	3804658	-	16618	7.46e-05	4	GCCTCAAGGTCA
MA0141.1	Esrrb	MPC1L	42530028	42530039	-	16618	7.46e-05	4	GCCTCAAGGTCA
MA0141.1	Esrrb	QRFP	6647009	6647020	+	166067	8.38e-05	4	TGCCCAAGGTCA
MA0141.1	Esrrb	KLKB1	60893660	60893671	+	166067	8.38e-05	4	TGCCCAAGGTCA
MA0141.1	Esrrb	PPIB	1334320	1334331	+	164719	9.71e-05	4	GCCCCAAGGTCA
MA0141.1	Esrrb	IDH3A	3810897	3810908	-	164719	9.71e-05	4	GCGCCAAGGTCA
MA0141.1	Esrrb	MYO19	8627900	8627911	-	164719	9.71e-05	4	GCCCCAAGGTCA
MA0141.1	Esrrb	ATP5G3	16271279	16271290	-	164719	9.71e-05	4	GCGCCAAGGTCA
MA0141.1	Esrrb	CATIP	22178315	22178326	-	163146	0.000122	45	CCCTCAAGGTCA
MA0141.1	Esrrb	RBM7	4618353	4618364	+	162809	0.000138	45	ACCCCAAGGTCA
MA0141.1	Esrrb	C8B	25528844	25528855	-	162809	0.000138	45	ACCCCAAGGTCA
MA0141.1	Esrrb	TPD52	120520069	120520080	-	162809	0.000138	45	AGTTCAAGGTCA
MA0141.1	Esrrb	C1QBP	3915188	3915199	+	161685	0.000163	503	cccccaaggtcA
MA0141.1	Esrrb	TMPRSS7	88802431	88802442	+	160337	0.000202	596	ATGTCAAGGTCA
MA0141.1	Esrrb	DENND6A	8940180	8940191	+	159213	2.3e-05	61	CTCTCAAGGTCA
MA0141.1	Esrrb	TMEM244	57654336	57654347	+	159213	2.3e-05	61	CTCTCAAGGTCA
MA0141.1	Esrrb	ABLIM3	8197904	8197915	-	158876	2.5e-05	61	ATGCCAAGGTCA
MA0141.1	Esrrb	TIMM17B	1157532	1157543	-	158764	0.000266	61	TCGCCAAGGTCA
MA0141.1	Esrrb	AK1	5552007	5552018	-	158764	0.000266	61	TCCCCAAGGTCA
MA0141.1	Esrrb	NDUFB5	17133462	17133473	-	158764	0.000266	61	TCCCCAAGGTCA
MA0141.1	Esrrb	CHMP4B	2482070	2482081	+	157303	0.000312	638	cactcaaggtca
MA0141.1	Esrrb	HBBA	196005763	196005774	+	157191	0.000319	638	GGGGCAAGGTCA
MA0141.1	Esrrb	HBE1	196008755	196008766	+	157191	0.000319	638	GGGGCAAGGTCA
MA0141.1	Esrrb	CIAPIN1	560801	560812	-	156966	3.3e-05	638	AACCCAAGGTCA
MA0141.1	Esrrb	TOR1AIP1	6076946	6076957	+	156966	3.3e-05	638	AAGCCAAGGTCA
MA0141.1	Esrrb	TTPAL	5755167	5755178	+	155955	0.000349	653	GCTCCAAGgtca
MA0141.1	Esrrb	ATRNL1	28927719	28927730	+	155281	3.8e-05	69	AGCGCAAGGTCA
MA0141.1	Esrrb	SLC6A6	11110910	11110921	+	154382	4.1e-05	698	CCTTCAAGGTCA
MA0141.1	Esrrb	GJA8	92655471	92655482	-	154382	4.1e-05	698	TACTCAAGGTCA
MA0141.1	Esrrb	HIGD1C	2108413	2108424	+	154157	0.000418	698	CGGGCAAGGTCA
MA0141.1	Esrrb	SNORD20	14974838	14974849	+	153483	0.000442	719	GTTTCAAGGTCA
MA0141.1	Esrrb	MIR12248	4703138	4703149	+	152921	0.000458	722	CCTCCAAGGTCA
MA0141.1	Esrrb	RAP1GAP1	6578312	6578323	-	152584	0.000467	722	GGCTGAAGGTCA
MA0141.1	Esrrb	MIR1781	3323974	3323985	+	152022	0.000484	73	GTTCCAAGGTCA
MA0141.1	Esrrb	SSC4D	4708851	4708862	-	151124	0.000523	743	GGCCGAAGGTCA
MA0141.1	Esrrb	SH2B3	6118141	6118152	+	150674	0.000538	743	AGCTGAAGGTCA
MA0141.1	Esrrb	SIRPA	10143776	10143787	+	150449	0.000545	743	CTTTCAAGGTCA
MA0141.1	Esrrb	U	9948000	9948011	+	149888	0.000571	743	GCGGCAAGGTCA
MA0141.1	Esrrb	NDUFA1	16450705	16450716	+	149888	0.000571	743	GCGGCAAGGTCA
MA0141.1	Esrrb	ATP5C1	4865368	4865379	-	149551	0.000589	743	CGCTGAAGGTCA
MA0141.1	Esrrb	CHCHD2	5392296	5392307	-	149551	0.000589	743	CGCTGAAGGTCA
MA0141.1	Esrrb	RNF19A	128080677	128080688	+	149551	0.000589	743	CGGTGAAGGTCA
MA0141.1	Esrrb	FFAR2L7	1994366	1994377	-	149213	0.000605	748	AGGCGAAGGTCA
MA0141.1	Esrrb	COX16	27053732	27053743	-	14809	0.000642	756	CGCCGAAGGTCA
MA0141.1	Esrrb	MYO7L2NW_024095997.1	201892	201903	+	147978	0.000657	756	ACGGCAAGGTCA
MA0141.1	Esrrb	B3GAT1L	80723888	80723899	-	147978	0.000657	756	ACCGCAAGGTCA
MA0141.1	Esrrb	AIP	620317	620328	+	146629	0.000694	756	GCACCAAGGTCA
MA0141.1	Esrrb	NDUFA10	6627292	6627303	-	146629	0.000694	756	TGCTGAAGGTCA
MA0141.1	Esrrb	SCARA5	104929610	104929621	-	146629	0.000694	756	GCACCAAGGTCA
MA0141.1	Esrrb	TLDC1	16422567	16422578	+	146517	7e-06	756	AGTGCAAGGTCA
MA0141.1	Esrrb	MIR12287	1208247	1208258	-	146404	0.000709	756	GGCACAAGGTCA
MA0141.1	Esrrb	SMIM4	768022	768033	-	145281	0.000754	788	GCGTGAAGGTCA
MA0141.1	Esrrb	SELENOT	23347320	23347331	-	144719	0.000775	788	ACACCAAGGTCA
MA0141.1	Esrrb	DPY19L1	47208302	47208313	-	144494	0.000786	788	AGCACAAGGTCA
MA0141.1	Esrrb	TMEM129	83417433	83417444	-	143371	0.000868	788	ACGTGAAGGTCA
MA0141.1	Esrrb	UFM1	171467405	171467416	+	14236	0.000893	788	GGTCGAAGGTCA
MA0141.1	Esrrb	B3GALT6	2525375	2525386	+	142247	0.000917	788	CCGTGAAGGTCA
MA0141.1	Esrrb	UQCR10	11039794	11039805	+	142247	0.000917	788	CCCTGAAGGtca
MA0141.1	Esrrb	TSPAN1	21177030	21177041	+	142135	0.000935	788	TCATCAAGGTCA
MA0141.1	Esrrb	HCCS	13072668	13072679	-	141011	0.000983	788	CAGGCAAGGTCA
MA0141.1	Esrrb	ABHD18	33945787	33945798	-	140787	0.00101	788	CCGCGAAGGTCA
MA0141.1	Esrrb	MIR1711	16590933	16590944	-	140449	0.00103	788	AGTCGAAGGTCA
MA0141.1	Esrrb	NMB	1048083	1048094	+	140337	0.00104	788	AAATCAAGGTCA
MA0141.1	Esrrb	TRIM50	832705	832716	-	139888	0.00106	788	GTCCGAAGGTCA
MA0141.1	Esrrb	ORAI3	4621468	4621479	-	139438	0.00011	788	ATGTGAAGGTCA
MA0141.1	Esrrb	MIR12237	359880	359891	+	139326	0.00113	788	GGCTCAAGGGCA
MA0141.1	Esrrb	ACOT7	610781	610792	-	139326	0.00113	788	GGCTCAAGGGCA
MA0141.1	Esrrb	MDGA2	56854708	56854719	-	139101	0.00115	788	GCGACAAGGTCA
MA0141.1	Esrrb	NABP1	7744075	7744086	-	137865	0.00125	788	GGGCCAAGGGCA
MA0141.1	Esrrb	CCT4	15033216	15033227	+	137865	0.00125	788	GGGCCAAGGGCA
MA0141.1	Esrrb	ADAMTS7	19701911	19701922	-	137865	0.00125	788	GGGCCAAGGGCA
MA0141.1	Esrrb	ACER3	193256647	193256658	+	137865	0.00125	788	GGCCCAAGGGCA
MA0141.1	Esrrb	ASPG	50136863	50136874	+	13764	0.00128	788	AGCTAAAGGTCA
MA0141.1	Esrrb	CYSTM1	340394	340405	-	137416	0.00131	788	GGCCCGAGGTCA
MA0141.1	Esrrb	NR5A1	10052470	10052481	-	137416	0.00131	788	GGGCCGAGGTCA
MA0141.1	Esrrb	SLC25A13	24125540	24125551	-	137416	0.00131	788	GGCCCGAGGTCA
MA0141.1	Esrrb	SPERT	167743594	167743605	+	137191	0.00133	788	AGAGCAAGGTCA
MA0141.1	Esrrb	NEMP1	1598503	1598514	-	136742	0.00136	788	TTACCAAGGTCA
MA0141.1	Esrrb	ENPP2	135598962	135598973	+	13618	0.00142	788	AGGCAAAGGTCA
MA0141.1	Esrrb		116406502	116406513	+	136067	0.00145	788	AAGCGAAGGTCA
MA0141.1	Esrrb	JMJD8	13158759	13158770	-	135955	0.00146	788	AGGCCAAGGGCA
MA0141.1	Esrrb	CDC7	14271365	14271376	-	135955	0.00146	788	AGCCCAAGGGCA
MA0141.1	Esrrb	HFM1	14271461	14271472	+	135955	0.00146	788	AGCCCAAGGGCA
MA0141.1	Esrrb	ADCY10L1	73973098	73973109	-	135955	0.00146	788	AGGCCAAGGGCA
MA0141.1	Esrrb	TMPRSS7	88802324	88802335	+	135955	0.00146	788	agcccaaGGGCA
MA0141.1	Esrrb	ATP5O	105678954	105678965	-	135843	0.00146	788	CGCTCGAGGTCA
MA0141.1	Esrrb	TAT	19482769	19482780	+	135393	0.00149	788	TTCTGAAGGTCA
MA0141.1	Esrrb	DCTN3	8458920	8458931	+	135056	0.00154	788	CGCCAAAGGTCA
MA0141.1	Esrrb	COX7A2L	23587919	23587930	-	134944	0.00154	788	CAGCGAAGGTCA
MA0141.1	Esrrb	C14orf2	50078448	50078459	-	134944	0.00154	788	CACCGAAGGTCA
MA0141.1	Esrrb	OPA1	12759131	12759142	-	134831	0.00156	788	CGGCCAAGGGCA
MA0141.1	Esrrb	ZAR1	65963009	65963020	+	134831	0.00156	788	CGCCCAAGGGCA
MA0141.1	Esrrb	LHFPL5	140091	140102	-	134494	0.00158	788	GGATGAAGGTCA
MA0141.1	Esrrb	RAB33A	1527689	1527700	-	134382	0.00159	788	AGCGGAAGGTCA
MA0141.1	Esrrb	NUTF2	917264	917275	-	133258	0.00169	788	CGGGGAAGGTCA
MA0141.1	Esrrb	GRAMD2	1607179	1607190	+	133258	0.00169	788	CGCGGAAGGTCA
MA0141.1	Esrrb	PDPR	1822066	1822077	+	133258	0.00169	788	CGCGGAAGGTCA
MA0141.1	Esrrb	EVX1	32618203	32618214	+	133258	0.00169	788	ATCACAAGGTCA
MA0141.1	Esrrb	SLC25A6	129261512	129261523	-	133258	0.00169	788	CGGGGAAGGTCA
MA0141.1	Esrrb	SDC3	831871	831882	+	132584	0.00174	788	GTTTGAAGGTCA
MA0141.1	Esrrb	DUSP15	10418641	10418652	+	132247	0.00177	788	GCCTAAAGGTCA
MA0141.1	Esrrb	TMEM39A	80655146	80655157	+	132135	0.00179	788	CTCACAAGGTCA
MA0141.1	Esrrb	HSPA12A	29748220	29748231	-	132022	0.00181	788	GCCTCAAGGGCA
MA0141.1	Esrrb	PI3	5513256	5513267	+	13191	0.00182	788	TGCCCAAGGGCA
MA0141.1	Esrrb	MIR1624	16584237	16584248	+	13191	0.00182	788	TGCCCAAGGGCA
MA0141.1	Esrrb	MDH1	9707092	9707103	-	131573	0.00184	788	GCCTCGAGGTCA
MA0141.1	Esrrb	OGFR	8671821	8671832	+	131461	0.00185	788	CGATGAAGGTCA
MA0141.1	Esrrb	KCNK5	28879671	28879682	-	131461	0.00185	788	TGGCCGAGGTCA
MA0141.1	Esrrb	OPN5L1	105920389	105920400	+	131461	0.00185	788	TGCCCGAGGTCA
MA0141.1	Esrrb	AOX2	10853736	10853747	-	131348	0.00187	788	AAGACAAGGTCA
MA0141.1	Esrrb	UPF3B	16451173	16451184	+	130787	0.00191	788	GGCCCAAGGACA
MA0141.1	Esrrb	UQCRB	126410205	126410216	-	130787	0.00191	788	GGGCCAAGGACA
MA0141.1	Esrrb	SHISA6	2096993	2097004	+	130562	0.00194	788	GCGCCAAGGGCA
MA0141.1	Esrrb	CCT6A	5373392	5373403	+	130562	0.00194	788	GCCCCAAGGGCA
MA0141.1	Esrrb	PSPH	5373624	5373635	-	130562	0.00194	788	GCCCCAAGGGCA
MA0141.1	Esrrb	CNEP1R1	6302786	6302797	-	130562	0.00194	788	GCGCCAAGGGCA
MA0141.1	Esrrb	CYP1B1	31606755	31606766	+	130562	0.00194	788	GCCCCAAGGGCA
MA0141.1	Esrrb	SPCS2	194731751	194731762	-	130562	0.00194	788	GCCCCAAGGGCA
MA0141.1	Esrrb	YIF1B	441982	441993	-	130337	0.00199	788	GGGTCAAGGTGA
MA0141.1	Esrrb	SHANK3	565995	566006	+	130337	0.00199	788	GGCTCAAGGTGA
MA0141.1	Esrrb	ABCA12	4419552	4419563	-	130337	0.00199	788	GGCTCAAGGTGA
MA0141.1	Esrrb	F2	22978538	22978549	-	130337	0.00199	788	GGCTCAAGGTGA
MA0141.1	Esrrb	PTGR2	25606282	25606293	+	130337	0.00199	788	GGCTCAAGGTGA
MA0141.1	Esrrb	CKMT2	64495455	64495466	+	130337	0.00199	788	GCTACAAGGTCA
MA0141.1	Esrrb	MIR6588	17069148	17069159	-	130225	2e-05	788	CAGACAAGGTCA
MA0141.1	Esrrb	CARD19	6834606	6834617	-	130112	0.00202	788	GCGCCGAGGTCA
MA0141.1	Esrrb	HBA1	12118669	12118680	+	130112	0.00202	788	ACGTCAAGGGCA
MA0141.1	Esrrb	IDH2	20057486	20057497	-	130112	0.00202	788	GCCCCGAGGTCA
MA0141.1	Esrrb	LBX2	90631383	90631394	-	130112	0.00202	788	GCGCCGAGGTCA
MA0141.1	Esrrb	PRXL2A	5078112	5078123	-	129888	0.00203	788	ACAGCAAGGTCA
MA0141.1	Esrrb	VPS51	1836279	1836290	-	129326	0.00206	788	GGTCAAAGGTCA
MA0141.1	Esrrb	PNPLA7	2259272	2259283	-	129326	0.00206	788	GGTCAAAGGTCA
MA0141.1	Esrrb	MLLT10	17951170	17951181	-	129326	0.00206	788	GGTCAAAGGTCA
MA0141.1	Esrrb	MKNK1	21510293	21510304	-	129213	0.00211	788	TTCACAAGGTCA
MA0141.1	Esrrb	GAL3ST1	10798122	10798133	-	128989	0.00213	788	CCCTCAAGGGCA
MA0141.1	Esrrb	H2AFJ	48142916	48142927	+	128989	0.00213	788	GCGGGAAGGTCA
MA0141.1	Esrrb	CS	1480303	1480314	+	128876	0.00217	788	GGCCCAAGGTGA
MA0141.1	Esrrb	COPS3	4760663	4760674	+	128876	0.00217	788	GGCCCAAGGTGA
MA0141.1	Esrrb	MXD3	9807340	9807351	+	128876	0.00217	788	GGCCCAAGGTGA
MA0141.1	Esrrb	FAH	12590811	12590822	-	128876	0.00217	788	AGCCCAAGGACA
MA0141.1	Esrrb	SNAPC5	18530725	18530736	+	128876	0.00217	788	GGCTCAAGGTCG
MA0141.1	Esrrb	KICS2	33730078	33730089	+	128876	0.00217	788	AGGCCAAGGACA
MA0141.1	Esrrb	MRPL43	23874908	23874919	-	128652	0.00022	788	GGTCCGAGGTCA
MA0141.1	Esrrb	NDUFB1	44096719	44096730	-	128652	0.00022	788	ACCCCAAGGGCA
MA0141.1	Esrrb	OVSTL	76366363	76366374	-	128427	0.00224	788	AGCTCAAGGTGA
MA0141.1	Esrrb	CDK2	1344514	1344525	+	128315	0.00226	788	GGAACAAGGTCA
MA0141.1	Esrrb	ASB13	1649883	1649894	+	128315	0.00226	788	GGAACAAGGTCA
MA0141.1	Esrrb	MIR1581	49315517	49315528	-	127753	0.00231	788	CCCCAAAGGTCA
MA0141.1	Esrrb	MAP7D2	119939096	119939107	+	127753	0.00231	788	CGCCCAAGGACA
MA0141.1	Esrrb	SPTB	534283	534294	-	127528	0.00235	788	CCCCCAAGGGCA
MA0141.1	Esrrb	ATPAF1	21543118	21543129	-	127528	0.00235	788	CCGCCAAGGGCA
MA0141.1	Esrrb	FHIP1B	196111171	196111182	-	127528	0.00235	788	CCGCCAAGGGCA
MA0141.1	Esrrb	HAT1	17537548	17537559	-	127303	0.00239	788	CGGTCAAGGTGA
MA0141.1	Esrrb	SLC25A12	17537630	17537641	+	127303	0.00239	788	CGGTCAAGGTGA
MA0141.1	Esrrb	RIMS3	5271833	5271844	+	127191	0.00024	788	AGTCCAAGGGCA
MA0141.1	Esrrb	MIR455	5377610	5377621	-	127191	0.00024	788	AGTCCAAGGGCA
MA0141.1	Esrrb	CNN3	13151001	13151012	+	127079	0.00243	788	CCGCCGAGGTCA
MA0141.1	Esrrb	PELI2	55617509	55617520	-	127079	0.00243	788	CCGCCGAGGTCA
MA0141.1	Esrrb	SELENOW	250742	250753	+	126966	0.00245	788	AGCCCAAGGTGA
MA0141.1	Esrrb	SUMO3	4822327	4822338	+	126966	0.00245	788	AGCCCAAGGTGA
MA0141.1	Esrrb	ADA	5697944	5697955	+	126966	0.00245	788	AGCCCAAGGTGA
MA0141.1	Esrrb	CRYBB1	7202531	7202542	+	126966	0.00245	788	AGCCCAAGGTGA
MA0141.1	Esrrb	NDUFA6	49457253	49457264	+	126966	0.00245	788	AGCTCAAGGTCG
MA0141.1	Esrrb	MIR12255	4372415	4372426	+	126854	0.00246	788	GTCCAAAGGTCA
MA0141.1	Esrrb	PDE11A	15173542	15173553	+	126292	0.00255	788	TGGTCAAGGACA
MA0141.1	Esrrb	FAM71D	28560977	28560988	-	126292	0.00255	788	TGCTCAAGGACA
MA0141.1	Esrrb	MRPL53	120948391	120948402	-	126292	0.00255	788	TCGTAAAGGTCA
MA0141.1	Esrrb	UQCRB	126410031	126410042	+	12618	0.00259	788	GTGCCGAGGTCA
MA0141.1	Esrrb	STMN3	10037785	10037796	+	126067	0.00026	788	TCCTCAAGGGCA
MA0141.1	Esrrb	UQCRC1	9239766	9239777	+	125955	0.00262	788	CCCGGAAGGTCA
MA0141.1	Esrrb	MIR1809	22375447	22375458	-	125955	0.00262	788	GAAGCAAGGTCA
MA0141.1	Esrrb	BRS3	4278337	4278348	-	125843	0.00264	788	TCAGCAAGGTCA
MA0141.1	Esrrb	APOOL	8689741	8689752	+	125843	0.00264	788	CGGCCAAGGTGA
MA0141.1	Esrrb	PRKACB	16440803	16440814	-	125843	0.00264	788	CGCCCAAGGTGA
MA0141.1	Esrrb	PPIC	85381402	85381413	+	125843	0.00264	788	CGGCCAAGGTGA
MA0141.1	Esrrb	PCYT1B	118148208	118148219	-	124944	0.00279	788	GAGCAAAGGTCA
MA0141.1	Esrrb	SBSPONL	7849781	7849792	+	124831	0.00282	788	TCCCAAAGGTCA
MA0141.1	Esrrb	MBOAT4	49123997	49124008	+	124719	0.00285	788	atGCCAAGGGCA
MA0141.1	Esrrb	MIR1629	2125872	2125883	+	124607	0.00287	788	TCCCCAAGGGCA
MA0141.1	Esrrb	DROSHA	68902049	68902060	+	124607	0.00287	788	TGTTCAAGGGCA
MA0141.1	Esrrb	PPIB	1334332	1334343	+	124382	0.00293	788	CGGCCAAGGTCG
MA0141.1	Esrrb	APOO	118386148	118386159	+	124382	0.00293	788	TGCTCAAGGTGA
MA0141.1	Esrrb	MBTPS2	119201996	119202007	+	124382	0.00293	788	TGCTCAAGGTGA
MA0141.1	Esrrb	MIEF2	5083309	5083320	-	123596	0.00303	788	CTGCCAAGGGCA
MA0141.1	Esrrb	OGDH	4462526	4462537	-	123483	0.00305	788	GCGCCAAGGACA
MA0141.1	Esrrb	SP9	16564545	16564556	-	123483	0.00305	788	GCGCCAAGGACA
MA0141.1	Esrrb	DLST	37599070	37599081	+	123483	0.00305	788	GCGCCAAGGACA
MA0141.1	Esrrb	PRMT3	2310006	2310017	+	123371	0.00308	788	CAGTAAAGGTCA
MA0141.1	Esrrb	RIPK4	109125301	109125312	+	123258	0.00311	788	GTATGAAGGTCA
MA0141.1	Esrrb	RFWD3	1907226	1907237	-	123146	0.00315	788	CTGCCGAGGTCA
MA0141.1	Esrrb	PLET1	6152783	6152794	+	123146	0.00315	788	CAGTCAAGGGCA
MA0141.1	Esrrb	DESI1	49610637	49610648	+	123146	0.00315	788	TGTCCAAGGGCA
MA0141.1	Esrrb	GRID1	2862575	2862586	-	123034	0.00032	788	GGCGCAAGGGCA
MA0141.1	Esrrb	MIR1460	7543513	7543524	-	123034	0.00032	788	AAGCAAAGGTCA
MA0141.1	Esrrb	MIR153-2	8820429	8820440	-	123034	0.00032	788	AAGCAAAGGTCA
MA0141.1	Esrrb	DDX4	17472002	17472013	+	123034	0.00032	788	GGGGCAAGGGCA
MA0141.1	Esrrb	ADSS2	34445349	34445360	-	123034	0.00032	788	GCCTCAAGGTGA
MA0141.1	Esrrb	FAM210A	96169768	96169779	+	123034	0.00032	788	GCCTCAAGGTGA
MA0141.1	Esrrb	SCRIB	149018869	149018880	+	122921	0.00322	788	TGCCCAAGGTGA
MA0141.1	Esrrb	MIR1467-2	134914985	134914996	-	122809	0.00324	788	GCTTCGAGGTCA
MA0141.1	Esrrb	MIR1467	134914985	134914996	-	122809	0.00324	788	GCTTCGAGGTCA
MA0141.1	Esrrb	MIR1465	8776374	8776385	+	122697	0.00326	788	CCACGAAGGTCA
MA0141.1	Esrrb	RAD51AP2	99804992	99805003	+	122584	0.00327	788	GGGGCGAGGTCA
MA0141.1	Esrrb	COQ6	37205686	37205697	-	122472	0.00328	788	CGGAGAAGGTCA
MA0141.1	Esrrb	PTPN7	412662	412673	+	122022	0.00334	788	CTGGGAAGGTCA
MA0141.1	Esrrb	RGSL1	5630495	5630506	-	12191	0.00337	788	CAGCAAAGGTCA
MA0141.1	Esrrb	MIR6690	107174563	107174574	-	12191	0.00337	788	CCCTCAAGGACA
MA0141.1	Esrrb	ATPIF1	1917742	1917753	+	121798	0.00338	788	GCTCCAAGGGCA
MA0141.1	Esrrb	PGK2	12897211	12897222	-	121798	0.00338	788	GCTCCAAGGGCA
MA0141.1	Esrrb	ASPH	113089534	113089545	+	121798	0.00338	788	GCTCCAAGGGCA
MA0141.1	Esrrb	MIR222B	2125551	2125562	-	121685	0.00034	788	CAGCCAAGGGCA
MA0141.1	Esrrb	TOR1AIP1	6076992	6077003	-	121685	0.00034	788	CACCCAAGGGCA
MA0141.1	Esrrb	SETD6	1428576	1428587	+	121573	0.00345	788	GCCCCAAGGTGA
MA0141.1	Esrrb	ATP5B	1542498	1542509	-	121573	0.00345	788	GCCCCAAGGTGA
MA0141.1	Esrrb	DPH5	11453524	11453535	+	121573	0.00345	788	ACGCCAAGGACA
MA0141.1	Esrrb	PTMA	15023623	15023634	+	121573	0.00345	788	GCGCCAAGGTGA
MA0141.1	Esrrb	PIK3AP1	17532928	17532939	+	121573	0.00345	788	GCCCCAAGGTGA
MA0141.1	Esrrb	MRPS36	22457192	22457203	-	121573	0.00345	788	ACGCCAAGGACA
MA0141.1	Esrrb	PROX2	37598428	37598439	-	121573	0.00345	788	GCGCCAAGGTGA
MA0141.1	Esrrb	PTMS	77128081	77128092	+	121573	0.00345	788	GCGCCAAGGTGA
MA0141.1	Esrrb	WDSUB1	36162231	36162242	-	121461	0.00347	788	CATACAAGGTCA
MA0141.1	Esrrb	HOXB1	3486374	3486385	+	121348	0.00351	788	AGGGAAAGGTCA
MA0141.1	Esrrb	THBS1	29133017	29133028	-	121348	0.00351	788	AGGGAAAGGTCA
MA0141.1	Esrrb	TMEM52B	78481534	78481545	+	121348	0.00351	788	ACTTCAAGGGCA
MA0141.1	Esrrb	TMC5	8506477	8506488	+	121236	0.00354	788	CAGCCGAGGTCA
MA0141.1	Esrrb	MRPL33	27338834	27338845	-	121236	0.00354	788	AAGGGAAGGTCA
MA0141.1	Esrrb	RGS14	9721349	9721360	+	121124	0.00356	788	AGGGCAAGGGCA
MA0141.1	Esrrb	ADSS2	34445248	34445259	+	121124	0.00356	788	AGGGCAAGGGCA
MA0141.1	Esrrb	CASP18	11054467	11054478	-	120899	0.00359	788	TTCCAAAGGTCA
MA0141.1	Esrrb	UBQLN4	401426	401437	+	120449	0.00366	788	CCCCCAAGGACA
MA0141.1	Esrrb	MIR6625	2409996	2410007	-	120449	0.00366	788	CCCCCAAGGACA
MA0141.1	Esrrb	RASA4B	4661321	4661332	+	120449	0.00366	788	CCGCCAAGGACA
MA0141.1	Esrrb	KANK4	27166984	27166995	-	120449	0.00366	788	CCCCCAAGGACA
MA0141.1	Esrrb	GOT1	22932934	22932945	+	120225	0.00037	788	CGCGAAAGGTCA
MA0141.1	Esrrb	AIG1	52308716	52308727	-	120225	0.00037	788	CTATGAAGGTCA
MA0141.1	Esrrb	SDHD	6206834	6206845	+	120112	0.00374	788	caggGAAGGTCA
MA0141.1	Esrrb	USH1G	11191623	11191634	-	120112	0.00374	788	CAGGGAAGGTCA
MA0141.1	Esrrb	USH1G	11191635	11191646	-	120112	0.00374	788	CAGGGAAGGTCA
MA0141.1	Esrrb	NNT	14280818	14280829	+	120112	0.00374	788	GCCCCAAGGTCG
MA0141.1	Esrrb	RAB28	76970438	76970449	+	120112	0.00374	788	CAGGGAAGGTCA
MA0141.1	Esrrb	BRAT1	3344018	3344029	-	12	0.00377	788	CCCTCAAGGTGA
MA0141.1	Esrrb	KIF12	6124139	6124150	+	12	0.00377	788	CGGGCAAGGGCA
MA0141.1	Esrrb	NDUFS3	22326397	22326408	-	12	0.00377	788	CGGGCAAGGGCA
MA0141.1	Esrrb	SMYD3	33627123	33627134	+	12	0.00377	788	CGGGCAAGGGCA
MA0141.1	Esrrb	KIFC2	464288	464299	+	119775	0.00381	788	GGACCAAGGGCA
MA0141.1	Esrrb	LTN1	104076596	104076607	+	119775	0.00381	788	GGACCAAGGGCA
MA0141.1	Esrrb	PGR2/3	16580667	16580678	+	119663	0.00384	788	ACCCCAAGGTGA
MA0141.1	Esrrb	FERMT2	58062980	58062991	+	119663	0.00384	788	ACGCCAAGGTGA
MA0141.1	Esrrb	ITM2B	168596324	168596335	+	119663	0.00384	788	ACGCCAAGGTGA
MA0141.1	Esrrb	ATP6V1G3	2116867	2116878	+	119551	0.00388	788	GTGCCAAGGACA
MA0141.1	Esrrb	TBRG4	4018295	4018306	+	119551	0.00388	788	cgggcgagGTCA
MA0141.1	Esrrb	C10orf71	19415323	19415334	-	119101	0.00396	788	ACAACAAGGTCA
MA0141.1	Esrrb	TMEM72	19896189	19896200	+	119101	0.00396	788	TTGGGAAGGTCA
MA0141.1	Esrrb	GPR161	84379456	84379467	+	119101	0.00396	788	GAGTCAAGGACA
MA0141.1	Esrrb	NIT1	2861674	2861685	+	118989	4e-05	788	TAGCAAAGGTCA
MA0141.1	Esrrb	DCDC2B	5524964	5524975	-	118989	4e-05	788	CCTCAAAGGTCA
MA0141.1	Esrrb	SOX30	10913713	10913724	-	118876	0.00401	788	AGATCGAGGTCA
MA0141.1	Esrrb	ATF4	50641200	50641211	-	118764	0.00403	788	TAGCCAAGGGCA
MA0141.1	Esrrb	ATP5J2	4404720	4404731	+	118539	0.00406	788	CCGCCAAGGTGA
MA0141.1	Esrrb	RTN4RL1	5979538	5979549	+	118539	0.00406	788	CCGCCAAGGTGA
MA0141.1	Esrrb	ALPPL	15263194	15263205	-	118539	0.00406	788	CCCCCAAGGTGA
MA0141.1	Esrrb	APBB1IP	16110817	16110828	+	118539	0.00406	788	ccgccaAGGTGA
MA0141.1	Esrrb	NDUFA12	45367568	45367579	-	118539	0.00406	788	CCGCCAAGGTGA
MA0141.1	Esrrb	SCNN1A	76851276	76851287	+	118539	0.00406	788	CCGCCAAGGTGA
MA0141.1	Esrrb	NUP210L	1874436	1874447	-	118427	0.00407	788	GGCTGAAGGGCA
MA0141.1	Esrrb	GALNT6	2234502	2234513	+	118427	0.00407	788	GGCTGAAGGGCA
MA0141.1	Esrrb	NUP210	5861326	5861337	-	118427	0.00407	788	GGGTGAAGGGCA
MA0141.1	Esrrb	MSLN	6029320	6029331	-	118427	0.00407	788	GGGTGAAGGGCA
MA0141.1	Esrrb	PLA2G3	10008528	10008539	+	118427	0.00407	788	GGGTGAAGGGCA
MA0141.1	Esrrb	PURG	34245361	34245372	+	118427	0.00407	788	gggtgAAGGGCA
MA0141.1	Esrrb	MESP2	20021086	20021097	+	118315	0.00041	788	ACTGGAAGGTCA
MA0141.1	Esrrb	GTF3C3	9615294	9615305	+	118202	0.00414	788	GCGAGAAGGTCA
MA0141.1	Esrrb	MIR1611	14646034	14646045	+	118202	0.00414	788	GGAGGAAGGTCA
MA0141.1	Esrrb	GMPS	22661092	22661103	+	118202	0.00414	788	ACGCCAAGGTCG
MA0141.1	Esrrb	PPIP5K2	50694534	50694545	+	118202	0.00414	788	GCCAGAAGGTCA
MA0141.1	Esrrb	GIN1	50694672	50694683	-	118202	0.00414	788	GCCAGAAGGTCA
MA0141.1	Esrrb	MFAP5	75945638	75945649	+	117865	0.00419	788	AGACCAAGGGCA
MA0141.1	Esrrb	MAP3K4	45024246	45024257	-	11764	0.00425	788	ATTTAAAGGTCA
MA0141.1	Esrrb	SGCA	2763628	2763639	-	117528	0.00429	788	TCCCCAAGGACA
MA0141.1	Esrrb	TF	4265595	4265606	-	117528	0.00429	788	TCCCCAAGGACA
MA0141.1	Esrrb	AARS1	1194873	1194884	+	117416	0.00432	788	GGGTCAGGGTCA
MA0141.1	Esrrb	RNF122	1783594	1783605	+	117416	0.00432	788	GGGtcagggtca
MA0141.1	Esrrb	GMPPB	2550614	2550625	-	117416	0.00432	788	GGCTCAGGGTCA
MA0141.1	Esrrb	NTHL1	6272094	6272105	+	117416	0.00432	788	GGGTCAGGGTCA
MA0141.1	Esrrb	NTHL1	6272100	6272111	+	117416	0.00432	788	GGGTCAGGGTCA
MA0141.1	Esrrb	PTGFRN	92174562	92174573	+	117416	0.00432	788	GGGTCAGGGTCA
MA0141.1	Esrrb	TLCD2	5867320	5867331	+	117303	0.00434	788	TGGGAAAGGTCA
MA0141.1	Esrrb	SIK2	114089	114100	+	117079	0.00444	788	TGGGCAAGGGCA
MA0141.1	Esrrb	CLIC3	1093628	1093639	+	117079	0.00444	788	TCGTCAAGGTGA
MA0141.1	Esrrb	MIR1688	1397866	1397877	+	117079	0.00444	788	TCCTCAAGGTGA
MA0141.1	Esrrb	FLAD1	2031513	2031524	+	117079	0.00444	788	TCCTCAAGGTGA
MA0141.1	Esrrb	TRIM66	9407565	9407576	+	117079	0.00444	788	TGGGCAAGGGCA
MA0141.1	Esrrb	BFSP2	42525476	42525487	-	117079	0.00444	788	TGGGCAAGGGCA
MA0141.1	Esrrb	HIST1H2A3	48108676	48108687	+	117079	0.00444	788	TGCGCAAGGGCA
MA0141.1	Esrrb	HISTH2A4L1	48128033	48128044	+	117079	0.00444	788	TGCGCAAGGGCA
MA0141.1	Esrrb	HIST1H2A4	48178806	48178817	+	117079	0.00444	788	TGCGCAAGGGCA
MA0141.1	Esrrb	HIST1H2A4L1	48181361	48181372	+	117079	0.00444	788	TGCGCAAGGGCA
MA0141.1	Esrrb	HIST1H2A4L2	48200901	48200912	+	117079	0.00444	788	TGCGCAAGGGCA
MA0141.1	Esrrb	HIST1H2A4L3	48211042	48211053	+	117079	0.00444	788	TGCGCAAGGGCA
MA0141.1	Esrrb	HIST1H2A4L4	48216899	48216910	+	117079	0.00444	788	TGCGCAAGGGCA
MA0141.1	Esrrb	BHMG1	664380	664391	+	116966	0.00446	788	GGCCGAAGGGca
MA0141.1	Esrrb	NPTX2	1194690	1194701	+	116966	0.00446	788	GGGCGAAGGGCA
MA0141.1	Esrrb	C19orf70	1755525	1755536	-	116966	0.00446	788	GGGCGAAGGGCA
MA0141.1	Esrrb	MAT2L2	3299227	3299238	+	116966	0.00446	788	GGGCGAAGGGCA
MA0141.1	Esrrb	FAHD1	6055815	6055826	+	116966	0.00446	788	GGCCGAAGGGCA
MA0141.1	Esrrb	ABTB1	9879780	9879791	-	116966	0.00446	788	GGGCGAAGGGCA
MA0141.1	Esrrb	CHD2	14615831	14615842	+	116966	0.00446	788	GGGCGAAGGGCA
MA0141.1	Esrrb	SIK1	109997455	109997466	-	116966	0.00446	788	GGGCGAAGGGCA
MA0141.1	Esrrb	QTRT2	83049060	83049071	+	116629	0.00045	788	TGCGCGAGGTCA
MA0141.1	Esrrb	YDJC	404054	404065	+	116517	0.00453	788	CTCCCAAGGACA
MA0141.1	Esrrb	COQ9	560647	560658	+	116517	0.00453	788	AGGTGAAGGGCA
MA0141.1	Esrrb	KLHL33	1206575	1206586	+	116517	0.00453	788	CTGCCAAGGACA
MA0141.1	Esrrb	CA6	3225132	3225143	+	116517	0.00453	788	AGCTGAAGGGCA
MA0141.1	Esrrb	HSPB1	4742976	4742987	-	116517	0.00453	788	AGGTGAAGGGCA
MA0141.1	Esrrb	CAMK2N2	15574266	15574277	-	116517	0.00453	788	AGCTGAAGGGCA
MA0141.1	Esrrb	HIBADH	32822813	32822824	+	116517	0.00453	788	GGCCGGAGGTCA
MA0141.1	Esrrb	HINT3	59412540	59412551	-	116517	0.00453	788	CTGCCAAGGACA
MA0141.1	Esrrb	NDUFA9	73788183	73788194	+	116517	0.00453	788	CTGCCAAGGACA
MA0141.1	Esrrb	LRIT1	3678732	3678743	+	116292	0.00456	788	ACCAGAAGGTCA
MA0141.1	Esrrb	BRCA1	5169447	5169458	-	116292	0.00456	788	CGACCGAGGTCA
MA0141.1	Esrrb	MIR126	8354928	8354939	-	11618	0.00459	788	GCTTCAAGGACA
MA0141.1	Esrrb	MAPK8	18997707	18997718	+	11618	0.00459	788	GTGCCAAGGTCG
MA0141.1	Esrrb	C1GALT1	24593000	24593011	+	11618	0.00459	788	GCTTCAAGGACA
MA0141.1	Esrrb	C4H4ORF32	56748592	56748603	-	11618	0.00459	788	GCTTCAAGGACA
MA0141.1	Esrrb	PADI3	163199	163210	-	116067	0.00464	788	TGTCCAAGGACA
MA0141.1	Esrrb	WDFY4	19199676	19199687	-	116067	0.00464	788	CAGTCAAGGACA
MA0141.1	Esrrb	CLNK	77719591	77719602	-	116067	0.00464	788	AGCTGGAGGTCA
MA0141.1	Esrrb	CCT5	78069997	78070008	+	116067	0.00464	788	CTCTCAAGGTGA
MA0141.1	Esrrb	OTC	113026057	113026068	-	116067	0.00464	788	AGGTGGAGGTCA
MA0141.1	Esrrb	MMP10	182313517	182313528	+	116067	0.00464	788	TGTCCAAGGACA
MA0141.1	Esrrb	MICALL2	2564166	2564177	+	115955	0.00468	788	GGGGCAAGGACA
MA0141.1	Esrrb	ZRANB2	28808296	28808307	-	115955	0.00468	788	GGGGCAAGGACA
MA0141.1	Esrrb	NDUFA11	1210082	1210093	-	11573	0.00476	788	GCCGCAAGGGCA
MA0141.1	Esrrb	RIMS3	5271822	5271833	+	11573	0.00476	788	GAGCCAAGGTGA
MA0141.1	Esrrb	SAMD10	9784866	9784877	+	11573	0.00476	788	AAGCCAAGGACA
MA0141.1	Esrrb	RBSN	19901933	19901944	+	11573	0.00476	788	GAGCCAAGGTGA
MA0141.1	Esrrb	TMCC1	19901997	19902008	-	11573	0.00476	788	GAGCCAAGGTGA
MA0141.1	Esrrb	HECA	53751791	53751802	+	11573	0.00476	788	GCGGCAAGGGCA
MA0141.1	Esrrb	COX7A2	80484971	80484982	+	11573	0.00476	788	GCGGCAAGGGCA
MA0141.1	Esrrb	MSL3	124149054	124149065	+	11573	0.00476	788	ATGCCAAGGTGA
MA0141.1	Esrrb	NBEAL2	3867944	3867955	+	115618	0.00481	788	TCGCCAAGGTGA
MA0141.1	Esrrb	PARD3	13066443	13066454	+	115618	0.00481	788	TCGCCAAGGTGA
MA0141.1	Esrrb		14980372	14980383	+	115618	0.00481	788	TCGCCAAGGTGA
MA0141.1	Esrrb	PRKCDBP	7808385	7808396	+	115393	0.00486	788	CGGTGAAGGGCA
MA0141.1	Esrrb	HCN1	15140073	15140084	+	115393	0.00486	788	CGCTGAAGGGCa
MA0141.1	Esrrb	IPO8	59667146	59667157	+	115393	0.00486	788	CGCTGAAGGGCA
MA0141.1	Esrrb	MIR6549	24173733	24173744	-	115281	0.00489	788	GGCTCAAGGCCA
MA0141.1	Esrrb	PTGFRN	92174398	92174409	+	115281	0.00489	788	GGCTCAAGGCCA
MA0141.1	Esrrb	C2H9ORF30	88713656	88713667	+	115169	0.00492	788	CCCAGAAGGTCA
MA0141.1	Esrrb	HOXB13	3351019	3351030	-	115056	0.00496	788	AGGCGAAGGGCA
MA0141.1	Esrrb	SEPTIN9	4364037	4364048	-	115056	0.00496	788	AGCCGAAGGGCA
MA0141.1	Esrrb	SFRP5	23084601	23084612	+	115056	0.00496	788	AGGCGAAGGGCA
MA0141.1	Esrrb	GNAT1	3375267	3375278	-	114944	0.00497	788	CGGTGGAGGTCA
MA0141.1	Esrrb	CAND2	19641437	19641448	-	114944	0.00497	788	CGGTGGAGGTCA
MA0141.1	Esrrb	TNNT2	842682	842693	-	114719	0.00499	788	GCTCCAAGGACA
MA0141.1	Esrrb	TBX20	47152115	47152126	+	114719	0.00499	788	GCTCCAAGGACA
MA0141.1	Esrrb	MIR144	6347883	6347894	+	114607	0.00504	788	CAGCCAAGGACA
MA0141.1	Esrrb	FYTTD1	14734028	14734039	-	114607	0.00504	788	CACCCAAGGACA
MA0141.1	Esrrb	CDCA7L	30532098	30532109	+	114607	0.00504	788	CACCCAAGGACA
MA0141.1	Esrrb	HSP90AA1	49000016	49000027	+	114607	0.00504	788	CTGCCAAGGTGA
MA0141.1	Esrrb	PLA2G6	51019020	51019031	+	114607	0.00504	788	CTCTCAAGGTCG
MA0141.1	Esrrb	SPATA13	177123936	177123947	-	114607	0.00504	788	CTGCCAAGGTGA
MA0141.1	Esrrb	CRCP	5420095	5420106	+	114382	0.00508	788	ATTGGAAGGTCA
MA0141.1	Esrrb	FSCN1	4196493	4196504	+	11427	0.00514	788	GCTTCAAGGTGA
MA0141.1	Esrrb	TMEM41B	9083463	9083474	+	11427	0.00514	788	TCTGGAAGGTCA
MA0141.1	Esrrb	ARL6IP5	15506744	15506755	+	11427	0.00514	788	ACTTCAAGGACA
MA0141.1	Esrrb	CHRNA9	68486071	68486082	+	11427	0.00514	788	GCTTCAAGGTGA
MA0141.1	Esrrb	GLP2R	773649	773660	-	114157	0.00052	788	GGATCAAGGACA
MA0141.1	Esrrb	LOXHD1	2218817	2218828	+	114157	0.00052	788	AGGCCAAGGTTA
MA0141.1	Esrrb	KLHDC7A	34825	34836	-	114045	0.00525	788	GGGGCAAGGTGA
MA0141.1	Esrrb	HCLS1	495417	495428	+	114045	0.00525	788	GGGGCAAGGTGA
MA0141.1	Esrrb	COQ9	560636	560647	+	114045	0.00525	788	GGGGCAAGGTGA
MA0141.1	Esrrb	ZP4	17328717	17328728	-	114045	0.00525	788	AGGCCAGGGTCA
MA0141.1	Esrrb	TMEM131L	19395134	19395145	+	114045	0.00525	788	GGGGCAAGGTGA
MA0141.1	Esrrb	HTR1A	20546841	20546852	-	114045	0.00525	788	AGCCCAGGGTCA
MA0141.1	Esrrb	VAX1	29868558	29868569	+	114045	0.00525	788	AGGGCAAGGACA
MA0141.1	Esrrb	REEP1	85069432	85069443	+	114045	0.00525	788	GGCGCAAGGTGA
MA0141.1	Esrrb	HTR5A	7734471	7734482	+	113933	0.00527	788	CGGCGAAGGGCA
MA0141.1	Esrrb	OTUD4	30630171	30630182	-	113933	0.00527	788	CGCCGAAGGGCA
MA0141.1	Esrrb	MIR1726	33119288	33119299	+	113933	0.00527	788	GCATCaagggca
MA0141.1	Esrrb	OSTC	37283401	37283412	-	113933	0.00527	788	CGGCGAAGGGCA
MA0141.1	Esrrb	SSBP4	4393155	4393166	+	11382	0.00533	788	ACGGCAAGGGCA
MA0141.1	Esrrb	ZSWIM7	6944337	6944348	-	11382	0.00533	788	AAGCCAAGGTGA
MA0141.1	Esrrb	HNF1B	9146435	9146446	+	11382	0.00533	788	ACGGCAAGGGCA
MA0141.1	Esrrb	GMPS	22661015	22661026	-	11382	0.00533	788	GGGCCAAGGCCA
MA0141.1	Esrrb	PRMT9	31558751	31558762	-	11382	0.00533	788	GGGCCAAGGCCA
MA0141.1	Esrrb	FER1L6	137200214	137200225	+	11382	0.00533	788	AAGCCAAGGTGA
MA0141.1	Esrrb	PTPN7	412810	412821	-	113596	0.00536	788	TTCCCAAGGACA
MA0141.1	Esrrb	TET2	38449730	38449741	+	113483	0.00537	788	CGGCGGAGGTCA
MA0141.1	Esrrb	MRPL35	85004605	85004616	-	113483	0.00537	788	CGGCGGAGGTCA
MA0141.1	Esrrb	C8orf37	126082349	126082360	+	113483	0.00537	788	CGGCGGAGGTCA
MA0141.1	Esrrb	AARS1	1194867	1194878	+	112921	0.00552	788	CGCCCAGGGTCA
MA0141.1	Esrrb	LAMB3	3179659	3179670	-	112921	0.00552	788	CGCCCAGGGTCA
MA0141.1	Esrrb	LAPTM4B	126914868	126914879	-	112921	0.00552	788	CCGGAAAGGTCA
MA0141.1	Esrrb	VPS33A	5830342	5830353	+	112809	0.00553	788	GCTCCAAGGTGA
MA0141.1	Esrrb	TMEM240	2136606	2136617	+	112697	0.00557	788	CCGGCAAGGGCA
MA0141.1	Esrrb	SLC26A5	13236060	13236071	-	112697	0.00557	788	CACCCAAGGTGA
MA0141.1	Esrrb	AK3	27884531	27884542	+	112697	0.00557	788	CCGGCAAGGGCA
MA0141.1	Esrrb	DIAPH3	162278147	162278158	-	112697	0.00557	788	GGACCAAGGACA
MA0141.1	Esrrb	MIR12209	50457583	50457594	+	112584	0.00558	788	AGTGAAAGGTCA
MA0141.1	Esrrb	TMEM208	1037979	1037990	+	112472	0.00562	788	GCACCAAGGGCA
MA0141.1	Esrrb	UBE2M	1332007	1332018	+	112472	0.00562	788	GCACCAAGGGCA
MA0141.1	Esrrb	C19orf70	1755403	1755414	-	112472	0.00562	788	GCACCAAGGGCA
MA0141.1	Esrrb	LONP2	7063594	7063605	+	112472	0.00562	788	TGCTGAAGGGCA
MA0141.1	Esrrb	MLIP	87696868	87696879	-	112472	0.00562	788	GCACCAAGGGCA
MA0141.1	Esrrb	MT3	2144190	2144201	-	112247	0.00574	788	GGCACAAGGGCA
MA0141.1	Esrrb	MUC16	2319840	2319851	+	112247	0.00574	788	GGGACAAGGGCA
MA0141.1	Esrrb	MYOC	4726720	4726731	+	112247	0.00574	788	CCGGCGAGGTCA
MA0141.1	Esrrb	PRDM2	5146565	5146576	-	112247	0.00574	788	TGAGGAAGGTCA
MA0141.1	Esrrb	ATP13A4	12762076	12762087	+	112247	0.00574	788	TCCAGAAGGTCA
MA0141.1	Esrrb	MLH1	45936935	45936946	+	112247	0.00574	788	CCGGCGAGGTCA
MA0141.1	Esrrb	GNG10	67081123	67081134	+	112247	0.00574	788	GGATCAAGGTGA
MA0141.1	Esrrb	MSL3	124148964	124148975	-	112247	0.00574	788	CCCGCGAGGTCA
MA0141.1	Esrrb	ALG5	172204746	172204757	-	112247	0.00574	788	GGGACAAGGGCA
MA0141.1	Esrrb	WDR53	4359553	4359564	-	112135	0.00577	788	AGGGCAAGGTGA
MA0141.1	Esrrb	PRAP1	10090562	10090573	-	112135	0.00577	788	AGGGCAAGGTGA
MA0141.1	Esrrb	SLC1A2	18637321	18637332	+	112135	0.00577	788	TTTCAAAGGTCA
MA0141.1	Esrrb	DNAH8	29198598	29198609	-	112135	0.00577	788	AGGGCAAGGTGA
MA0141.1	Esrrb	EFTUD2	920708	920719	-	11191	0.00583	788	AGGCCAAGGCCA
MA0141.1	Esrrb	EFTUD2	920714	920725	-	11191	0.00583	788	AGGCCAAGGCCA
MA0141.1	Esrrb	PGA3	1469607	1469618	-	11191	0.00583	788	TTTCCAAGGGCA
MA0141.1	Esrrb	FEV	21976845	21976856	+	11191	0.00583	788	agcccaaGGCCA
MA0141.1	Esrrb	MFSD13A	23941207	23941218	-	11191	0.00583	788	AGGCCAAGGCCA
MA0141.1	Esrrb	NTS	42228059	42228070	-	11191	0.00583	788	AGGCCAAGGCCA
MA0141.1	Esrrb	RECK	55652197	55652208	-	11191	0.00583	788	AGCCCAAGGCCA
MA0141.1	Esrrb	PLCB2	882744	882755	-	111798	0.00584	788	GGCACGAGGTCA
MA0141.1	Esrrb	RHOD	85008	85019	+	111685	0.00589	788	TTCCCAAGGTGA
MA0141.1	Esrrb	CD163L	280098	280109	+	111685	0.00589	788	CCTCCAAGGACA
MA0141.1	Esrrb	TMPRSS12	296415	296426	-	111685	0.00589	788	CCTCCAAGGACA
MA0141.1	Esrrb	SPIRE2	18461181	18461192	-	111685	0.00589	788	CCTCCAAGGACA
MA0141.1	Esrrb	SOWAHB	49218633	49218644	+	111685	0.00589	788	CCTCCAAGGACA
MA0141.1	Esrrb	ATP5J	102651743	102651754	+	111685	0.00589	788	TTCCCAAGGTGA
MA0141.1	Esrrb	NUP160	561626	561637	-	111348	0.00597	788	GGCTGAAGGACA
MA0141.1	Esrrb	SLC6A4	6704621	6704632	+	111348	0.00597	788	GGGTGAAGGACA
MA0141.1	Esrrb	SCAMP1	23298847	23298858	+	111236	0.00601	788	CCTTCAAGGTGA
MA0141.1	Esrrb	WNT16	23419182	23419193	-	111236	0.00601	788	CCTTCAAGGTGA
MA0141.1	Esrrb	F13A1	64661985	64661996	+	111236	0.00601	788	CCTTCAAGGTGA
MA0141.1	Esrrb	SMN	73571576	73571587	+	111236	0.00601	788	CCTTCAAGGTGA
MA0141.1	Esrrb	MCU	12062154	12062165	-	111124	0.00604	788	GCCTGAAGGGCA
MA0141.1	Esrrb	IFNKL1	34740736	34740747	-	111124	0.00604	788	CCATAAAGGTCA
MA0141.1	Esrrb	TRIOBP	51188697	51188708	-	111124	0.00604	788	GCCTGAAGGGCA
MA0141.1	Esrrb	CD244	1189725	1189736	+	111011	0.00607	788	CGGGCAAGGTGA
MA0141.1	Esrrb	MYOCD	1646348	1646359	+	111011	0.00607	788	CGGGCAAGGTGa
MA0141.1	Esrrb	CHAC2	3232777	3232788	+	111011	0.00607	788	CGGGCAAGGTGA
MA0141.1	Esrrb	PFKL	4040169	4040180	+	111011	0.00607	788	CGCGCAAGGTGA
MA0141.1	Esrrb	LHX6	9341312	9341323	+	111011	0.00607	788	CGGGCAAGGTGA
MA0141.1	Esrrb	LRP3	9703270	9703281	+	111011	0.00607	788	TGCCGAAGGGCA
MA0141.1	Esrrb	PPP1R2	12364755	12364766	+	110899	0.00061	788	CCATCAAGGGCA
MA0141.1	Esrrb	SELENON	2657780	2657791	-	110787	0.00615	788	CGGCCAAGGCCA
MA0141.1	Esrrb	PLCL1	10111540	10111551	+	110787	0.00615	788	CGGCCAAGGCCA
MA0141.1	Esrrb	ACCS	21242863	21242874	-	110787	0.00615	788	CGTGCGAGGTCA
MA0141.1	Esrrb	CARNMT1	37449281	37449292	+	110787	0.00615	788	CGGCCAAGGCCA
MA0141.1	Esrrb	ACSL1	38972695	38972706	-	110787	0.00615	788	AGACCAAGGACA
MA0141.1	Esrrb	TUBB6	96816997	96817008	+	110787	0.00615	788	GGACCAAGGTGA
MA0141.1	Esrrb	PTK6	9375918	9375929	-	110674	0.00617	788	GCCTGGAGGTCA
MA0141.1	Esrrb	SAA	12097515	12097526	-	110674	0.00617	788	GCCTGGAGGTCA
MA0141.1	Esrrb	PDSS1	16026286	16026297	+	110674	0.00617	788	GCCTGGAGGTCA
MA0141.1	Esrrb	MIR365-2	7063993	7064004	-	110562	0.00619	788	TGCCGGAGGTCA
MA0141.1	Esrrb	TLR1B	69023606	69023617	+	110562	0.00619	788	TGCCGGAGGtca
MA0141.1	Esrrb	EPHX2	104882825	104882836	+	110562	0.00619	788	TGGCGGAGGTCA
MA0141.1	Esrrb	NRAP	28289867	28289878	+	110449	0.00622	788	AACAGAAGGTCA
MA0141.1	Esrrb	MIR12209	50457619	50457630	-	110449	0.00622	788	AAGAGAAGGTCA
MA0141.1	Esrrb	ENTPD2	1078264	1078275	+	110337	0.00627	788	GTTTCAAGGTGA
MA0141.1	Esrrb	POLB	2925899	2925910	-	110337	0.00627	788	AGGACAAGGGCA
MA0141.1	Esrrb	GLUL	5616414	5616425	+	110337	0.00627	788	AGCACAAGGGCA
MA0141.1	Esrrb	GTF2A1L	7839019	7839030	-	110337	0.00627	788	AGGACAAGGGCA
MA0141.1	Esrrb	GUCY2C	49029216	49029227	-	110337	0.00627	788	GATTCAAGGACA
MA0141.1	Esrrb	HPDL	20717749	20717760	-	110225	0.00631	788	GCCTCAAGGTTA
MA0141.1	Esrrb	OVSTL	76366320	76366331	+	110225	0.00631	788	TCTTCAAGGACA
MA0141.1	Esrrb	BMP3	44968493	44968504	-	110112	0.00636	788	TGCCCAAGGTTA
MA0141.1	Esrrb	IFNL3A	4625018	4625029	+	11	0.00064	788	GTATCAAGGGCA
MA0141.1	Esrrb	TUBGCP2	10084466	10084477	+	11	0.00064	788	tgcccagggtca
MA0141.1	Esrrb	TMEM154	33451566	33451577	-	11	0.00064	788	TGCCCAGGGTCA
MA0141.1	Esrrb	KNTC1	5924184	5924195	-	109888	0.00644	788	ATCGCAAGGGCA
MA0141.1	Esrrb	SNAP23	25233081	25233092	-	109888	0.00644	788	GGCCGAAGGACA
MA0141.1	Esrrb	ATP5D	3471543	3471554	-	109663	0.00065	788	GCCCGAAGGGCA
MA0141.1	Esrrb	MRPS14	7097825	7097836	-	109663	0.00065	788	GCCCGAAGGGCA
MA0141.1	Esrrb	KIF11	21544002	21544013	+	109663	0.00065	788	GCGCGAAGGGCA
MA0141.1	Esrrb	PIRT	2290522	2290533	+	109438	0.00659	788	ggctgaagGTGA
MA0141.1	Esrrb	TIMM23B	3482698	3482709	+	109438	0.00659	788	CCACCAAGGGCA
MA0141.1	Esrrb	QRSL1	67804201	67804212	+	109438	0.00659	788	GGCTGAAGGTGA
MA0141.1	Esrrb	SBK2	78036059	78036070	-	109438	0.00659	788	GGCTGAAGGTGA
MA0141.1	Esrrb	TRAPPC8	105986248	105986259	-	109438	0.00659	788	CCACCAAGGGCA
MA0141.1	Esrrb	LIMS2	1022075	1022086	-	109326	0.00664	788	CACAGAAGGTCA
MA0141.1	Esrrb	FNDC7	1282209	1282220	+	109326	0.00664	788	TCGGCGAGGTCA
MA0141.1	Esrrb	OPTN	7280619	7280630	+	109326	0.00664	788	tgctcaaggcca
MA0141.1	Esrrb	IL12B	7703710	7703721	-	109326	0.00664	788	GGGTCCAGGTCA
MA0141.1	Esrrb	SCARNA15	11084271	11084282	+	109326	0.00664	788	TCCGCGAGGTCA
MA0141.1	Esrrb	SPINK4	71228969	71228980	+	109326	0.00664	788	CAGAGAAGGTCA
MA0141.1	Esrrb	DIS3	156162181	156162192	-	109326	0.00664	788	TCCGCGAGGTCA
MA0141.1	Esrrb	DGUOK	3104809	3104820	-	109213	0.00669	788	GCGCGGAGGTCA
MA0141.1	Esrrb	RGS2	3577941	3577952	+	109213	0.00669	788	CGGACAAGGGCA
MA0141.1	Esrrb	SPP2	5675142	5675153	+	108989	0.00671	788	ACAGGAAGGTCA
MA0141.1	Esrrb	PPP1R12A	39778719	39778730	+	108876	0.00674	788	AGACCAAGGTGA
MA0141.1	Esrrb	KCNA10	1482503	1482514	-	108764	0.00068	788	TCTCCAAGGACA
MA0141.1	Esrrb	GPR157	3257174	3257185	-	108764	0.00068	788	CGCACGAGGTCA
MA0141.1	Esrrb	MIR1753-1	6564632	6564643	+	108764	0.00068	788	ACCTGGAGGTCA
MA0141.1	Esrrb	C2CD4A	4445309	4445320	-	108652	0.00681	788	GCCGCAAGGACA
MA0141.1	Esrrb	TOR2A	5599838	5599849	-	108652	0.00681	788	GCGCCAGGGTCA
MA0141.1	Esrrb	HMGCL	5962072	5962083	-	108652	0.00681	788	GCCGCAAGGACA
MA0141.1	Esrrb	SENP8	1590219	1590230	+	108427	0.00686	788	GATTCAAGGTGA
MA0141.1	Esrrb	RAB3IL1	16366761	16366772	-	108427	0.00686	788	GATTCAAGGTGA
MA0141.1	Esrrb	AIRE	500495	500506	+	108315	0.00695	788	TCTTCAAGGTGA
MA0141.1	Esrrb	OASL	3413507	3413518	+	108315	0.00695	788	CGGTGAAGGACA
MA0141.1	Esrrb	VAPB	11550822	11550833	-	108315	0.00695	788	CGCTGAAGGACA
MA0141.1	Esrrb	FZD5	11747239	11747250	+	108315	0.00695	788	TGTGCAAGGGCA
MA0141.1	Esrrb	NOG2	14060529	14060540	+	108315	0.00695	788	CGGTGAAGGACA
MA0141.1	Esrrb	UQCRQ	16676673	16676684	+	108315	0.00695	788	TTGAGAAGGTCA
MA0141.1	Esrrb	TMEM63C	38619237	38619248	+	108315	0.00695	788	TTCAGAAGGTCA
MA0141.1	Esrrb	FABP2	54233273	54233284	-	108315	0.00695	788	TGTGCAAGGGCA
MA0141.1	Esrrb	GRXCR1	67605027	67605038	-	108202	0.00699	788	AAGGAAAGGTCA
MA0141.1	Esrrb	CKAP2L	4456544	4456555	+	10809	0.00703	788	TGCGCAAGGTGA
MA0141.1	Esrrb	CUL9	4611504	4611515	+	10809	0.00703	788	CCGTGAAGGGCA
MA0141.1	Esrrb	RGS11	12245137	12245148	+	10809	0.00703	788	TGGGCAAGGTGA
MA0141.1	Esrrb	MIR196A2	856357	856368	+	107978	0.00707	788	TCATCAAGGGCA
MA0141.1	Esrrb	PROSC	2363338	2363349	+	107978	0.00707	788	GGCCGAAGGTGA
MA0141.1	Esrrb	EIF2D	2551686	2551697	+	107978	0.00707	788	GCGTCAAGGCCA
MA0141.1	Esrrb	SLC5A5	3778466	3778477	-	107978	0.00707	788	AGCCGAAGGACA
MA0141.1	Esrrb	MSH6	8957862	8957873	-	107978	0.00707	788	GCCTCAAGGCCA
MA0141.1	Esrrb	ZFYVE27	23093345	23093356	-	107978	0.00707	788	GCCTCAAGGCCA
MA0141.1	Esrrb	TSC22D1	167379037	167379048	+	107978	0.00707	788	aaggcaagggcA
MA0141.1	Esrrb	USHBP1	3829716	3829727	+	107865	0.00711	788	TGGCCAAGGCCa
MA0141.1	Esrrb	MIF	8094742	8094753	+	107865	0.00711	788	TGGCCAAGGCCA
MA0141.1	Esrrb	DLEC1	4686674	4686685	+	107753	0.00714	788	aCCCGAAGGGCA
MA0141.1	Esrrb	NRIP2	9206111	9206122	+	107753	0.00714	788	CTTCCAAGGACA
MA0141.1	Esrrb	ENTPD5	37232136	37232147	-	107753	0.00714	788	ACGCGAAGGGCA
MA0141.1	Esrrb	PMEPA1	11841356	11841367	-	10764	0.00716	788	CCGTGGAGGTCA
MA0141.1	Esrrb	SLC24A1	18096849	18096860	-	10764	0.00716	788	CCCTGGAGGTCA
MA0141.1	Esrrb	RNF180	20603965	20603976	-	10764	0.00716	788	CCGTGGAGGTCA
MA0141.1	Esrrb	RELL2	1562110	1562121	+	107528	0.00072	788	AGGTGAAGGTGA
MA0141.1	Esrrb	MIR7441	2744004	2744015	+	107528	0.00072	788	AGGTGAAGGTGA
MA0141.1	Esrrb	JAK3	3777036	3777047	-	107528	0.00072	788	AGGTGAAGGTGA
MA0141.1	Esrrb	BORCS8	4018015	4018026	+	107528	0.00072	788	AGCTGAAGGTGA
MA0141.1	Esrrb	POLR3F	15093697	15093708	+	107528	0.00072	788	AGGTGAAGGTGA
MA0141.1	Esrrb	AQP2	2169503	2169514	-	107416	0.00722	788	AGACCAAGGTCG
MA0141.1	Esrrb	SLC25A5	16519665	16519676	+	107416	0.00722	788	GTTCCAAGGTCG
MA0141.1	Esrrb	RAC2	51454427	51454438	+	107416	0.00722	788	GGAAGAAGGTCA
MA0141.1	Esrrb	CHRNA3	3644082	3644093	+	107303	0.00725	788	CTTTCAAGGTGA
MA0141.1	Esrrb	SMTNL1	16565592	16565603	-	107303	0.00725	788	ACGCGGAGGTCA
MA0141.1	Esrrb	ACMSD	30051322	30051333	-	107191	0.00073	788	GTGTGAAGGGCA
MA0141.1	Esrrb	TLDC2	934809	934820	-	107079	0.00731	788	CCCTCAGGGTCA
MA0141.1	Esrrb	AHR2	6627407	6627418	-	107079	0.00731	788	CCCTCAGGGTCA
MA0141.1	Esrrb	UNKL	7442646	7442657	-	107079	0.00731	788	CCCTCAGGGTCA
MA0141.1	Esrrb	C14H16orf91	7442646	7442657	-	107079	0.00731	788	CCCTCAGGGTCA
MA0141.1	Esrrb	VIL1	22164437	22164448	+	106966	0.00737	788	gctgcaagggca
MA0141.1	Esrrb	SLC25A3	46740848	46740859	+	106854	0.00744	788	CGGCGAAGGACA
MA0141.1	Esrrb	ORC3	76112043	76112054	+	106854	0.00744	788	TCTCCAAGGTGA
MA0141.1	Esrrb	SHANK3	566004	566015	-	106742	0.00749	788	ACCCCAGGGTCA
MA0141.1	Esrrb	LEUTX	2230841	2230852	-	106742	0.00749	788	GCGGCAAGGTGA
MA0141.1	Esrrb	COX5A	2420102	2420113	-	106742	0.00749	788	ACGGCAAGGACA
MA0141.1	Esrrb	GPN3	5291755	5291766	+	106742	0.00749	788	GCGGCAAGGTGA
MA0141.1	Esrrb	ACTR8	7422231	7422242	+	106742	0.00749	788	ACGGCAAGGACA
MA0141.1	Esrrb	PRRT3	11688542	11688553	+	106742	0.00749	788	GCGGCAAGGTGA
MA0141.1	Esrrb	PLPPR4	11998992	11999003	+	106742	0.00749	788	TGACCAAGGACA
MA0141.1	Esrrb	XRCC5	23165058	23165069	+	106742	0.00749	788	GCGGCAAGGTGA
MA0141.1	Esrrb	SYBU	131626467	131626478	+	106742	0.00749	788	GCGGCAAGGTGA
MA0141.1	Esrrb	RASGEF1A	5287718	5287729	+	106629	0.00752	788	CCGCGAAGGGCA
MA0141.1	Esrrb	CLEC5A	9617458	9617469	-	106629	0.00752	788	CCCCGAAGGGCA
MA0141.1	Esrrb	BEST3	35689361	35689372	+	106629	0.00752	788	GAACCAAGGGCA
MA0141.1	Esrrb	CDKL1	57560315	57560326	+	106629	0.00752	788	TGGGCAAGGTCG
MA0141.1	Esrrb	CPXM1	90487520	90487531	+	106629	0.00752	788	CCCCGAAGGGCA
MA0141.1	Esrrb	PNPLA7	2259248	2259259	-	106517	0.00758	788	GGGCGAAGGTCG
MA0141.1	Esrrb	EPG5	2509633	2509644	+	106517	0.00758	788	GCCCCAAGGCCA
MA0141.1	Esrrb	NKX6-3	2784128	2784139	+	106517	0.00758	788	GCCCCAAGGCCA
MA0141.1	Esrrb	VPS29L	7961734	7961745	-	106517	0.00758	788	GCCCCAAGGCCA
MA0141.1	Esrrb	NID1	37527521	37527532	-	106517	0.00758	788	GCGCCAAGGCCA
MA0141.1	Esrrb	HIST1H2A3	48108607	48108618	+	106517	0.00758	788	GCGCCAAGGCCA
MA0141.1	Esrrb	HISTH2A4L1	48127964	48127975	+	106517	0.00758	788	GCGCCAAGGCCA
MA0141.1	Esrrb	HIST1H2A4	48178737	48178748	+	106517	0.00758	788	GCGCCAAGGCCA
MA0141.1	Esrrb	HIST1H2A4L1	48181292	48181303	+	106517	0.00758	788	GCGCCAAGGCCA
MA0141.1	Esrrb	HIST1H2A4L2	48200832	48200843	+	106517	0.00758	788	GCGCCAAGGCCA
MA0141.1	Esrrb	HIST1H2A4L3	48210973	48210984	+	106517	0.00758	788	GCGCCAAGGCCA
MA0141.1	Esrrb	HIST1H2A4L4	48216830	48216841	+	106517	0.00758	788	GCGCCAAGGCCA
MA0141.1	Esrrb	DGKH	166097330	166097341	+	106517	0.00758	788	GGCCGAAGGTCG
MA0141.1	Esrrb	MFN2	5506833	5506844	+	106404	0.00764	788	CGGTGAAGGTGA
MA0141.1	Esrrb	PITPNA	5787665	5787676	-	106404	0.00764	788	CGCTGAAGGTGA
MA0141.1	Esrrb	ATP5H	11261971	11261982	+	106404	0.00764	788	CGGTGAAGGTGA
MA0141.1	Esrrb	BDH1A	12335475	12335486	-	106404	0.00764	788	CACGCGAGGTCA
MA0141.1	Esrrb	MRPL15	110083016	110083027	+	106404	0.00764	788	TGCCTAAGGTCA
MA0141.1	Esrrb	ACAT1	180226787	180226798	+	106404	0.00764	788	CGGTGAAGGTGA
MA0141.1	Esrrb	ASPSCR1	5674558	5674569	-	106292	0.00077	788	AGTCGAAGGGCA
MA0141.1	Esrrb	ALOX5AP	174928884	174928895	-	106292	0.00077	788	TGATCAAGGTGA
MA0141.1	Esrrb	PUS3	373168	373179	+	10618	0.00773	788	CCGCGGAGGTCA
MA0141.1	Esrrb	NTHL1	6272088	6272099	+	10618	0.00773	788	GTGTCAGGGTCA
MA0141.1	Esrrb	KLHDC2	57424221	57424232	+	10618	0.00773	788	CCGCGGAGGTCA
MA0141.1	Esrrb	MIR1467-2	134914914	134914925	+	10618	0.00773	788	AAATCAAGGGCA
MA0141.1	Esrrb	MIR1467	134914914	134914925	+	10618	0.00773	788	AAATCAAGGGCA
MA0141.1	Esrrb	SLC46A3	175615633	175615644	-	10618	0.00773	788	CCGCGGAGGTCA
MA0141.1	Esrrb	ARID5B	9098871	9098882	+	106067	0.00778	788	AGGCGAAGGTGA
MA0141.1	Esrrb	REXO5	15012993	15013004	+	106067	0.00778	788	AGGCGAAGGTGA
MA0141.1	Esrrb	RPS6KC1	21419308	21419319	-	106067	0.00778	788	AGCCGAAGGTGA
MA0141.1	Esrrb	ASB5	43969460	43969471	+	106067	0.00778	788	AGCCGAAGGTGA
MA0141.1	Esrrb	USP41	62128902	62128913	+	106067	0.00778	788	AGCTGAAGGTCG
MA0141.1	Esrrb	SH2B1	4594599	4594610	-	105955	0.00779	788	AGCCCCAGGTCA
MA0141.1	Esrrb	MIR1691	46313759	46313770	-	105955	0.00779	788	AGGCCCAGGTCA
MA0141.1	Esrrb	AGBL2	592710	592721	+	105843	0.00783	788	CTTCCAAGGTGA
MA0141.1	Esrrb	THEMIS2	1826693	1826704	+	105843	0.00783	788	CTTCCAAGGTGA
MA0141.1	Esrrb	MYO1G	4066342	4066353	+	105843	0.00783	788	TGGACGAGGTCA
MA0141.1	Esrrb	PCSK9	24965604	24965615	+	105843	0.00783	788	TTCGCAAGGGCA
MA0141.1	Esrrb	PLPPR4	11998977	11998988	+	10573	0.00786	788	GTCCGAAGGGCA
MA0141.1	Esrrb	ZNF385D	36558248	36558259	-	10573	0.00786	788	GTGCGAAGGGCA
MA0141.1	Esrrb	PCBP3	6721235	6721246	+	105618	0.00789	788	CCGCCAGGGTCA
MA0141.1	Esrrb	EIF4G2	8425022	8425033	-	105506	0.00793	788	CTACCAAGGGCA
MA0141.1	Esrrb	OR8D4	467551	467562	+	105393	0.00798	788	GCACCAAGGACA
MA0141.1	Esrrb	ACOX2	12036783	12036794	+	105393	0.00798	788	GGCTAAAGGGCA
MA0141.1	Esrrb	SCN9A	19096945	19096956	+	105393	0.00798	788	cattcaaggtga
MA0141.1	Esrrb	CCR9	42702505	42702516	-	105393	0.00798	788	TTGGCGAGGTCA
MA0141.1	Esrrb	MIR6566	1567319	1567330	+	105281	0.00805	788	GACTGAAGGGCA
MA0141.1	Esrrb	CYP2W2	2280796	2280807	+	105281	0.00805	788	ACTGAAAGGTCA
MA0141.1	Esrrb	PGK2	12897159	12897170	+	105281	0.00805	788	ATGTGAAGGGCA
MA0141.1	Esrrb	DNAJC2	13194740	13194751	+	105281	0.00805	788	AGTGCAAGGACA
MA0141.1	Esrrb	GEMIN6	16232343	16232354	+	105281	0.00805	788	ATGTGAAGGGCA
MA0141.1	Esrrb	MCRS1	1834585	1834596	+	105169	0.00809	788	GGCACAAGGACA
MA0141.1	Esrrb	TROJANZ	9575459	9575470	-	105169	0.00809	788	GGAGAAAGGTCA
MA0141.1	Esrrb	CD86	76586153	76586164	+	105169	0.00809	788	GGAGAAAGGTCA
MA0141.1	Esrrb	MIR6709	555646	555657	-	105056	0.00815	788	ACTGCAAGGGCA
MA0141.1	Esrrb	HES5	1425711	1425722	+	105056	0.00815	788	ACTGCAAGGGCA
MA0141.1	Esrrb	IL10	2600323	2600334	+	105056	0.00815	788	CAAtcaagggca
MA0141.1	Esrrb	MFAP3L	24860426	24860437	+	105056	0.00815	788	GCCCTAAGGTCA
MA0141.1	Esrrb	EPG5	2509783	2509794	-	104944	0.00822	788	CCGTCAAGGCCA
MA0141.1	Esrrb	NDUFA13	3900281	3900292	+	104944	0.00822	788	CGCCGAAGGTGA
MA0141.1	Esrrb	NEUROD2	4183253	4183264	+	104944	0.00822	788	CGCCGAAGGTGA
MA0141.1	Esrrb	SLCO2A1	4205143	4205154	+	104944	0.00822	788	GGAGcaagggca
MA0141.1	Esrrb	ATP5H	11262179	11262190	+	104944	0.00822	788	CCGTCAAGGCCA
MA0141.1	Esrrb	DNAJB12	12153643	12153654	+	104944	0.00822	788	CCGTCAAGGCCA
MA0141.1	Esrrb	FBP1	42068366	42068377	+	104944	0.00822	788	CCGTCAAGGCCA
MA0141.1	Esrrb	EPB41L4A	46858176	46858187	+	104944	0.00822	788	GCATCAAGGTga
MA0141.1	Esrrb	CEP162	77164648	77164659	-	104944	0.00822	788	CGCCGAAGGTGA
MA0141.1	Esrrb	MIR6630	128506913	128506924	+	104944	0.00822	788	TCAGGAAGGTCA
MA0141.1	Esrrb	MIR6555	166934394	166934405	+	104944	0.00822	788	gccacaagggca
MA0141.1	Esrrb	ULK3	2439598	2439609	+	104831	0.00828	788	ACGGCAAGGTGA
MA0141.1	Esrrb	RHCE	2749293	2749304	-	104831	0.00828	788	ACGGCAAGGTGA
MA0141.1	Esrrb	PHB	3191434	3191445	+	104831	0.00828	788	ATGTGGAGGTCA
MA0141.1	Esrrb	ATP5G1	3316621	3316632	+	104831	0.00828	788	ACGGCAAGGTGA
MA0141.1	Esrrb	AKTIP	4619909	4619920	+	104831	0.00828	788	ACCGCAAGGTGA
MA0141.1	Esrrb	CWC27	20763445	20763456	+	104831	0.00828	788	ACGGCAAGGTGA
MA0141.1	Esrrb	NEK2	21856334	21856345	+	104831	0.00828	788	ACGGCAAGGTGA
MA0141.1	Esrrb	FUNDC1	111097151	111097162	+	104831	0.00828	788	CGCCCCAGGTCA
MA0141.1	Esrrb	MIR1744	9936105	9936116	+	104719	0.00832	788	AAACCAAGGGCA
MA0141.1	Esrrb	CFLAR	11018227	11018238	-	104719	0.00832	788	GGGTCGAGGGCA
MA0141.1	Esrrb	MARVELD3	19477768	19477779	-	104719	0.00832	788	GGCTCGAGGGCA
MA0141.1	Esrrb	ANKDD1B	24408186	24408197	+	104719	0.00832	788	AAACCAAGGGCA
MA0141.1	Esrrb	ARL3	24116303	24116314	-	104607	0.00837	788	ACCCCAAGGCCA
MA0141.1	Esrrb	TPI1	77223701	77223712	-	104607	0.00837	788	AGGCGAAGGTCG
MA0141.1	Esrrb	IL15RA	1552258	1552269	+	104494	0.00838	788	ggagCGAGGTCA
MA0141.1	Esrrb	TMPRSS13	5454906	5454917	-	104494	0.00838	788	GGAGCGAGGTCA
MA0141.1	Esrrb	PRRX2	6257885	6257896	-	104494	0.00838	788	GGAGCGAGGTCA
MA0141.1	Esrrb	NAA20	36322217	36322228	-	104494	0.00838	788	GGAGCGAGGTCA
MA0141.1	Esrrb	CA2	122451522	122451533	-	104382	0.00844	788	ATCTCAAGGTTA
MA0141.1	Esrrb	SCARB1	4530951	4530962	+	10427	0.00849	788	TCCTCAAGGTTA
MA0141.1	Esrrb	CA10	5946624	5946635	-	10427	0.00849	788	AAACCGAGGTCA
MA0141.1	Esrrb	ZNF385A	742183	742194	-	104157	0.00855	788	CGTGCAAGGACA
MA0141.1	Esrrb	GLT8D1	847929	847940	-	104157	0.00855	788	TCCTCAGGGTCA
MA0141.1	Esrrb	DMTN	1510371	1510382	+	104157	0.00855	788	CTCTGAAGGGCA
MA0141.1	Esrrb	DARS2	5554754	5554765	-	104157	0.00855	788	TAGGAAAGGTCA
MA0141.1	Esrrb	NR5A2	1685893	1685904	+	104045	0.00858	788	GTCTCAAGGCCA
MA0141.1	Esrrb	SFTPA2	5161483	5161494	+	104045	0.00858	788	GCCTGAAGGACA
MA0141.1	Esrrb	LRRC59	11012809	11012820	+	104045	0.00858	788	GCCTGAAGGACA
MA0141.1	Esrrb	OLFR4	458739	458750	+	103933	0.00862	788	CATCCAAGGTGA
MA0141.1	Esrrb	MIR6629	1455287	1455298	-	103933	0.00862	788	CTAGGAAGGTCA
MA0141.1	Esrrb	SDCBP2	10175048	10175059	+	103933	0.00862	788	gggcaaaGGGCA
MA0141.1	Esrrb	SCX	148419544	148419555	-	103933	0.00862	788	TGGCGAAGGACA
MA0141.1	Esrrb	ABLIM3	8198057	8198068	+	10382	0.00866	788	ATGCGAAGGGCA
MA0141.1	Esrrb	ENS-3	766186	766197	+	103708	0.00087	788	TGTTGAAGGGCA
MA0141.1	Esrrb	MIR1625	7576366	7576377	+	103708	0.00087	788	ctctggaggtca
MA0141.1	Esrrb	NDUFS1	12193876	12193887	+	103708	0.00087	788	CCCGCAAGGTGA
MA0141.1	Esrrb	PIGK	18871478	18871489	-	103708	0.00087	788	CCGGCAAGGTGA
MA0141.1	Esrrb	GCDH	657896	657907	-	103483	0.00885	788	CCCCCAAGGCCA
MA0141.1	Esrrb	MIR193B	775312	775323	-	103483	0.00885	788	TGCTGAAGGTGA
MA0141.1	Esrrb	SNUPN	2725000	2725011	-	103483	0.00885	788	CCGCCAAGGCCA
MA0141.1	Esrrb	PROCR	4039587	4039598	-	103483	0.00885	788	TGGTGAAGGTGA
MA0141.1	Esrrb	TRIM42	6087919	6087930	-	103483	0.00885	788	GGGTCAAGGTCT
MA0141.1	Esrrb	COMMD9	18947241	18947252	+	103483	0.00885	788	TGCTGAAGGTGA
MA0141.1	Esrrb	CEBPZ	33211014	33211025	+	103483	0.00885	788	GCACCAAGGTGA
MA0141.1	Esrrb	ADCK2	56936723	56936734	-	103483	0.00885	788	CCGCCAAGGCCA
MA0141.1	Esrrb	CD79B	1278009	1278020	+	103371	0.00089	788	tgctccagGTCA
MA0141.1	Esrrb	ACYP2	3106200	3106211	+	103371	0.00089	788	AGTGCAAGGTGA
MA0141.1	Esrrb	TMEM199	6120715	6120726	-	103371	0.00089	788	AACTGAAGGGCA
MA0141.1	Esrrb	COMMD1	9170598	9170609	+	103371	0.00089	788	ACGGCAAGGTCG
MA0141.1	Esrrb	SYT13	21868807	21868818	-	103371	0.00089	788	TGCTCCAGGTCA
MA0141.1	Esrrb	TTR	105791057	105791068	-	103371	0.00089	788	AGTGCAAGGTGA
MA0141.1	Esrrb	APOOL	8689829	8689840	+	103258	0.00898	788	GGCCCGAGGGCA
MA0141.1	Esrrb	MIR1465	8776465	8776476	-	103258	0.00898	788	ACCAAAAGGTCA
MA0141.1	Esrrb	TJAP1	30656895	30656906	-	103258	0.00898	788	GGCCCGAGGGCA
MA0141.1	Esrrb	TRPM6	37406397	37406408	+	103258	0.00898	788	GGGCCGAGGGCA
MA0141.1	Esrrb	EPM2A	46209262	46209273	-	103258	0.00898	788	GGGCCGAGGGCA
MA0141.1	Esrrb	CCDC170	48578072	48578083	+	103258	0.00898	788	AGGACAAGGACA
MA0141.1	Esrrb	OLIG3	54391362	54391373	+	103258	0.00898	788	GGGCCGAGGGCA
MA0141.1	Esrrb	MIR7466	57659721	57659732	-	103258	0.00898	788	CTCTCAAGGTTA
MA0141.1	Esrrb	PGM2L1	194581598	194581609	+	103258	0.00898	788	GGGACAAGGTGA
MA0141.1	Esrrb	MRPL40	683654	683665	-	103034	0.00908	788	ACCACAAGGGCA
MA0141.1	Esrrb	MIR6674	2499636	2499647	+	103034	0.00908	788	GGCTCATGGTCA
MA0141.1	Esrrb	ZNF326	14708199	14708210	+	103034	0.00908	788	AGAGCAAGGGCA
MA0141.1	Esrrb	IL13	16554011	16554022	-	103034	0.00908	788	AGAGCAAGGGCA
MA0141.1	Esrrb	ESR1	48719956	48719967	-	103034	0.00908	788	GGGTCATGGTCA
MA0141.1	Esrrb	TIGAR	73561178	73561189	-	103034	0.00908	788	AGAGCAAGGGCA
MA0141.1	Esrrb	MIR6555	166934413	166934424	+	103034	0.00908	788	ggctcatggtca
MA0141.1	Esrrb	COL3A1	804968	804979	+	102921	0.00914	788	AACTGGAGGTCA
MA0141.1	Esrrb	ENTPD2L	2569865	2569876	+	102921	0.00914	788	AACTGGAGGTCA
MA0141.1	Esrrb	BMP10	331550	331561	-	102809	0.00923	788	GTGGCAAGGTGA
MA0141.1	Esrrb	SNAP25	13412974	13412985	-	102809	0.00923	788	GAGGCAAGGACA
MA0141.1	Esrrb	SLC8A1	15974433	15974444	+	102809	0.00923	788	GTGGCAAGGTGA
MA0141.1	Esrrb	NFIA	26637946	26637957	-	102809	0.00923	788	GTGGCAAGGTGA
MA0141.1	Esrrb	GADD45G	44331173	44331184	+	102809	0.00923	788	GACGCAAGGACA
MA0141.1	Esrrb	ADCY10L1	73972976	73972987	+	102809	0.00923	788	GAGGCAAGGACA
MA0141.1	Esrrb	WNT7A	6249666	6249677	-	102697	0.00926	788	CTCCGAAGGGCA
MA0141.1	Esrrb	CDC20B	17232989	17233000	-	102697	0.00926	788	CTGCGAAGGGCA
MA0141.1	Esrrb	MIR6694	33393611	33393622	-	102697	0.00926	788	TGTTCAGGGTCA
MA0141.1	Esrrb	MIR33A	49534938	49534949	+	102697	0.00926	788	CTCCGAAGGGCA
MA0141.1	Esrrb	ADMP	1313640	1313651	-	102584	0.00934	788	GTGCCAAGGCCA
MA0141.1	Esrrb	CHCHD6	9950178	9950189	-	102584	0.00934	788	GCCCGAAGGACA
MA0141.1	Esrrb	MPP4	11162736	11162747	+	102584	0.00934	788	GGTTGAAGGACA
MA0141.1	Esrrb	CMTM7	40306278	40306289	-	102584	0.00934	788	GTCCCAAGGCCA
MA0141.1	Esrrb	G3BP2	44387840	44387851	-	102584	0.00934	788	GCGCGAAGGACA
MA0141.1	Esrrb	TRMT10B	85603620	85603631	+	102584	0.00934	788	AGAGCGAGGTCA
MA0141.1	Esrrb	MAGT1	12859699	12859710	+	10236	0.00942	788	CGGTAAAGGGCA
MA0141.1	Esrrb	ARL9	48763211	48763222	+	10236	0.00942	788	TAATAAAGGTCA
MA0141.1	Esrrb	EBF2	659411	659422	-	102247	0.00946	788	CTGCGGAGGTCA
MA0141.1	Esrrb	TMEM39B	5462428	5462439	+	102247	0.00946	788	CTGCGGAGGTCA
MA0141.1	Esrrb	ACSF2	11012134	11012145	+	102247	0.00946	788	CACTGAAGGGCA
MA0141.1	Esrrb	IGDCC4	18036283	18036294	+	102247	0.00946	788	CGTGCAAGGtga
MA0141.1	Esrrb	GRM8	21100015	21100026	-	102247	0.00946	788	CTGCGGAGGTCA
MA0141.1	Esrrb	GFM1	22176681	22176692	-	102247	0.00946	788	CCCGCAAGGTCG
MA0141.1	Esrrb	MIR6627	89298598	89298609	-	102247	0.00946	788	CACTGAAGGGCA
MA0141.1	Esrrb	GOLGA3	1520134	1520145	-	102135	0.00956	788	CCCAAAAGGTCA
MA0141.1	Esrrb	MYL4	2484818	2484829	+	102135	0.00956	788	GCGTGAAGGTGA
MA0141.1	Esrrb	CAMK4L	3593722	3593733	-	102135	0.00956	788	TTACCGAGGTCA
MA0141.1	Esrrb	TAOK1	6480352	6480363	-	102135	0.00956	788	TTACCGAGGTCA
MA0141.1	Esrrb	CRELD1	11682111	11682122	+	102135	0.00956	788	gggggaagggca
MA0141.1	Esrrb	CCDC18	13714726	13714737	+	102135	0.00956	788	GCGTGAAGGTGA
MA0141.1	Esrrb	TMED5	13714808	13714819	-	102135	0.00956	788	GCGTGAAGGTGA
MA0141.1	Esrrb	SYNJ2BP	26962692	26962703	-	102135	0.00956	788	GCCTGAAGGTGA
MA0141.1	Esrrb	IGF2BP3	31164726	31164737	+	102135	0.00956	788	GGCGGAAGGGCA
MA0141.1	Esrrb	SLC35B1	2947764	2947775	-	102022	0.00964	788	CGTCCAAGGCCA
MA0141.1	Esrrb	ADAP2	7272593	7272604	+	102022	0.00964	788	tgctgaaggtCG
MA0141.1	Esrrb	STON1	7880836	7880847	-	102022	0.00964	788	GCCTCCAGGTCA
MA0141.1	Esrrb	CDC42BPA	11972093	11972104	-	102022	0.00964	788	AGGCAAAGGGCA
MA0141.1	Esrrb	HIST1H2B8	48128676	48128687	+	102022	0.00964	788	CGTCCAAGGCCA
MA0141.1	Esrrb	HIST1H2B7	48143517	48143528	+	102022	0.00964	788	CGTCCAAGGCCA
MA0141.1	Esrrb	HIST1H2BO	48195209	48195220	+	102022	0.00964	788	CGTCCAAGGCCA
MA0141.1	Esrrb	HIST1H2B5	48211631	48211642	+	102022	0.00964	788	CGTCCAAGGCCA
MA0141.1	Esrrb	HIST1H2B7L4	48216482	48216493	+	102022	0.00964	788	CGTCCAAGGCCA
MA0141.1	Esrrb	WEE2	57369059	57369070	+	102022	0.00964	788	cgTCCAAGGcca
MA0141.1	Esrrb	MIR7448	126225049	126225060	-	102022	0.00964	788	AGGCAAAGGGCA
MA0141.1	Esrrb	THRSPB	192749714	192749725	+	102022	0.00964	788	TCCTCAAGGCCA
MA0141.1	Esrrb	THRSP	192754081	192754092	+	102022	0.00964	788	TCCTCAAGGCCA
MA0141.1	Esrrb	NDUFS8	495075	495086	-	10191	0.00097	788	CCCACAAGGGCA
MA0141.1	Esrrb	BUD13	5154662	5154673	-	10191	0.00097	788	AAGCGAAGGGCA
MA0141.1	Esrrb	SLC25A20	11884975	11884986	+	10191	0.00097	788	CCATCAAGGTGA
MA0141.1	Esrrb	SCML4	67343914	67343925	+	10191	0.00097	788	CCATCAAGGTGA
MA0141.1	Esrrb	MARCH6	77972604	77972615	-	10191	0.00097	788	AAGCGAAGGGCA
MA0141.1	Esrrb	FH	85282035	85282046	-	10191	0.00097	788	CGCTAGAGGTCA
MA0141.1	Esrrb	GDNF	12295935	12295946	-	101798	0.00974	788	GGGACAAGGTCG
MA0141.1	Esrrb	USP34	2423554	2423565	-	101685	0.00981	788	GGGGGGAGGTCA
MA0141.1	Esrrb	TXNRD1	54659188	54659199	+	101685	0.00981	788	AATAGAAGGTCA
MA0141.1	Esrrb	RARS2	76112306	76112317	-	101685	0.00981	788	GGCGGGAGGTCA
MA0141.1	Esrrb	COL9A1	82510897	82510908	-	101685	0.00981	788	CTGGCAAGGACA
MA0141.1	Esrrb	KCNN1	3794848	3794859	+	101573	0.00985	788	GGGCCATGGTCA
MA0141.1	Esrrb	ALDH1A3	17455717	17455728	+	101573	0.00985	788	ACACCAAGGTGA
MA0141.1	Esrrb	STAP1	51117839	51117850	-	101573	0.00985	788	AGTACAAGGGCA
MA0141.1	Esrrb	RAC2	51454237	51454248	+	101573	0.00985	788	AGCTCAAGGTCT
MA0141.1	Esrrb	KIF13A	60126588	60126599	+	101573	0.00985	788	ACACCAAGGTGA
MA0141.1	Esrrb	MIR200B	2593400	2593411	+	101461	0.00099	788	AAGCGGAGGTCA
MA0141.1	Esrrb	NDRG4	353146	353157	-	101348	0.00996	788	AGCCCGAGGGCA
MA0141.1	Esrrb	PTGDS	1186792	1186803	+	101348	0.00996	788	AGGACAAGGTGA
MA0141.1	Esrrb	MMP23A	2039504	2039515	-	101348	0.00996	788	AGCACAAGGTGA
MA0141.1	Esrrb	MIR1781	3323999	3324010	-	101348	0.00996	788	ATTGAAAGGTCA
MA0141.1	Esrrb	MYBL2	3980144	3980155	-	101348	0.00996	788	AGCCCGAGGGCA
MA0141.1	Esrrb	ZMYND11	9799554	9799565	+	101348	0.00996	788	agcacaAGGTGA
MA0141.1	Esrrb	AMDHD2	13897960	13897971	-	101348	0.00996	788	AGCCCGAGGGCA
MA0141.1	Esrrb	SELENOH	16531001	16531012	+	101348	0.00996	788	AGGCCGAGGGCA
MA0141.1	Esrrb	CPXM2	32606079	32606090	-	101348	0.00996	788	AGCCCGAGGGCA
MA0141.1	Esrrb	MTPN	58250595	58250606	+	101348	0.00996	788	TGTCCAAGGTTA
MA0141.1	Esrrb	GABARAPL1	78469863	78469874	-	101348	0.00996	788	AGCCCGAGGGCA
MA0141.1	Esrrb	TBC1D31	136911696	136911707	+	101348	0.00996	788	AGGCCGAGGGCA
