# Supplementary material for: Uncovering the role of the subcommissural organ in early brain development through transcriptomic analysis
Source: Biol Res. 2024 Jul 27;57:49. doi: 10.1186/s40659-024-00524-y (PMC11282827; doi:10.1186/s40659-024-00524-y)
Supplement: Supplementary file 6 — Supplementary Material 6. Table S4 Analysis of lncRNAs differentially expressed in the SCO. Table S4A: List of Differentially expressed lncRNAs identified in the SCO with Deseq2 package (Love et al., 2014b) when compared SCO HH23 versus HH30 stages and their RNA coding protein associated. Table S4B: Gene Ontology terms derived from DEGs identified and listed in Supplementary Table 4A, including significantly enriched KEGG pathways. [file 40659_2024_524_MOESM6_ESM.xlsx]

## Sheet: Table S4A
lncRNA_gene	lncRNA_transcript	partnerRNA_gene	partnerRNA_transcript	direction	type	distance	subtype	location	gene_name	logFC	logCPM	PValue	FDR
STRG.15413	STRG.15413.1	NEUROD4	NM_205076	sense	intergenic	12738	same_strand	upstream	STRG.15413	7.34095	-2.06173	4.68218e-10	1.60024e-09
STRG.20612	STRG.20612.1	VTG1	NM_001004408	antisense	intergenic	2443	divergent	upstream	STRG.20612	6.45261	-2.75866	2.33234e-05	5.91546e-05
STRG.3852	STRG.3852.2	RHCG	NM_001004370	sense	intergenic	9328	same_strand	downstream	STRG.3852	4.82674	-1.48682	2.71672e-11	9.85677e-11
STRG.3852	STRG.3852.1	RHCG	NM_001004370	sense	intergenic	9328	same_strand	downstream	STRG.3852	4.82674	-1.48682	2.71672e-11	9.85677e-11
STRG.3227	STRG.3227.1	PDGFD	NM_001277811	sense	intergenic	88798	same_strand	upstream	STRG.3227	4.57853	-2.40708	2.83191e-06	7.67364e-06
STRG.3228	STRG.3228.1	PDGFD	NM_001277811	sense	intergenic	77227	same_strand	upstream	STRG.3228	3.83443	-2.29456	4.10299e-06	1.0997e-05
STRG.18554	STRG.18554.1	OTX2	NM_204520	antisense	intergenic	59513	convergent	downstream	STRG.18554	3.83217	-2.29462	1.54529e-05	3.97769e-05
STRG.18554	STRG.18554.2	OTX2	NM_204520	antisense	intergenic	59513	convergent	downstream	STRG.18554	3.83217	-2.29462	1.54529e-05	3.97769e-05
STRG.18554	STRG.18554.3	OTX2	NM_204520	antisense	intergenic	59513	convergent	downstream	STRG.18554	3.83217	-2.29462	1.54529e-05	3.97769e-05
STRG.16443	STRG.16443.1	HMGB2	NM_205486	antisense	intergenic	92012	convergent	downstream	STRG.16443	3.78724	-1.88843	9.60447e-08	2.8721e-07
STRG.9502	STRG.9502.4	YTHDF3	NM_001006391	antisense	intergenic	86472	convergent	downstream	STRG.9502	3.11848	2.54194	4.1615e-104	9.1017e-103
STRG.9502	STRG.9502.3	YTHDF3	NM_001006391	antisense	intergenic	86472	convergent	downstream	STRG.9502	3.11848	2.54194	4.1615e-104	9.1017e-103
STRG.9502	STRG.9502.2	YTHDF3	NM_001006391	antisense	intergenic	86472	convergent	downstream	STRG.9502	3.11848	2.54194	4.1615e-104	9.1017e-103
STRG.9502	STRG.9502.7	YTHDF3	NM_001006391	antisense	intergenic	86472	convergent	downstream	STRG.9502	3.11848	2.54194	4.1615e-104	9.1017e-103
STRG.9502	STRG.9502.6	YTHDF3	NM_001006391	antisense	intergenic	86472	convergent	downstream	STRG.9502	3.11848	2.54194	4.1615e-104	9.1017e-103
STRG.9502	STRG.9502.1	YTHDF3	NM_001006391	antisense	intergenic	86472	convergent	downstream	STRG.9502	3.11848	2.54194	4.1615e-104	9.1017e-103
STRG.9502	STRG.9502.5	YTHDF3	NM_001006391	antisense	intergenic	86472	convergent	downstream	STRG.9502	3.11848	2.54194	4.1615e-104	9.1017e-103
STRG.5638	STRG.5638.1	GPER1	NM_001162405	sense	intergenic	58962	same_strand	downstream	STRG.5638	3.01484	0.581304	1.20505e-19	5.98351e-19
STRG.5638	STRG.5638.2	GPER1	NM_001162405	sense	intergenic	58962	same_strand	downstream	STRG.5638	3.01484	0.581304	1.20505e-19	5.98351e-19
STRG.20705	STRG.20705.2	EFCAB14	NM_001277774	sense	intergenic	63464	same_strand	downstream	STRG.20705	2.91506	-1.97261	1.37271e-05	3.54654e-05
STRG.20705	STRG.20705.1	EFCAB14	NM_001277774	sense	intergenic	63464	same_strand	downstream	STRG.20705	2.91506	-1.97261	1.37271e-05	3.54654e-05
STRG.14415	STRG.14415.1	TAF1B	NM_001006416	sense	intergenic	33372	same_strand	upstream	STRG.14415	2.66931	-1.3123	1.24079e-07	3.67724e-07
STRG.9578	STRG.9578.2	CRISPLD1	NM_204654	antisense	intergenic	83692	convergent	downstream	STRG.9578	2.66784	-1.75841	1.02899e-05	2.68494e-05
STRG.9578	STRG.9578.1	CRISPLD1	NM_204654	antisense	intergenic	83692	convergent	downstream	STRG.9578	2.66784	-1.75841	1.02899e-05	2.68494e-05
STRG.13642	STRG.13642.1	IGF2R	NM_204970	sense	intergenic	20843	same_strand	upstream	STRG.13642	2.60047	-1.80895	6.31593e-05	0.000154097
STRG.6455	STRG.6455.1	RBM19	NM_001039268	antisense	intergenic	8153	convergent	downstream	STRG.6455	2.50381	-1.20676	4.1944e-08	1.28354e-07
STRG.6455	STRG.6455.2	RBM19	NM_001039268	antisense	intergenic	8153	convergent	downstream	STRG.6455	2.50381	-1.20676	4.1944e-08	1.28354e-07
STRG.6456	STRG.6456.2	LHX5	NM_001320906	antisense	intergenic	5026	divergent	upstream	STRG.6456	2.47526	5.19479	3.4222e-287	3.0333e-285
STRG.6456	STRG.6456.4	LHX5	NM_001320906	antisense	intergenic	5026	divergent	upstream	STRG.6456	2.47526	5.19479	3.4222e-287	3.0333e-285
STRG.6456	STRG.6456.3	LHX5	NM_001320906	antisense	intergenic	671	divergent	upstream	STRG.6456	2.47526	5.19479	3.4222e-287	3.0333e-285
STRG.6456	STRG.6456.7	LHX5	NM_001320906	antisense	intergenic	671	divergent	upstream	STRG.6456	2.47526	5.19479	3.4222e-287	3.0333e-285
STRG.6456	STRG.6456.5	LHX5	NM_001320906	antisense	intergenic	671	divergent	upstream	STRG.6456	2.47526	5.19479	3.4222e-287	3.0333e-285
STRG.6456	STRG.6456.1	LHX5	NM_001320906	antisense	intergenic	671	divergent	upstream	STRG.6456	2.47526	5.19479	3.4222e-287	3.0333e-285
STRG.6456	STRG.6456.6	LHX5	NM_001320906	antisense	intergenic	671	divergent	upstream	STRG.6456	2.47526	5.19479	3.4222e-287	3.0333e-285
STRG.2133	STRG.2133.1	MAOA	NM_001030799	antisense	intergenic	23000	divergent	upstream	STRG.2133	2.39054	-1.18988	5.7051e-08	1.72933e-07
STRG.23072	STRG.23072.2	ROR2	NM_001080716	sense	intergenic	8139	same_strand	downstream	STRG.23072	2.38291	2.47903	1.71394e-62	2.16617e-61
STRG.23072	STRG.23072.1	ROR2	NM_001080716	sense	intergenic	8139	same_strand	downstream	STRG.23072	2.38291	2.47903	1.71394e-62	2.16617e-61
STRG.831	STRG.831.4	MIR6581	NR_105449	antisense	intergenic	82585	divergent	upstream	STRG.831	2.3366	4.90578	4.545e-236	2.9066e-234
STRG.831	STRG.831.2	MIR6581	NR_105449	antisense	intergenic	82585	divergent	upstream	STRG.831	2.3366	4.90578	4.545e-236	2.9066e-234
STRG.831	STRG.831.1	MIR6581	NR_105449	antisense	intergenic	82585	divergent	upstream	STRG.831	2.3366	4.90578	4.545e-236	2.9066e-234
STRG.831	STRG.831.3	MIR6581	NR_105449	antisense	intergenic	82585	divergent	upstream	STRG.831	2.3366	4.90578	4.545e-236	2.9066e-234
STRG.22777	STRG.22777.1	VLDLR	NM_205229	antisense	intergenic	26976	divergent	upstream	STRG.22777	2.26495	-1.88853	0.000148393	0.00035198
STRG.22777	STRG.22777.2	VLDLR	NM_205229	antisense	intergenic	26976	divergent	upstream	STRG.22777	2.26495	-1.88853	0.000148393	0.00035198
STRG.20837	STRG.20837.1	NFIA	NM_205273	antisense	intergenic	86897	divergent	upstream	STRG.20837	2.23732	1.06633	1.82271e-25	1.08658e-24
STRG.18015	STRG.18015.1	GPHN	NM_001031549	antisense	intergenic	10348	divergent	upstream	STRG.18015	2.18739	-0.425735	9.07614e-11	3.20608e-10
STRG.18015	STRG.18015.2	GPHN	NM_001031549	antisense	intergenic	10348	divergent	upstream	STRG.18015	2.18739	-0.425735	9.07614e-11	3.20608e-10
STRG.18015	STRG.18015.3	GPHN	NM_001031549	antisense	intergenic	10348	divergent	upstream	STRG.18015	2.18739	-0.425735	9.07614e-11	3.20608e-10
STRG.7785	STRG.7785.1	PTH1R	NM_001177575	antisense	intergenic	2535	convergent	downstream	STRG.7785	2.17764	0.83711	2.12137e-18	1.00659e-17
STRG.149	STRG.149.1	GATA3	NM_001008444	sense	intergenic	75083	same_strand	downstream	STRG.149	2.17202	1.87048	2.45776e-39	2.02647e-38
STRG.17499	STRG.17499.1	PAX6	NM_205066	antisense	intergenic	1021	divergent	upstream	STRG.17499	2.13123	-1.59396	2.98177e-05	7.50045e-05
STRG.22940	STRG.22940.1	RORB	NM_205093	antisense	intergenic	4000	divergent	upstream	STRG.22940	2.04753	-0.697021	1.76444e-08	5.50867e-08
STRG.14414	STRG.14414.4	TAF1B	NM_001006416	antisense	intergenic	34175	divergent	upstream	STRG.14414	2.0097	1.16466	7.87121e-24	4.46573e-23
STRG.14414	STRG.14414.2	TAF1B	NM_001006416	antisense	intergenic	34175	divergent	upstream	STRG.14414	2.0097	1.16466	7.87121e-24	4.46573e-23
STRG.14414	STRG.14414.3	TAF1B	NM_001006416	antisense	intergenic	34175	divergent	upstream	STRG.14414	2.0097	1.16466	7.87121e-24	4.46573e-23
STRG.14414	STRG.14414.1	YWHAQ	NM_001006415	sense	intergenic	30660	same_strand	upstream	STRG.14414	2.0097	1.16466	7.87121e-24	4.46573e-23
STRG.3853	STRG.3853.1	RHCG	NM_001004370	antisense	intergenic	14153	convergent	downstream	STRG.3853	1.97421	5.93449	2.3682e-308	2.3929e-306
STRG.280	STRG.280.1	PIK3CG	NM_001199538	antisense	intergenic	12232	convergent	downstream	STRG.280	1.79951	1.19378	4.10569e-22	2.20846e-21
STRG.280	STRG.280.3	PIK3CG	NM_001199538	antisense	intergenic	12232	convergent	downstream	STRG.280	1.79951	1.19378	4.10569e-22	2.20846e-21
STRG.280	STRG.280.2	PIK3CG	NM_001199538	antisense	intergenic	12232	convergent	downstream	STRG.280	1.79951	1.19378	4.10569e-22	2.20846e-21
STRG.280	STRG.280.4	PIK3CG	NM_001199538	antisense	intergenic	12232	convergent	downstream	STRG.280	1.79951	1.19378	4.10569e-22	2.20846e-21
STRG.16588	STRG.16588.1	EPHA5	NM_205105	sense	intergenic	26370	same_strand	downstream	STRG.16588	1.7889	-1.52896	0.000177344	0.000417709
STRG.19431	STRG.19431.1	GLRX3	NM_001277384	sense	intergenic	99732	same_strand	downstream	STRG.19431	1.75681	-1.55034	0.000300675	0.000693093
STRG.19431	STRG.19431.2	GLRX3	NM_001277384	sense	intergenic	99732	same_strand	downstream	STRG.19431	1.75681	-1.55034	0.000300675	0.000693093
STRG.22896	STRG.22896.1	SLC24A2	NM_001001772	sense	intergenic	51201	same_strand	upstream	STRG.22896	1.68629	-1.07704	7.24075e-05	0.000176002
STRG.2609	STRG.2609.1	COL4A2	NM_001162390	sense	intergenic	40924	same_strand	downstream	STRG.2609	1.6845	1.91746	5.43293e-26	3.2843e-25
STRG.21200	STRG.21200.1	ZIC1	NM_204254	sense	intergenic	45205	same_strand	upstream	STRG.21200	1.66566	3.39246	6.41497e-45	5.98247e-44
STRG.758	STRG.758.3	MIR135A2	NR_031394	sense	intergenic	23762	same_strand	downstream	STRG.758	1.66056	0.565255	1.27434e-11	4.68921e-11
STRG.758	STRG.758.2	MIR135A2	NR_031394	sense	intergenic	23495	same_strand	downstream	STRG.758	1.66056	0.565255	1.27434e-11	4.68921e-11
STRG.758	STRG.758.1	MIR135A2	NR_031394	sense	intergenic	20939	same_strand	downstream	STRG.758	1.66056	0.565255	1.27434e-11	4.68921e-11
STRG.17446	STRG.17446.3	MIR1775	NR_035276	sense	intergenic	83333	same_strand	downstream	STRG.17446	1.64695	-0.874785	3.69202e-05	9.21591e-05
STRG.17446	STRG.17446.2	MIR1775	NR_035276	sense	intergenic	83333	same_strand	downstream	STRG.17446	1.64695	-0.874785	3.69202e-05	9.21591e-05
STRG.17446	STRG.17446.1	MIR1775	NR_035276	sense	intergenic	83333	same_strand	downstream	STRG.17446	1.64695	-0.874785	3.69202e-05	9.21591e-05
STRG.3116	STRG.3116.2	UBL3	NM_001012829	antisense	intergenic	25660	divergent	upstream	STRG.3116	1.49322	0.384729	6.63686e-10	2.25116e-09
STRG.3116	STRG.3116.1	UBL3	NM_001012829	antisense	intergenic	25660	divergent	upstream	STRG.3116	1.49322	0.384729	6.63686e-10	2.25116e-09
STRG.16633	STRG.16633.1	QRFPR	NM_001127170	sense	intergenic	10704	same_strand	upstream	STRG.16633	1.48527	-0.834833	4.80015e-05	0.000118488
STRG.11638	STRG.11638.2	RHBG	NM_204367	antisense	intergenic	13661	convergent	downstream	STRG.11638	1.47883	0.395853	5.24343e-09	1.68465e-08
STRG.11638	STRG.11638.1	RHBG	NM_204367	antisense	intergenic	13661	convergent	downstream	STRG.11638	1.47883	0.395853	5.24343e-09	1.68465e-08
STRG.21203	STRG.21203.1	ZIC1	NM_204254	antisense	intergenic	22420	divergent	upstream	STRG.21203	1.43852	-1.01639	0.000189306	0.000444331
STRG.2759	STRG.2759.4	MIR17	NR_031408	sense	intergenic	15200	same_strand	upstream	STRG.2759	1.43233	-0.140024	6.18538e-07	1.75144e-06
STRG.2759	STRG.2759.2	MIR17	NR_031408	sense	intergenic	7213	same_strand	upstream	STRG.2759	1.43233	-0.140024	6.18538e-07	1.75144e-06
STRG.2759	STRG.2759.3	MIR17	NR_031408	sense	intergenic	7213	same_strand	upstream	STRG.2759	1.43233	-0.140024	6.18538e-07	1.75144e-06
STRG.2759	STRG.2759.1	MIR17	NR_031408	sense	intergenic	7213	same_strand	upstream	STRG.2759	1.43233	-0.140024	6.18538e-07	1.75144e-06
STRG.4488	STRG.4488.1	CBFA2T3	NM_001030580	sense	intergenic	9375	same_strand	upstream	STRG.4488	1.37633	1.41082	3.11337e-09	1.01514e-08
STRG.15768	STRG.15768.1	FGF13	NM_001001743	antisense	intergenic	38147	convergent	downstream	STRG.15768	1.34462	-0.115999	3.92147e-06	1.05175e-05
STRG.2436	STRG.2436.1	SHOX	NM_001079724	antisense	intergenic	107	divergent	upstream	STRG.2436	1.2702	-0.0384103	4.94476e-06	1.3185e-05
STRG.2436	STRG.2436.4	SHOX	NM_001079724	antisense	intergenic	517	divergent	upstream	STRG.2436	1.2702	-0.0384103	4.94476e-06	1.3185e-05
STRG.2436	STRG.2436.6	SHOX	NM_001079724	antisense	intergenic	517	divergent	upstream	STRG.2436	1.2702	-0.0384103	4.94476e-06	1.3185e-05
STRG.2436	STRG.2436.5	SHOX	NM_001079724	antisense	intergenic	517	divergent	upstream	STRG.2436	1.2702	-0.0384103	4.94476e-06	1.3185e-05
STRG.2436	STRG.2436.3	SHOX	NM_001079724	antisense	intergenic	107	divergent	upstream	STRG.2436	1.2702	-0.0384103	4.94476e-06	1.3185e-05
STRG.2436	STRG.2436.2	SHOX	NM_001079724	antisense	intergenic	107	divergent	upstream	STRG.2436	1.2702	-0.0384103	4.94476e-06	1.3185e-05
STRG.6699	STRG.6699.3	TLR4	NM_001030693	sense	intergenic	77672	same_strand	downstream	STRG.6699	1.22042	0.794289	1.13946e-07	3.38788e-07
STRG.6699	STRG.6699.4	TLR4	NM_001030693	sense	intergenic	93266	same_strand	downstream	STRG.6699	1.22042	0.794289	1.13946e-07	3.38788e-07
STRG.6699	STRG.6699.2	TLR4	NM_001030693	sense	intergenic	77672	same_strand	downstream	STRG.6699	1.22042	0.794289	1.13946e-07	3.38788e-07
STRG.6699	STRG.6699.1	TLR4	NM_001030693	sense	intergenic	77672	same_strand	downstream	STRG.6699	1.22042	0.794289	1.13946e-07	3.38788e-07
STRG.2738	STRG.2738.6	DCT	NM_204935	antisense	intergenic	66803	divergent	upstream	STRG.2738	1.12054	1.40518	1.87481e-11	6.84393e-11
STRG.2738	STRG.2738.2	DCT	NM_204935	antisense	intergenic	66803	divergent	upstream	STRG.2738	1.12054	1.40518	1.87481e-11	6.84393e-11
STRG.2738	STRG.2738.3	DCT	NM_204935	antisense	intergenic	66803	divergent	upstream	STRG.2738	1.12054	1.40518	1.87481e-11	6.84393e-11
STRG.2738	STRG.2738.8	DCT	NM_204935	antisense	intergenic	66803	divergent	upstream	STRG.2738	1.12054	1.40518	1.87481e-11	6.84393e-11
STRG.2738	STRG.2738.1	DCT	NM_204935	antisense	intergenic	66803	divergent	upstream	STRG.2738	1.12054	1.40518	1.87481e-11	6.84393e-11
STRG.2738	STRG.2738.7	DCT	NM_204935	antisense	intergenic	66803	divergent	upstream	STRG.2738	1.12054	1.40518	1.87481e-11	6.84393e-11
STRG.2738	STRG.2738.4	DCT	NM_204935	antisense	intergenic	66803	divergent	upstream	STRG.2738	1.12054	1.40518	1.87481e-11	6.84393e-11
STRG.2738	STRG.2738.5	DCT	NM_204935	antisense	intergenic	66803	divergent	upstream	STRG.2738	1.12054	1.40518	1.87481e-11	6.84393e-11
STRG.23157	STRG.23157.3	CLTA	NM_001039313	antisense	intergenic	7336	divergent	upstream	STRG.23157	0.93831	3.18839	2.12615e-16	9.42682e-16
STRG.23157	STRG.23157.2	CLTA	NM_001039313	antisense	intergenic	7336	divergent	upstream	STRG.23157	0.93831	3.18839	2.12615e-16	9.42682e-16
STRG.3162	STRG.3162.1	FGF9	NM_204399	sense	intergenic	11141	same_strand	upstream	STRG.3162	0.917023	3.01374	2.18364e-17	1.00385e-16
STRG.3162	STRG.3162.2	FGF9	NM_204399	sense	intergenic	11141	same_strand	upstream	STRG.3162	0.917023	3.01374	2.18364e-17	1.00385e-16
STRG.9663	STRG.9663.1	MMP16	NM_205197	antisense	intergenic	445	convergent	downstream	STRG.9663	0.884742	2.89382	9.79912e-10	3.29611e-09
STRG.12758	STRG.12758.3	MIR7-3	NR_031493	sense	genic	0	containing	intronic	STRG.12758	0.857304	3.55806	2.9556e-20	1.50112e-19
STRG.12758	STRG.12758.1	MIR7-3	NR_031493	sense	genic	0	containing	intronic	STRG.12758	0.857304	3.55806	2.9556e-20	1.50112e-19
STRG.23074	STRG.23074.2	ROR2	NM_001080716	antisense	intergenic	427	divergent	upstream	STRG.23074	0.80785	1.16289	3.84106e-05	9.56786e-05
STRG.23074	STRG.23074.1	ROR2	NM_001080716	antisense	intergenic	427	divergent	upstream	STRG.23074	0.80785	1.16289	3.84106e-05	9.56786e-05
STRG.10324	STRG.10324.1	FKBP1A	NM_204330	antisense	intergenic	233	divergent	upstream	STRG.10324	0.774262	1.17592	3.13229e-05	7.86535e-05
STRG.15887	STRG.15887.1	MIR1790	NR_035291	antisense	intergenic	20409	convergent	downstream	STRG.15887	0.625524	4.74684	4.30786e-17	1.95855e-16
STRG.18077	STRG.18077.10	NOVA1	NM_001199713	antisense	intergenic	540	divergent	upstream	STRG.18077	0.618696	5.21285	4.08797e-17	1.86109e-16
STRG.18077	STRG.18077.5	NOVA1	NM_001199712	antisense	intergenic	540	divergent	upstream	STRG.18077	0.618696	5.21285	4.08797e-17	1.86109e-16
STRG.18077	STRG.18077.6	NOVA1	NM_001199712	antisense	intergenic	540	divergent	upstream	STRG.18077	0.618696	5.21285	4.08797e-17	1.86109e-16
STRG.18077	STRG.18077.3	NOVA1	NM_001199713	antisense	intergenic	540	divergent	upstream	STRG.18077	0.618696	5.21285	4.08797e-17	1.86109e-16
STRG.18077	STRG.18077.2	NOVA1	NM_001199712	antisense	intergenic	540	divergent	upstream	STRG.18077	0.618696	5.21285	4.08797e-17	1.86109e-16
STRG.18077	STRG.18077.8	NOVA1	NM_001199712	antisense	intergenic	540	divergent	upstream	STRG.18077	0.618696	5.21285	4.08797e-17	1.86109e-16
STRG.18077	STRG.18077.7	NOVA1	NM_001199713	antisense	intergenic	540	divergent	upstream	STRG.18077	0.618696	5.21285	4.08797e-17	1.86109e-16
STRG.18077	STRG.18077.4	NOVA1	NM_001199712	antisense	intergenic	540	divergent	upstream	STRG.18077	0.618696	5.21285	4.08797e-17	1.86109e-16
STRG.18077	STRG.18077.9	NOVA1	NM_001199713	antisense	intergenic	540	divergent	upstream	STRG.18077	0.618696	5.21285	4.08797e-17	1.86109e-16
STRG.18077	STRG.18077.11	NOVA1	NM_001199713	antisense	intergenic	540	divergent	upstream	STRG.18077	0.618696	5.21285	4.08797e-17	1.86109e-16
STRG.18077	STRG.18077.1	NOVA1	NM_001199713	antisense	intergenic	540	divergent	upstream	STRG.18077	0.618696	5.21285	4.08797e-17	1.86109e-16
STRG.2276	STRG.2276.5	PHEX	NM_001199277	antisense	intergenic	95353	convergent	downstream	STRG.2276	0.615622	4.41584	2.215e-16	9.81642e-16
STRG.10276	STRG.10276.2	MIR124-3	NR_035329	sense	genic	0	containing	intronic	STRG.10276	0.457372	3.63663	1.92311e-07	5.62516e-07
STRG.10276	STRG.10276.3	MIR124-3	NR_035329	sense	genic	0	containing	intronic	STRG.10276	0.457372	3.63663	1.92311e-07	5.62516e-07
STRG.10276	STRG.10276.1	MIR124-3	NR_035329	sense	genic	0	containing	intronic	STRG.10276	0.457372	3.63663	1.92311e-07	5.62516e-07
STRG.20904	STRG.20904.1	NEGR1	NM_204856	antisense	intergenic	4668	convergent	downstream	STRG.20904	0.195505	8.31267	4.94384e-07	1.40996e-06
STRG.16648	STRG.16648.4	MYOZ2	NM_001277827	sense	intergenic	13949	same_strand	downstream	STRG.16648	-0.342222	4.15695	0.000178249	0.000419743
STRG.20683	STRG.20683.1	GPBP1L1	NM_001277583	antisense	intergenic	15309	divergent	upstream	STRG.20683	-0.400472	5.33396	4.63611e-11	1.66237e-10
STRG.10115	STRG.10115.1	MIR1453	NR_035020	sense	intergenic	22337	same_strand	upstream	STRG.10115	-0.42372	2.87655	0.000192139	0.00045077
STRG.10115	STRG.10115.2	MIR1453	NR_035020	sense	intergenic	22337	same_strand	upstream	STRG.10115	-0.42372	2.87655	0.000192139	0.00045077
STRG.10115	STRG.10115.3	MIR1453	NR_035020	sense	intergenic	22337	same_strand	upstream	STRG.10115	-0.42372	2.87655	0.000192139	0.00045077
STRG.22019	STRG.22019.1	MYLPF	NM_001198744	antisense	genic	0	nested	intronic	STRG.22019	-0.576948	2.10711	7.8375e-05	0.000189959
STRG.22019	STRG.22019.2	MYLPF	NM_001198744	antisense	genic	0	nested	intronic	STRG.22019	-0.576948	2.10711	7.8375e-05	0.000189959
STRG.22019	STRG.22019.3	MYLPF	NM_001198744	antisense	genic	0	nested	intronic	STRG.22019	-0.576948	2.10711	7.8375e-05	0.000189959
STRG.22019	STRG.22019.4	MYLPF	NM_001198744	antisense	genic	0	nested	intronic	STRG.22019	-0.576948	2.10711	7.8375e-05	0.000189959
STRG.14083	STRG.14083.2	FUT9	NM_001079502	sense	intergenic	9089	same_strand	downstream	STRG.14083	-0.679763	1.29468	0.000215656	0.000504069
STRG.14083	STRG.14083.1	FUT9	NM_001079502	sense	intergenic	9089	same_strand	downstream	STRG.14083	-0.679763	1.29468	0.000215656	0.000504069
STRG.14083	STRG.14083.3	FUT9	NM_001079502	sense	intergenic	9089	same_strand	downstream	STRG.14083	-0.679763	1.29468	0.000215656	0.000504069
STRG.17085	STRG.17085.4	MSX1	NM_205488	sense	intergenic	2450	same_strand	downstream	STRG.17085	-0.860289	1.11284	3.11432e-06	8.40508e-06
STRG.17085	STRG.17085.2	MSX1	NM_205488	sense	intergenic	2450	same_strand	downstream	STRG.17085	-0.860289	1.11284	3.11432e-06	8.40508e-06
STRG.17085	STRG.17085.5	MSX1	NM_205488	sense	intergenic	2450	same_strand	downstream	STRG.17085	-0.860289	1.11284	3.11432e-06	8.40508e-06
STRG.17085	STRG.17085.1	MSX1	NM_205488	sense	intergenic	2450	same_strand	downstream	STRG.17085	-0.860289	1.11284	3.11432e-06	8.40508e-06
STRG.17085	STRG.17085.3	MSX1	NM_205488	sense	intergenic	2450	same_strand	downstream	STRG.17085	-0.860289	1.11284	3.11432e-06	8.40508e-06
STRG.14177	STRG.14177.2	HMGN3	NM_001006412	antisense	intergenic	11144	convergent	downstream	STRG.14177	-0.872735	3.38412	3.75124e-18	1.76464e-17
STRG.14177	STRG.14177.3	HMGN3	NM_001006412	antisense	intergenic	11144	convergent	downstream	STRG.14177	-0.872735	3.38412	3.75124e-18	1.76464e-17
STRG.14177	STRG.14177.1	HMGN3	NM_001006412	antisense	intergenic	4484	convergent	downstream	STRG.14177	-0.872735	3.38412	3.75124e-18	1.76464e-17
STRG.12228	STRG.12228.1	SLC4A1	NM_001290554	antisense	intergenic	624	convergent	downstream	STRG.12228	-0.964914	1.96138	2.73315e-11	9.91282e-11
STRG.15827	STRG.15827.2	HDX	NM_001031120	antisense	intergenic	11655	convergent	downstream	STRG.15827	-1.03971	0.54161	4.67468e-06	1.24829e-05
STRG.15827	STRG.15827.3	HDX	NM_001031120	antisense	intergenic	13719	convergent	downstream	STRG.15827	-1.03971	0.54161	4.67468e-06	1.24829e-05
STRG.15827	STRG.15827.1	HDX	NM_001031120	antisense	intergenic	11655	convergent	downstream	STRG.15827	-1.03971	0.54161	4.67468e-06	1.24829e-05
STRG.16728	STRG.16728.4	H2AFZ	NM_001031374	sense	intergenic	25445	same_strand	upstream	STRG.16728	-1.21838	4.09818	8.17729e-49	8.26274e-48
STRG.16728	STRG.16728.5	H2AFZ	NM_001031374	sense	intergenic	25445	same_strand	upstream	STRG.16728	-1.21838	4.09818	8.17729e-49	8.26274e-48
STRG.16728	STRG.16728.1	H2AFZ	NM_001031374	sense	intergenic	25445	same_strand	upstream	STRG.16728	-1.21838	4.09818	8.17729e-49	8.26274e-48
STRG.16728	STRG.16728.3	H2AFZ	NM_001031374	sense	intergenic	25445	same_strand	upstream	STRG.16728	-1.21838	4.09818	8.17729e-49	8.26274e-48
STRG.16728	STRG.16728.7	H2AFZ	NM_001031374	sense	intergenic	25445	same_strand	upstream	STRG.16728	-1.21838	4.09818	8.17729e-49	8.26274e-48
STRG.16728	STRG.16728.2	H2AFZ	NM_001031374	sense	intergenic	25445	same_strand	upstream	STRG.16728	-1.21838	4.09818	8.17729e-49	8.26274e-48
STRG.16212	STRG.16212.1	ZNF330	NM_001277828	antisense	intergenic	10996	convergent	downstream	STRG.16212	-1.22399	0.581039	1.58549e-05	4.07909e-05
STRG.2017	STRG.2017.1	OLIG2	NM_001031526	antisense	intergenic	365	divergent	upstream	STRG.2017	-1.31073	2.62798	9.22834e-25	5.38382e-24
STRG.2017	STRG.2017.2	OLIG2	NM_001031526	antisense	intergenic	515	divergent	upstream	STRG.2017	-1.31073	2.62798	9.22834e-25	5.38382e-24
STRG.2017	STRG.2017.3	OLIG2	NM_001031526	antisense	intergenic	515	divergent	upstream	STRG.2017	-1.31073	2.62798	9.22834e-25	5.38382e-24
STRG.22117	STRG.22117.2	HINTWL2	NM_001277888	antisense	intergenic	10921	divergent	upstream	STRG.22117	-1.34734	-0.468058	2.35854e-05	5.97963e-05
STRG.22117	STRG.22117.1	HINTWL2	NM_001277888	antisense	intergenic	10921	divergent	upstream	STRG.22117	-1.34734	-0.468058	2.35854e-05	5.97963e-05
STRG.16294	STRG.16294.1	ARFIP1	NM_001252398	sense	intergenic	36419	same_strand	downstream	STRG.16294	-1.46439	-0.722795	0.000364039	0.000833167
STRG.16294	STRG.16294.2	ARFIP1	NM_001252398	sense	intergenic	36419	same_strand	downstream	STRG.16294	-1.46439	-0.722795	0.000364039	0.000833167
STRG.11546	STRG.11546.1	LOC396224	NM_205287	antisense	intergenic	5850	divergent	upstream	STRG.11546	-1.56497	-0.314248	3.0278e-07	8.73877e-07
STRG.5783	STRG.5783.1	TRAF7	NM_001012528	antisense	intergenic	274	divergent	upstream	STRG.5783	-1.60339	0.109638	1.48033e-08	4.63812e-08
STRG.227	STRG.227.4	SEMA3C	NM_204243	antisense	intergenic	3488	divergent	upstream	STRG.227	-1.67428	0.102584	1.01688e-09	3.41648e-09
STRG.227	STRG.227.7	SEMA3C	NM_204243	antisense	intergenic	3526	divergent	upstream	STRG.227	-1.67428	0.102584	1.01688e-09	3.41648e-09
STRG.227	STRG.227.6	SEMA3C	NM_204243	antisense	intergenic	3526	divergent	upstream	STRG.227	-1.67428	0.102584	1.01688e-09	3.41648e-09
STRG.227	STRG.227.3	SEMA3C	NM_204243	antisense	intergenic	3488	divergent	upstream	STRG.227	-1.67428	0.102584	1.01688e-09	3.41648e-09
STRG.227	STRG.227.8	SEMA3C	NM_204243	antisense	intergenic	3488	divergent	upstream	STRG.227	-1.67428	0.102584	1.01688e-09	3.41648e-09
STRG.227	STRG.227.5	SEMA3C	NM_204243	antisense	intergenic	3487	divergent	upstream	STRG.227	-1.67428	0.102584	1.01688e-09	3.41648e-09
STRG.14382	STRG.14382.1	SOX11	NM_205187	sense	intergenic	42176	same_strand	upstream	STRG.14382	-1.71414	-0.595423	2.8086e-06	7.61254e-06
STRG.7737	STRG.7737.6	ADCYAP1R1	NM_001098606	antisense	intergenic	10890	convergent	downstream	STRG.7737	-1.83493	-0.663679	5.62103e-07	1.59611e-06
STRG.7737	STRG.7737.3	ADCYAP1R1	NM_001098606	antisense	intergenic	10890	convergent	downstream	STRG.7737	-1.83493	-0.663679	5.62103e-07	1.59611e-06
STRG.2505	STRG.2505.1	RPL31	NM_001277755	antisense	intergenic	60199	convergent	downstream	STRG.2505	-1.97735	-0.209158	2.12493e-06	5.80779e-06
STRG.5282	STRG.5282.1	MSX2	NM_204559	sense	intergenic	47168	same_strand	upstream	STRG.5282	-1.9947	-0.287218	6.81503e-09	2.17678e-08
STRG.14384	STRG.14384.2	SOX11	NM_205187	antisense	intergenic	41901	convergent	downstream	STRG.14384	-2.01494	3.53222	8.98334e-74	1.35785e-72
STRG.14384	STRG.14384.3	SOX11	NM_205187	antisense	intergenic	47382	convergent	downstream	STRG.14384	-2.01494	3.53222	8.98334e-74	1.35785e-72
STRG.14384	STRG.14384.5	SOX11	NM_205187	antisense	intergenic	51878	convergent	downstream	STRG.14384	-2.01494	3.53222	8.98334e-74	1.35785e-72
STRG.14384	STRG.14384.4	SOX11	NM_205187	antisense	intergenic	47382	convergent	downstream	STRG.14384	-2.01494	3.53222	8.98334e-74	1.35785e-72
STRG.14384	STRG.14384.1	SOX11	NM_205187	antisense	intergenic	41901	convergent	downstream	STRG.14384	-2.01494	3.53222	8.98334e-74	1.35785e-72
STRG.20922	STRG.20922.1	ARMC8	NM_001252163	antisense	intergenic	8514	convergent	downstream	STRG.20922	-2.06683	-1.29569	5.42923e-05	0.000133316
STRG.12982	STRG.12982.1	C1D	NM_001031036	antisense	intergenic	6090	convergent	downstream	STRG.12982	-2.10151	-1.17478	2.05121e-05	5.22309e-05
STRG.2016	STRG.2016.1	OLIG2	NM_001031526	sense	intergenic	10443	same_strand	upstream	STRG.2016	-2.16082	-1.83606	0.000192003	0.000450503
STRG.22164	STRG.22164.1	SMAD7B	NM_001159663	antisense	intergenic	80948	divergent	upstream	STRG.22164	-2.17635	0.637772	4.97739e-16	2.17677e-15
STRG.22243	STRG.22243.1	NIPBLL	NM_001257348	sense	intergenic	13424	same_strand	downstream	STRG.22243	-2.24417	-0.468425	1.42393e-10	4.98374e-10
STRG.7985	STRG.7985.1	GPR158	NM_001257299	sense	intergenic	12582	same_strand	upstream	STRG.7985	-2.32168	-1.57308	1.94819e-05	4.978e-05
STRG.7985	STRG.7985.2	GPR158	NM_001257299	sense	intergenic	12582	same_strand	upstream	STRG.7985	-2.32168	-1.57308	1.94819e-05	4.978e-05
STRG.1516	STRG.1516.1	PRSS2	NM_205384	antisense	intergenic	28645	convergent	downstream	STRG.1516	-2.34275	-0.584846	1.45186e-07	4.28455e-07
STRG.6774	STRG.6774.1	FUBP3	NM_001006199	antisense	intergenic	4458	convergent	downstream	STRG.6774	-2.41901	0.80607	2.34576e-23	1.31244e-22
STRG.6774	STRG.6774.2	FUBP3	NM_001006199	antisense	intergenic	4458	convergent	downstream	STRG.6774	-2.41901	0.80607	2.34576e-23	1.31244e-22
STRG.15318	STRG.15318.3	MARS	NM_001257372	sense	intergenic	84007	same_strand	upstream	STRG.15318	-2.44595	-1.97352	7.65956e-05	0.000185892
STRG.15318	STRG.15318.4	MARS	NM_001257372	sense	intergenic	84007	same_strand	upstream	STRG.15318	-2.44595	-1.97352	7.65956e-05	0.000185892
STRG.15318	STRG.15318.2	MARS	NM_001257372	sense	intergenic	84007	same_strand	upstream	STRG.15318	-2.44595	-1.97352	7.65956e-05	0.000185892
STRG.15318	STRG.15318.1	MARS	NM_001257372	sense	intergenic	84007	same_strand	upstream	STRG.15318	-2.44595	-1.97352	7.65956e-05	0.000185892
STRG.6893	STRG.6893.1	LHX2	NM_204889	sense	intergenic	37039	same_strand	downstream	STRG.6893	-2.46087	-0.723156	2.92152e-09	9.54738e-09
STRG.22884	STRG.22884.1	SH3GL2	NM_204530	sense	intergenic	7704	same_strand	upstream	STRG.22884	-2.48878	-0.974045	8.7481e-09	2.77885e-08
STRG.7266	STRG.7266.1	MIR1637	NR_035126	antisense	intergenic	40103	divergent	upstream	STRG.7266	-2.58091	-0.711141	3.25308e-10	1.1211e-09
STRG.22293	STRG.22293.1	SPIN1W	NM_204191	antisense	intergenic	11146	divergent	upstream	STRG.22293	-2.63831	-0.278588	2.16921e-13	8.56538e-13
STRG.22293	STRG.22293.2	SPIN1W	NM_204191	antisense	intergenic	11296	divergent	upstream	STRG.22293	-2.63831	-0.278588	2.16921e-13	8.56538e-13
STRG.15741	STRG.15741.2	MIR106A	NR_031434	antisense	intergenic	17418	divergent	upstream	STRG.15741	-2.69878	1.17666	9.59101e-35	7.16808e-34
STRG.15741	STRG.15741.1	MIR106A	NR_031434	antisense	intergenic	17418	divergent	upstream	STRG.15741	-2.69878	1.17666	9.59101e-35	7.16808e-34
STRG.22172	STRG.22172.1	MIR122-2	NR_031502	antisense	intergenic	85673	convergent	downstream	STRG.22172	-3.08156	-1.48838	2.86321e-08	8.8475e-08
STRG.12310	STRG.12310.1	LOC107055293	NM_001347635	sense	intergenic	3284	same_strand	downstream	STRG.12310	-3.12873	-2.2598	5.51447e-05	0.000135344
STRG.23004	STRG.23004.1	ISCA1	NM_001271936	sense	intergenic	3464	same_strand	downstream	STRG.23004	-3.24185	-0.699353	4.88063e-14	1.98416e-13
STRG.23004	STRG.23004.2	ISCA1	NM_001271936	sense	intergenic	3464	same_strand	downstream	STRG.23004	-3.24185	-0.699353	4.88063e-14	1.98416e-13
STRG.22179	STRG.22179.2	MIR122-2	NR_031502	antisense	intergenic	44488	divergent	upstream	STRG.22179	-3.30924	-2.12556	7.43636e-06	1.9573e-05
STRG.22179	STRG.22179.1	MIR122-2	NR_031502	antisense	intergenic	43339	divergent	upstream	STRG.22179	-3.30924	-2.12556	7.43636e-06	1.9573e-05
STRG.22674	STRG.22674.1	CENPH	NM_204611	sense	intergenic	271	same_strand	upstream	STRG.22674	-3.3632	-1.26025	1.09755e-08	3.46568e-08
STRG.22674	STRG.22674.2	CENPH	NM_204611	sense	intergenic	271	same_strand	upstream	STRG.22674	-3.3632	-1.26025	1.09755e-08	3.46568e-08
STRG.23476	STRG.23476.1	KCNN2	NM_204798	sense	intergenic	96572	same_strand	downstream	STRG.23476	-3.39163	-2.0628	3.22525e-06	8.69865e-06
STRG.22738	STRG.22738.1	FOXD1	NM_205192	sense	intergenic	9954	same_strand	downstream	STRG.22738	-3.58765	-0.541598	2.87438e-15	1.22214e-14
STRG.22738	STRG.22738.2	FOXD1	NM_205192	sense	intergenic	9954	same_strand	downstream	STRG.22738	-3.58765	-0.541598	2.87438e-15	1.22214e-14
STRG.22738	STRG.22738.3	FOXD1	NM_205192	sense	intergenic	10366	same_strand	downstream	STRG.22738	-3.58765	-0.541598	2.87438e-15	1.22214e-14
STRG.22738	STRG.22738.4	FOXD1	NM_205192	sense	intergenic	10366	same_strand	downstream	STRG.22738	-3.58765	-0.541598	2.87438e-15	1.22214e-14
STRG.2630	STRG.2630.7	MIR1632	NR_035121	antisense	intergenic	12545	convergent	downstream	STRG.2630	-3.63553	2.77009	2.2776e-134	6.8595e-133
STRG.2630	STRG.2630.1	MIR1632	NR_035121	antisense	intergenic	182	convergent	downstream	STRG.2630	-3.63553	2.77009	2.2776e-134	6.8595e-133
STRG.2630	STRG.2630.6	MIR1632	NR_035121	antisense	intergenic	12545	convergent	downstream	STRG.2630	-3.63553	2.77009	2.2776e-134	6.8595e-133
STRG.2630	STRG.2630.4	MIR1632	NR_035121	antisense	intergenic	182	convergent	downstream	STRG.2630	-3.63553	2.77009	2.2776e-134	6.8595e-133
STRG.2630	STRG.2630.3	MIR1632	NR_035121	antisense	intergenic	182	convergent	downstream	STRG.2630	-3.63553	2.77009	2.2776e-134	6.8595e-133
STRG.2630	STRG.2630.8	MIR1632	NR_035121	antisense	intergenic	27255	convergent	downstream	STRG.2630	-3.63553	2.77009	2.2776e-134	6.8595e-133
STRG.2630	STRG.2630.5	MIR1632	NR_035121	antisense	intergenic	12545	convergent	downstream	STRG.2630	-3.63553	2.77009	2.2776e-134	6.8595e-133
STRG.2630	STRG.2630.2	MIR1632	NR_035121	antisense	intergenic	182	convergent	downstream	STRG.2630	-3.63553	2.77009	2.2776e-134	6.8595e-133
STRG.19355	STRG.19355.1	FGFR2	NM_205319	antisense	intergenic	2431	divergent	upstream	STRG.19355	-3.76678	3.27598	4.11235e-96	8.31898e-95
STRG.19355	STRG.19355.2	FGFR2	NM_205319	antisense	intergenic	2431	divergent	upstream	STRG.19355	-3.76678	3.27598	4.11235e-96	8.31898e-95
STRG.19355	STRG.19355.6	FGFR2	NM_205319	antisense	intergenic	2431	divergent	upstream	STRG.19355	-3.76678	3.27598	4.11235e-96	8.31898e-95
STRG.19355	STRG.19355.5	FGFR2	NM_205319	antisense	intergenic	2431	divergent	upstream	STRG.19355	-3.76678	3.27598	4.11235e-96	8.31898e-95
STRG.19355	STRG.19355.4	FGFR2	NM_205319	antisense	intergenic	2431	divergent	upstream	STRG.19355	-3.76678	3.27598	4.11235e-96	8.31898e-95
STRG.19355	STRG.19355.3	FGFR2	NM_205319	antisense	intergenic	2431	divergent	upstream	STRG.19355	-3.76678	3.27598	4.11235e-96	8.31898e-95
STRG.5488	STRG.5488.1	TCF7	NM_204547	antisense	intergenic	620	divergent	upstream	STRG.5488	-4.07474	-1.97363	7.99206e-08	2.4013e-07
STRG.5488	STRG.5488.2	TCF7	NM_204547	antisense	intergenic	2799	divergent	upstream	STRG.5488	-4.07474	-1.97363	7.99206e-08	2.4013e-07
STRG.22233	STRG.22233.1	HNRNPKL	NM_001031385	sense	intergenic	88185	same_strand	downstream	STRG.22233	-4.19349	-2.5729	6.04872e-05	0.000147774
STRG.12021	STRG.12021.1	BAK1	NM_001030920	antisense	genic	0	nested	intronic	STRG.12021	-4.46561	-2.36945	3.61438e-06	9.71447e-06
STRG.4998	STRG.4998.1	LRRN1	NM_001097539	sense	intergenic	47118	same_strand	upstream	STRG.4998	-4.77118	-1.38908	8.77538e-13	3.38374e-12
STRG.19763	STRG.19763.1	HOXD13	NM_205434	sense	intergenic	26916	same_strand	upstream	STRG.19763	-5.24483	-1.73505	3.15049e-10	1.0863e-09
STRG.9754	STRG.9754.1	ZNF706	NM_001097531	sense	intergenic	75383	same_strand	upstream	STRG.9754	-6.29574	-2.80987	2.10812e-05	5.36428e-05
STRG.1388	STRG.1388.1	NTF3	NM_001109762	sense	intergenic	83246	same_strand	upstream	STRG.1388	-7.06457	1.94574	1.216e-115	2.9896e-114
STRG.1388	STRG.1388.2	NTF3	NM_001109762	sense	intergenic	83246	same_strand	upstream	STRG.1388	-7.06457	1.94574	1.216e-115	2.9896e-114

## Sheet: Table S4B
Enrichment FDR	nGenes	Pathway Genes	Fold Enrichment	Pathway	URL	Genes
0.000103259950010984	8	276	11.3104145601618	DNA-binding transcription activator activity, RNA polymerase II-specific	http://amigo.geneontology.org/amigo/term/GO:0001228	cNFI-A6 PAX6 RORB SHOX GATA3 OTX2 TAF1B ZIC1
0.000103259950010984	8	282	11.0697674418605	DNA-binding transcription activator activity	http://amigo.geneontology.org/amigo/term/GO:0001216	cNFI-A6 PAX6 RORB SHOX GATA3 OTX2 TAF1B ZIC1
0.000103259950010984	13	927	5.47219086324979	Neurogenesis	http://amigo.geneontology.org/amigo/term/GO:0022008	GPER1 TLR4 LHX5 VLDLR HMGB2 NEGR1 PAX6 RORB ROR2 DCT GATA3 NEUROD4 OTX2
0.000103259950010984	13	962	5.27309868007542	Pos. reg. of transcription, DNA-templated	http://amigo.geneontology.org/amigo/term/GO:0045893	GPER1 TLR4 LHX5 HMGB2 cNFI-A6 PAX6 RORB ROR2 SHOX GATA3 OTX2 TAF1B ZIC1
0.000103259950010984	14	1091	5.00726877411379	Pos. reg. of macromolecule biosynthetic proc.	http://amigo.geneontology.org/amigo/term/GO:0010557	GPER1 TLR4 LHX5 HMGB2 cNFI-A6 PAX6 RORB ROR2 SHOX GATA3 OTX2 TAF1B YTHDF3 ZIC1
8.13618336889303e-05	16	1250	4.99467906976744	Nervous system development	http://amigo.geneontology.org/amigo/term/GO:0007399	GPER1 TLR4 LHX5 VLDLR HMGB2 cNFI-A6 NEGR1 PAX6 RORB ROR2 DCT GATA3 NEUROD4 OTX2 TAF1B ZIC1
0.000103259950010984	14	1140	4.79204406364749	Pos. reg. of nucleobase-containing compound metabolic proc.	http://amigo.geneontology.org/amigo/term/GO:0045935	GPER1 TLR4 LHX5 HMGB2 cNFI-A6 PAX6 RORB ROR2 SHOX GATA3 OTX2 TAF1B YTHDF3 ZIC1
0.000103259950010984	18	1952	3.59824151734655	Pos. reg. of macromolecule metabolic proc.	http://amigo.geneontology.org/amigo/term/GO:0010604	GPER1 TLR4 PIK3CG LHX5 VLDLR HMGB2 cNFI-A6 PAX6 RORB ROR2 SHOX Fgf9 GATA3 CBFA2T3 OTX2 TAF1B YTHDF3 ZIC1
